# Supplementary material for: The influence of the gut microbiome on BCG-induced trained immunity
Source: Genome Biol. 2021 Sep 22;22:275. doi: 10.1186/s13059-021-02482-0 (PMC8456614; doi:10.1186/s13059-021-02482-0)
Supplement: Supplementary file 2 — Additional file 2: Table S1. Associations between microbiome clusters 1-3 and subject anthropometric and questionnaire variables. Associations between MSP abundance and subject anthropometric and questionnaire variables (Maaslin 2). [file 13059_2021_2482_MOESM2_ESM.xlsx]

## Sheet: Cluster associations
Variable	Values	Pvalue	FDR
Fruit_consumption	4	0.000111	0.020423944
HPV_vaccination	3	0.004788521	0.295703067
Vaginal_yeast_infection	3	0.005108196	0.295703067
Diarrhea	5	0.006428328	0.295703067
Overall_health	5	0.011597631	0.42679281
Vaccination_unknown	3	0.016428842	0.45018855
Smoking	5	0.020364745	0.45018855
Sex	3	0.028224047	0.45018855
Sex	3	0.028224047	0.45018855
Gastrointestinal_tract_infection	3	0.031258936	0.45018855
Exhausted_last_24_hours	5	0.032863622	0.45018855
Eczema_currently	3	0.034478466	0.45018855
Cardiac_arrhythmia	3	0.041765183	0.45018855
Malaria	3	0.042251331	0.45018855
Yellow_fever_vaccination	3	0.043034611	0.45018855
Exhausted_last_2_weeks	5	0.043788605	0.45018855
Living_Netherlands	3	0.046983351	0.45018855
Vacc_time	3	0.047391401	0.45018855
Health_teeth	4	0.051303262	0.45018855
Stress_last_24_hours	5	0.05248987	0.45018855
Fungus_infection_history	3	0.052555416	0.45018855
GEZ13_Hoge_bloeddruk	3	0.053826892	0.45018855
Smallpox_vaccination_mother	4	0.074794985	0.598359876
Country_of_birth	3	0.083527947	0.63243454
SPEC28_Difterie_tetanus_polio_DTP	3	0.085928606	0.63243454
Hypertension	4	0.098399806	0.696367858
Fruit_vegetable_allergy	3	0.104893714	0.701422554
Outside_Europe	3	0.108383899	0.701422554
Frequency_medication	5	0.110550294	0.701422554
Tired_last_two_weeks	5	0.128598754	0.740575315
Urinary_tract_infection_last_6_months	4	0.129892878	0.740575315
Fatigue_minor_exercise_last_24_hours	5	0.133206548	0.740575315
Exercise_last_24_hours	6	0.137217589	0.740575315
Priobiotics	6	0.142511207	0.740575315
Tonsils_surgery	6	0.150746969	0.740575315
SPEC16A_Overig	3	0.151490014	0.740575315
GEZ4D_Cocaine	3	0.153123464	0.740575315
Type_of_chocolate	4	0.156748602	0.740575315
Contact_farm_animals	6	0.156969768	0.740575315
Cold	5	0.166182952	0.76444158
Fatigue_minor_effort_last_two_weeks	5	0.17871566	0.80204101
GEZ13_Angina_Pectoris	3	0.192330957	0.827690256
GEZ13_Borstkanker	3	0.193427614	0.827690256
Mental_health	5	0.202706001	0.831446309
GEZ13_Allergie	3	0.205952057	0.831446309
Allergy	3	0.207861577	0.831446309
SPEC28_Hepatitis_A	3	0.212684386	0.832636744
Tick_bite	4	0.225414213	0.839456729
Diet_soda	3	0.226199852	0.839456729
GEZ13_Hartaanval	3	0.228113242	0.839456729
Women_with_stomachache	3	0.239766338	0.856106439
Rabies_vaccination	3	0.243595113	0.856106439
Lyme_disease_treatment	3	0.246595876	0.856106439
Gluten-free_diet	4	0.254152351	0.866000603
Nut_allergy	3	0.275637708	0.906052691
Vaccination_programme_government	4	0.275755167	0.906052691
BCG_vaccination_father	4	0.300291284	0.969361339
Frequency_fibers	5	0.308927041	0.980044407
Marital_status	4	0.317451821	0.990019238
Frequency_tick_bites	5	0.333320442	1
Asthma	4	0.351811474	1
Attention_deficit_disorder	3	0.353808836	1
Stomachache_menstruation	4	0.370149806	1
Family_IBD	6	0.373350117	1
Smallpox_vaccination_father	4	0.376643346	1
Fatigue_last_24_hours	6	0.380923394	1
Hay_fever_youth	4	0.389679453	1
Arteries_problems	3	0.392060658	1
Hernia	3	0.392060658	1
Infection_hospitalized_last_6_months	3	0.392060658	1
SPEC28_Waterpokken	3	0.395281302	1
Daily_exercise	4	0.398401018	1
Fungus_infection_currently	3	0.407364372	1
Eczema_youth	4	0.411824399	1
Caffeine_drinks	3	0.43771251	1
Frequency_soda	5	0.442606451	1
GEZ4D_anders	3	0.442707952	1
SPEC28_Meningococcen	3	0.446477495	1
Time_breastfeeding	5	0.452924965	1
Exercise_last_24_hours	3	0.462344086	1
Women_with_fungus	3	0.466768033	1
(Shell)fish_allergy	3	0.481118723	1
Muscle_pain	3	0.494641987	1
Heart_problems	3	0.502132596	1
SPEC16A_Schimmelinfectie_van_de_mondholte	3	0.502322097	1
SPEC16A_Schimmelinfectie_van_de_huidplooien_liezen_oksels	3	0.502322097	1
Bronchitis_last_6_months	3	0.502322097	1
Which_alcohol	4	0.530000712	1
GEZ13_Darmkanker	3	0.537939652	1
GEZ13_Geen_van_onderstaande_aandoeningen	3	0.539988834	1
BCG_vaccination_mother	4	0.560502745	1
Foot_fungus	3	0.598879896	1
Fiber_allergy	3	0.623869713	1
Drugs	6	0.636579593	1
Hay_fever_currently	3	0.643416155	1
SPEC28_BuiktyfusSalmonella	3	0.644474879	1
Drug_use_last_24_hours	3	0.645641948	1
Exercise_last_two_weeks	6	0.649604574	1
Frequency_fish	6	0.65537983	1
Thickness_legs_feet	3	0.663124277	1
Birth_delivery	4	0.676502783	1
Breastfeeding	4	0.702837499	1
Which_fish	6	0.710163049	1
Highest_education	5	0.7262447	1
Influenza_vaccination	3	0.72773807	1
BMI	3	0.737733233	1
SPEC16A_Schimmelnagels_kalknagels	3	0.739162128	1
XTC	3	0.783858762	1
ACT1	3	0.784219756	1
ACT2A_Cannabismarihuana	3	0.785919136	1
SPEC16A_Ringworm	3	0.79152531	1
Living_environment_youth	3	0.791913183	1
GEZ13_Suikerziekte	3	0.801233214	1
Painful_joins	3	0.809598631	1
SPEC28_Cholera	3	0.810451961	1
Place_of_birth	5	0.815301558	1
GEZ4D_Cannabismarihuana	3	0.822040265	1
Varicose_veins	3	0.827917726	1
Participation_malaria_research	3	0.827917726	1
Menopause	4	0.84052376	1
Sleep_last_two_weeks	6	0.841547968	1
Skin_infection_last_6_months	4	0.842730931	1
SPEC28_Hepatitis_B	3	0.855020666	1
Stomachache	7	0.856515172	1
Type_of_milk	3	0.860566243	1
Left_or_right_handed	3	0.885824695	1
GEZ13_Beroerte	3	0.898127602	1
Memory_loss	3	0.907650549	1
Medication	3	0.907905619	1
SPEC28_Ik_heb_geen_van_bovenstaande_vaccinaties_gehad	3	0.916937268	1
Age	3	0.923998188	1
Living_environment	3	0.92890607	1
Pets	3	0.93281005	1
Vegetarian_vegan	3	0.952657145	1
High_cholesterol	3	0.954809882	1
Which_meat	5	0.964501935	1
GEZ13_Nierziekte	3	0.964924547	1
Discolered_legs	3	0.964924547	1
SPEC28_Anders	3	0.964924547	1
Contraception_pill	3	0.980462678	1
Headache	3	0.99213571	1
Ethnicity	3	1	1
DEM7Aa	4	1	1
Overall_happiness	8	1	1
Complaints_physical_health	6	1	1
GEZ4D_heroine	2	1	1
Pressure_chest	3	1	1
Diabetes	2	1	1
Renal_disease	2	1	1
GEZ13_Baarmoederhalskanker	3	1	1
Stress	5	1	1
Nausea	6	1	1
Appendicitis	4	1	1
Antibiotics	5	1	1
Seed_allergy	2	1	1
Milk_allergy	2	1	1
Meat_allergy	2	1	1
Soja_allergy	3	1	1
Egg_allergy	2	1	1
Erythema.Migrans	5	1	1
Lyme_disease_treatment_year	9	1	1
Complaints_Lyme_disease	2	1	1
Insensible_hands_feet	3	1	1
SPEC16A_Schimmelinfectie_van_het_behaarde_hoofd	3	1	1
Frequency_sick_last_6_months	10	1	1
Frequency_fever_last_6_months	10	1	1
Antiobiocs_last_6_months	4	1	1
SPEC28_Japanse_encephalitis	3	1	1
SPEC28_Rotavirusinfecties	2	1	1
SPEC28_Tekenencephalitis	3	1	1
Vaccination_cholera_year	9	1	1
SEPC28F	10	1	1
Vaccination_encaphalitis_year	2	1	1
Vaccination_TBE_year	2	1	1
Vaccination_chickenpox_year	9	1	1
Vaccination_others	6	1	1
Vaccination_others_year	6	1	1
Frequency_meat	5	1	1
Frequency_vegetables	4	1	1
ACT2A_Cocaine	2	1	1
ACT2A_XTC	2	1	1
ACT2A_heroine	2	1	1
ACT2A_anders	3	1	1
Hours_exercise	9	1	1

## Sheet: MSP associations (Maaslin2)
MSP	Variable	Value	Coefficient	Stderr	Pvalue	Qvalue	N	N.not.zero	Phylum
msp_331.core	Left_or_right_handed	Right	-0.000833515	0.000238581	0.000544042	0.187694471	320	5	Firmicutes
msp_194.core	Overall_happiness	9	0.001471199	0.000388443	0.000185418	0.127938311	290	148	Actinobacteria
msp_138.core	Mental_health	Little part of the time	-0.000867725	0.000263554	0.001108135	0.241213441	313	4	Bacteroidetes
msp_244.core	Mental_health	Not at all	-0.001303281	0.000412758	0.001747923	0.241213441	313	73	Firmicutes
msp_336.core	Mental_health	Little part of the time	-0.000915493	0.000268237	0.000727867	0.241213441	313	13	Firmicutes
msp_261.core	XTC	Yes	0.001171174	0.000311124	0.000198856	0.0686052	320	108	Actinobacteria
msp_095.core	XTC	Yes	0.002558	0.000806791	0.001669494	0.191991844	320	56	Bacteroidetes
msp_120.core	XTC	Yes	0.004871873	0.001517183	0.001457316	0.191991844	320	304	Firmicutes
msp_183.core	Hypertension	No	-0.002262576	0.000522835	2.03E-05	0.006995574	317	15	Firmicutes
msp_192.core	Hypertension	No	-0.002390741	0.000699014	0.000708285	0.092504302	317	31	Firmicutes
msp_277.core	Hypertension	No	-0.002118532	0.000626025	0.000804385	0.092504302	317	4	Firmicutes
msp_038.core	Hypertension	No	-0.004596636	0.001401415	0.001154362	0.0995637	317	49	Bacteroidetes
msp_150.core	Hypertension	No	-0.00200914	0.000636599	0.001753757	0.121009209	317	4	Firmicutes
msp_131.core	Hypertension	No	-0.001281915	0.00044423	0.004174956	0.240059969	317	60	Firmicutes
msp_075.core	Tired_last_two_weeks	Little part of the time	-0.00716239	0.001891921	0.000183755	0.126790954	315	294	Firmicutes
msp_281.core	Tired_last_two_weeks	Not at all	0.001186995	0.000341187	0.000574851	0.198323542	315	106	Actinobacteria
msp_037.core	Tired_last_two_weeks	Little part of the time	-0.009618988	0.002877392	0.000929832	0.213861371	315	313	Firmicutes
msp_110.core	Stress	No	0.004894568	0.00138181	0.000458942	0.158335121	307	302	Firmicutes
msp_141.core	Diarrhea	Never	0.002219025	0.000709255	0.001931616	0.235363378	297	66	Firmicutes
msp_226.core	Diarrhea	Never	0.000891093	0.000282878	0.001799701	0.235363378	297	205	Firmicutes
msp_263.core	Diarrhea	Never	-0.000911729	0.00029306	0.002046638	0.235363378	297	233	Actinobacteria
msp_075.core	Diarrhea	Never	-0.005161284	0.00171046	0.002771103	0.239007592	297	276	Firmicutes
msp_279.core	Breastfeeding	Yes	-0.001295179	0.000363924	0.000434465	0.149890573	294	4	Actinobacteria
msp_124.core	Hay_fever_youth	Yes	0.002655199	0.000665207	8.17E-05	0.028175513	318	11	Verrucomicrobia
msp_119.core	Hay_fever_youth	Yes	0.003996869	0.001071535	0.000226888	0.039138167	318	21	Firmicutes
msp_071.core	Hay_fever_youth	Yes	0.00580071	0.001903837	0.002507478	0.244085413	318	217	Firmicutes
msp_168.core	Hay_fever_youth	Yes	0.001228878	0.000408372	0.002829976	0.244085413	318	4	Firmicutes
msp_016.core	Eczema_youth	Yes	0.015350899	0.004872599	0.001793028	0.218330782	305	192	Firmicutes
msp_171.core	Eczema_youth	Yes	0.005385181	0.001718769	0.001898529	0.218330782	305	72	Actinobacteria
msp_206.core	Eczema_youth	Yes	0.001250063	0.000395183	0.001718477	0.218330782	305	10	Actinobacteria
msp_077.core	Antibiotics	Never	-0.002964757	0.000855573	0.000602997	0.104016904	318	316	Firmicutes
msp_181.core	Antibiotics	Never	-0.000780033	0.000221972	0.00050567	0.104016904	318	128	Actinobacteria
msp_255.core	Antibiotics	Never	-0.000954258	0.000297086	0.001453676	0.167172793	318	169	Firmicutes
msp_003.core	Antibiotics	Never	-0.004847205	0.001588697	0.002473627	0.213350293	318	305	Bacteroidetes
msp_141.core	Priobiotics	Rarely	0.003637168	0.000933359	0.000119365	0.041180911	313	69	Firmicutes
msp_162.core	Foot_fungus	Yes	0.001852665	0.000527732	0.000511667	0.176525161	320	297	Firmicutes
msp_015.core	Vaginal_yeast_infection	Yes	0.002522214	0.000721081	0.000535884	0.122487001	320	127	Bacteroidetes
msp_095.core	Vaginal_yeast_infection	Yes	0.00236363	0.000705958	0.000911324	0.122487001	320	56	Bacteroidetes
msp_292.core	Vaginal_yeast_infection	Yes	0.000417821	0.000126493	0.001065104	0.122487001	320	18	Firmicutes
msp_003.core	Vaginal_yeast_infection	Yes	0.005773525	0.001977891	0.003761707	0.1821655	320	306	Bacteroidetes
msp_008.core	Vaginal_yeast_infection	Yes	0.004529382	0.001592937	0.004752143	0.1821655	320	201	Firmicutes
msp_014.core	Vaginal_yeast_infection	Yes	0.001491143	0.000523493	0.004679486	0.1821655	320	235	Bacteroidetes
msp_268.core	Vaginal_yeast_infection	Yes	0.000533692	0.000186512	0.004496623	0.1821655	320	6	Firmicutes
msp_327.core	Vaginal_yeast_infection	Yes	0.000432852	0.00015123	0.0044859	0.1821655	320	9	Bacteroidetes
msp_345.core	Vaginal_yeast_infection	Yes	0.000463228	0.00014994	0.002182418	0.1821655	320	3	Firmicutes
msp_020.core	Vaginal_yeast_infection	Yes	0.004862814	0.001757366	0.005986794	0.187767636	320	130	Verrucomicrobia
msp_210.core	Vaginal_yeast_infection	Yes	0.000515102	0.000184552	0.005570396	0.187767636	320	74	Bacteroidetes
msp_209.core	Vaginal_yeast_infection	Yes	0.000591372	0.000217448	0.006895167	0.198236053	320	72	Firmicutes
msp_297.core	Vaginal_yeast_infection	Yes	-0.000883676	0.000332585	0.008282014	0.219791907	320	305	Firmicutes
msp_140.core	Vaginal_yeast_infection	Yes	-0.003516983	0.001336987	0.00894017	0.220311339	320	290	Firmicutes
msp_071.core	Vaginal_yeast_infection	Yes	-0.004297072	0.001689273	0.011440251	0.246680421	320	218	Firmicutes
msp_213.core	Vaginal_yeast_infection	Yes	-0.001618888	0.000635975	0.011383219	0.246680421	320	301	Firmicutes
msp_100.core	Yellow_fever_vaccination	Yes	0.0041684	0.001110595	0.000207424	0.07156118	320	129	Firmicutes
msp_053.core	Yellow_fever_vaccination	Yes	0.002940808	0.000899105	0.001190035	0.115367078	320	266	Firmicutes
msp_068.core	Yellow_fever_vaccination	Yes	0.00332748	0.001010971	0.00110908	0.115367078	320	38	Bacteroidetes
msp_187.core	Yellow_fever_vaccination	Yes	0.001377601	0.000425646	0.001337589	0.115367078	320	152	Firmicutes
msp_302.core	Yellow_fever_vaccination	Yes	0.000666052	0.000224617	0.003252883	0.224448935	320	38	Firmicutes
msp_100.core	Rabies_vaccination	Yes	0.003833124	0.001100305	0.000563876	0.194537187	320	129	Firmicutes
msp_008.core	Influenza_vaccination	Yes	0.005502111	0.001683344	0.001199257	0.131103565	320	201	Firmicutes
msp_208.core	Influenza_vaccination	Yes	0.000709624	0.0002266	0.001900052	0.131103565	320	28	Firmicutes
msp_232.core	Influenza_vaccination	Yes	0.000672074	0.000213284	0.00178146	0.131103565	320	30	Proteobacteria
msp_235.core	Influenza_vaccination	Yes	0.001842624	0.0005577	0.001062016	0.131103565	320	6	Firmicutes
msp_253.core	Influenza_vaccination	Yes	0.000727278	0.000226583	0.001464026	0.131103565	320	17	Proteobacteria
msp_010.core	Influenza_vaccination	Yes	0.005071119	0.001693128	0.002958852	0.17013398	320	44	Bacteroidetes
msp_246.core	Influenza_vaccination	Yes	0.00154909	0.0005368	0.004171326	0.189204793	320	23	Firmicutes
msp_337.core	Influenza_vaccination	Yes	0.000287946	0.000100349	0.004387358	0.189204793	320	3	Firmicutes
msp_232.core	Smallpox_vaccination_mother	Yes	0.000733548	0.000197623	0.000245626	0.084740913	299	29	Proteobacteria
msp_124.core	Smallpox_vaccination_father	Yes	0.000853331	0.000264728	0.001405763	0.242494147	303	10	Verrucomicrobia
msp_232.core	Smallpox_vaccination_father	Yes	0.000645889	0.000197006	0.001165838	0.242494147	303	29	Proteobacteria
msp_075.core	Fruit_consumption	Weekly	0.008514482	0.00182751	4.73E-06	0.001630999	311	291	Firmicutes
msp_059.core	Fruit_consumption	Weekly	0.010464303	0.002931763	0.000414855	0.071562551	311	284	Actinobacteria
msp_291.core	Fruit_consumption	Weekly	0.007521991	0.002328859	0.00137167	0.157742045	311	304	Firmicutes
msp_037.core	Fruit_consumption	Weekly	0.007336823	0.002469482	0.003201252	0.184072015	311	309	Firmicutes
msp_063.core	Fruit_consumption	Weekly	0.007786285	0.002541616	0.002380136	0.184072015	311	305	Firmicutes
msp_117.core	Fruit_consumption	Weekly	0.004243283	0.001424415	0.003121447	0.184072015	311	127	Actinobacteria
msp_008.core	Fruit_consumption	Weekly	-0.004119367	0.001437905	0.004458071	0.219719214	311	198	Firmicutes
msp_146.core	Frequency_fibers	Weekly	-0.002783705	0.000774807	0.000383831	0.132421827	294	16	Firmicutes
msp_145.core	Daily_exercise	I sit a lot, but walk/cycle at least 30minutes a day	-0.00189955	0.000511876	0.000246893	0.085178011	296	4	Bacteroidetes
msp_281.core	Daily_exercise	I sit a lot, but walk/cycle at least 30minutes a day	-0.001065574	0.000302756	0.000500704	0.086371482	296	101	Actinobacteria
msp_152.core	Daily_exercise	I sit a lot, but walk/cycle at least 30minutes a day	-0.001711463	0.000511839	0.000933639	0.107368513	296	7	Firmicutes
msp_243.core	Daily_exercise	I sit a lot, but walk/cycle at least 30minutes a day	-0.001607452	0.000498613	0.00140716	0.121367533	296	5	Bacteroidetes
msp_157.core	Daily_exercise	I sit a lot, but walk/cycle at least 30minutes a day	-0.001689883	0.000578649	0.003766534	0.18887005	296	14	Firmicutes
msp_250.core	Daily_exercise	I sit a lot, but walk/cycle at least 30minutes a day	-0.001577228	0.000531691	0.003259952	0.18887005	296	4	Bacteroidetes
msp_339.core	Daily_exercise	I sit a lot, but walk/cycle at least 30minutes a day	-0.001127657	0.000386866	0.003832146	0.18887005	296	3	Bacteroidetes
msp_130.core	Daily_exercise	I sit a lot, but walk/cycle at least 30minutes a day	-0.002113421	0.000752577	0.005314662	0.220139559	296	10	Bacteroidetes
msp_317.core	Daily_exercise	I sit a lot, but walk/cycle at least 30minutes a day	-0.00056319	0.000202403	0.005742771	0.220139559	296	7	Firmicutes
msp_003.core	Sex	male	-0.004847309	0.001533721	0.001726603	0.198559289	320	306	Bacteroidetes
msp_046.core	Sex	male	0.013070467	0.004134432	0.001721559	0.198559289	320	311	Firmicutes
msp_092.core	Sex	male	-0.001445665	0.000455352	0.00164603	0.198559289	320	251	Bacteroidetes
msp_001.core	Sex	male	0.020331533	0.006885723	0.003384541	0.208268394	320	131	Bacteroidetes
msp_165.core	Sex	male	-0.001706459	0.000582186	0.003622059	0.208268394	320	219	Firmicutes
msp_193.core	Sex	male	0.00656251	0.002155105	0.002520454	0.208268394	320	287	Firmicutes
msp_090.core	Sex	male	0.002470093	0.00087104	0.004864062	0.20976266	320	100	Firmicutes
msp_225.core	Sex	male	0.000666213	0.000234138	0.004723621	0.20976266	320	13	Bacteroidetes
msp_029.core	Sex	male	-0.006716323	0.002403619	0.005517639	0.211509477	320	303	Firmicutes
msp_008.core	Sex	male	-0.00332047	0.001239721	0.007781948	0.213764128	320	201	Firmicutes
msp_120.core	Sex	male	0.00274362	0.001038858	0.008674486	0.213764128	320	304	Firmicutes
msp_237.core	Sex	male	-0.000864499	0.000324315	0.008077371	0.213764128	320	242	Firmicutes
msp_257.core	Sex	male	0.00055261	0.00020689	0.007951007	0.213764128	320	42	Firmicutes
msp_260.core	Sex	male	-0.00067639	0.000251366	0.007503685	0.213764128	320	171	Firmicutes
