# Supplementary material for: The influence of the gut microbiome on BCG-induced trained immunity
Source: Genome Biol. 2021 Sep 22;22:275. doi: 10.1186/s13059-021-02482-0 (PMC8456614; doi:10.1186/s13059-021-02482-0)
Supplement: Supplementary file 3 — Additional file 3: Table S2. Coefficients and significance values for each metagenomic species pangenome (MSP) in the log-linear model of trained and specific immune response. [file 13059_2021_2482_MOESM3_ESM.xlsx]

## Sheet: Immunomodulatory species (train
MSP	N	Prevalence	Estimate	Stderr	Tvalue	Pvalue	Padj	Phylum	Phylum_score	Genus	Genus_score	Species	Species_score	Label	Level	Genes	Label	Sign
msp_231.core	11	0.03	0.002244487	0.000402002	5.583278545	2.75E-08	1	Firmicutes	0.975265018	Lactobacillus	0.961130742	Lactobacillus delbrueckii	0.959952886	MSP 231 Lactobacillus delbrueckii	Species	849	msp_231.core / Lactobacillus delbrueckii	Neutral
msp_166.core	307	0.96	-0.001347064	0.000268066	-5.025127533	5.57E-07	9.02E-05	Firmicutes	0.97626753	Blautia	0.005393743	Clostridiales bacterium KLE1615	0.933117584	MSP 166 Clostridiales bacterium KLE1615	Species	1309	msp_166.core / Clostridiales bacterium KLE1615	Negative
msp_304.core	13	0.04	0.001927274	0.000405689	4.75061501	2.20E-06	1	Firmicutes	0.921052632	Blautia	0.461988304	Blautia wexlerae	0.002923977	MSP 304 Blautia wexlerae	Species	343	msp_304.core / Blautia wexlerae	Neutral
msp_240.core	11	0.03	0.002125395	0.000464777	4.572934897	5.16E-06	1	Bacteroidetes	0.944598338	Prevotella	0.487534626	Prevotella copri	0.005540166	MSP 240 Prevotella copri	Species	812	msp_240.core / Prevotella copri	Neutral
msp_326.core	6	0.02	-0.002715849	0.000595093	-4.563741988	5.39E-06	1	Actinobacteria	0.68487395	Gordonibacter	0.06302521	NA	NA	MSP 326 Gordonibacter	Genus	238	msp_326.core / Gordonibacter	Neutral
msp_030.core	105	0.33	0.000893687	0.000195932	4.561208193	5.45E-06	0.000441789	Firmicutes	0.483468038	Coprococcus	0.0191036	NA	NA	MSP 030 Coprococcus	Genus	2235	msp_030.core / Coprococcus	Positive
msp_024.core	238	0.74	-0.001004195	0.000235918	-4.256533329	2.19E-05	0.001079922	Bacteroidetes	0.98245614	Bacteroides	0.98245614	Bacteroides caccae	0.98245614	MSP 024 Bacteroides caccae	Species	2323	msp_024.core / Bacteroides caccae	Negative
msp_112.core	212	0.66	-0.000948349	0.00022516	-4.211900559	2.67E-05	0.001079922	Firmicutes	0.656632173	Roseburia	0.024459078	NA	NA	MSP 112 Roseburia	Genus	1613	msp_112.core / Roseburia	Negative
msp_230.core	6	0.02	-0.002437429	0.000587835	-4.146453985	3.54E-05	1	Firmicutes	0.402352941	Anaerotruncus	0.001176471	NA	NA	MSP 230 Anaerotruncus	Genus	850	msp_230.core / Anaerotruncus	Neutral
msp_071.core	218	0.68	0.000908114	0.000221528	4.099328213	4.34E-05	0.001406529	Firmicutes	0.814385151	Blautia	0.454756381	Blautia sp. KLE 1732	0.004640371	MSP 071 Blautia sp. KLE 1732	Species	1852	msp_071.core / Blautia sp. KLE 1732	Positive
msp_271.core	53	0.17	0.000923116	0.000232952	3.962690857	7.72E-05	1	Actinobacteria	0.892070485	Olsenella	0.178414097	Olsenella urininfantis	0.004405286	MSP 271 Olsenella urininfantis	Species	590	msp_271.core / Olsenella urininfantis	Neutral
msp_064.core	294	0.92	-0.001004249	0.00026114	-3.845635817	0.000124725	0.003367583	Firmicutes	0.973148902	Faecalibacterium	0.970707893	Faecalibacterium prausnitzii	0.95280716	MSP 064 Faecalibacterium prausnitzii	Species	1904	msp_064.core / Faecalibacterium prausnitzii	Negative
msp_273.core	49	0.15	0.000931918	0.000244792	3.806977678	0.000145724	1	Actinobacteria	0.96993988	Collinsella	0.967935872	Collinsella bouchesdurhonensis	0.941883768	MSP 273 Collinsella bouchesdurhonensis	Species	589	msp_273.core / Collinsella bouchesdurhonensis	Neutral
msp_050.core	16	0.05	0.001327654	0.000353696	3.753657221	0.0001802	1	Bacteroidetes	0.816158285	Prevotella	0.173948887	Prevotella copri	0.000824402	MSP 050 Prevotella copri	Species	1967	msp_050.core / Prevotella copri	Neutral
msp_143.core	307	0.96	-0.000971062	0.000271341	-3.578755076	0.00035503	0.008216405	Firmicutes	0.976534296	Blautia	0.976534296	Blautia obeum	0.975631769	MSP 143 Blautia obeum	Species	1451	msp_143.core / Blautia obeum	Negative
msp_303.core	7	0.02	0.001783221	0.000504559	3.534219548	0.000420049	1	Bacteroidetes	0.93	Prevotella	0.71	Prevotella copri	0.006666667	MSP 303 Prevotella copri	Species	351	msp_303.core / Prevotella copri	Neutral
msp_256.core	3	0.01	0.002904259	0.00082676	3.512821455	0.000455102	1	Bacteroidetes	0.786216596	Prevotella	0.019690577	NA	NA	MSP 256 Prevotella	Genus	711	msp_256.core / Prevotella	Neutral
msp_090.core	100	0.31	0.000696278	0.00020364	3.419159127	0.000643158	0.013023942	Firmicutes	0.963609898	Holdemanella	0.762736536	Holdemanella biformis	0.021834061	MSP 090 Holdemanella biformis	Species	1745	msp_090.core / Holdemanella biformis	Positive
msp_087.core	9	0.03	0.001569271	0.000466427	3.364450428	0.000784212	1	Bacteroidetes	0.978173464	Alistipes	0.977599081	Alistipes sp. An31A	0.962665135	MSP 087 Alistipes sp. An31A	Species	1768	msp_087.core / Alistipes sp. An31A	Neutral
msp_313.core	5	0.02	0.002085824	0.000625766	3.333230953	0.000877082	1	Bacteroidetes	0.785942492	Prevotella	0.207667732	NA	NA	MSP 313 Prevotella	Genus	315	msp_313.core / Prevotella	Neutral
msp_206.core	10	0.03	0.001460271	0.000445812	3.275533943	0.001076086	1	Actinobacteria	0.979264844	Enorma	0.978322337	Enorma massiliensis	0.967012253	MSP 206 Enorma massiliensis	Species	1061	msp_206.core / Enorma massiliensis	Neutral
msp_270.core	19	0.06	-0.001102996	0.000337891	-3.264351518	0.001119194	1	Firmicutes	0.563636364	Ruminiclostridium	0.009090909	NA	NA	MSP 270 Ruminiclostridium	Genus	594	msp_270.core / Ruminiclostridium	Neutral
msp_182.core	71	0.22	0.000673204	0.000207481	3.244656212	0.001199026	0.02158247	Firmicutes	0.487679671	Eubacterium	0.007186858	NA	NA	MSP 182 Eubacterium	Genus	1213	msp_182.core / Eubacterium	Positive
msp_149.core	256	0.8	0.000784254	0.000244845	3.203065574	0.001385192	0.022440109	Firmicutes	0.912801484	Faecalibacterium	0.410018553	NA	NA	MSP 149 Faecalibacterium	Genus	1428	msp_149.core / Faecalibacterium	Positive
msp_036.core	174	0.54	-0.000645955	0.000204593	-3.1572624	0.001620851	0.023566377	Firmicutes	0.976377953	Ruminiclostridium	0.976377953	[Eubacterium] siraeum	0.972440945	MSP 036 Eubacterium siraeum	Species	2036	msp_036.core / [Eubacterium] siraeum	Negative
msp_192.core	33	0.1	0.000859582	0.000273185	3.14651533	0.00168125	1	Firmicutes	0.979323308	Holdemanella	0.977443609	Holdemanella biformis	0.95112782	MSP 192 Holdemanella biformis	Species	1138	msp_192.core / Holdemanella biformis	Neutral
msp_007.core	278	0.87	-0.00079097	0.000253146	-3.124561909	0.001811117	0.023566377	Bacteroidetes	0.957393484	Bacteroides	0.954887218	Bacteroides vulgatus	0.90726817	MSP 007 Bacteroides vulgatus	Species	2964	msp_007.core / Bacteroides vulgatus	Negative
msp_022.core	292	0.91	-0.000819146	0.000263243	-3.111746866	0.001891129	0.023566377	Bacteroidetes	0.980246914	Parabacteroides	0.980246914	Parabacteroides distasonis	0.97962963	MSP 022 Parabacteroides distasonis	Species	2379	msp_022.core / Parabacteroides distasonis	Negative
msp_078.core	287	0.9	0.00079004	0.000256398	3.081307886	0.002094372	0.024234881	Firmicutes	0.972910217	Gemmiger	0.950464396	Gemmiger formicilis	0.938080495	MSP 078 Gemmiger formicilis	Species	1823	msp_078.core / Gemmiger formicilis	Positive
msp_052.core	145	0.45	0.000619666	0.000202777	3.05589644	0.0022792	0.024615362	Firmicutes	0.978215768	Dialister	0.978215768	Dialister invisus	0.975103734	MSP 052 Dialister invisus	Species	1938	msp_052.core / Dialister invisus	Positive
msp_055.core	57	0.18	0.000690332	0.000226009	3.054439615	0.002290236	1	Firmicutes	0.981599434	Faecalibacterium	0.98089172	Faecalibacterium prausnitzii	0.980184006	MSP 055 Faecalibacterium prausnitzii	Species	1934	msp_055.core / Faecalibacterium prausnitzii	Neutral
msp_060.core	36	0.11	-0.000791633	0.000264437	-2.993660268	0.002796748	1	Bacteroidetes	0.406303725	Barnesiella	0.005730659	Barnesiella sp. An22	0.005157593	MSP 060 Barnesiella sp. An22	Species	1924	msp_060.core / Barnesiella sp. An22	Neutral
msp_311.core	7	0.02	0.001786123	0.000599976	2.976992297	0.002952527	1	Bacteroidetes	0.815047022	Prevotella	0.257053292	Prevotella copri	0.003134796	MSP 311 Prevotella copri	Species	322	msp_311.core / Prevotella copri	Neutral
msp_106.core	38	0.12	0.000763555	0.000256865	2.972590134	0.002994972	1	Firmicutes	0.986357435	Catenibacterium	0.986357435	Catenibacterium mitsuokai	0.927694407	MSP 106 Catenibacterium mitsuokai	Species	1631	msp_106.core / Catenibacterium mitsuokai	Neutral
msp_224.core	175	0.55	-0.000608639	0.000206411	-2.948677675	0.003235421	0.031167161	Firmicutes	0.596034696	Lachnospira	0.013630731	NA	NA	MSP 224 Lachnospira	Genus	895	msp_224.core / Lachnospira	Negative
msp_006.core	313	0.98	-0.000794481	0.000269744	-2.945313382	0.003270628	0.031167161	Bacteroidetes	0.981028152	Bacteroides	0.981028152	Bacteroides vulgatus	0.97246022	MSP 006 Bacteroides vulgatus	Species	2972	msp_006.core / Bacteroides vulgatus	Negative
msp_177.core	7	0.02	-0.001515488	0.000519952	-2.914670576	0.003607754	1	Firmicutes	0.978010471	Dialister	0.97486911	Dialister succinatiphilus	0.964397906	MSP 177 Dialister succinatiphilus	Species	1239	msp_177.core / Dialister succinatiphilus	Neutral
msp_066.core	10	0.03	0.00127132	0.000437646	2.904903432	0.003721681	1	Firmicutes	0.320713899	Anaeromassilibacillus	0.001081666	NA	NA	MSP 066 Anaeromassilibacillus	Genus	1878	msp_066.core / Anaeromassilibacillus	Neutral
msp_299.core	9	0.03	0.001456749	0.000503018	2.896018231	0.003828153	1	Firmicutes	0.17539267	Serratia	0.002617801	NA	NA	MSP 299 Serratia	Genus	382	msp_299.core / Serratia	Neutral
msp_176.core	8	0.02	-0.001443472	0.000501642	-2.87749081	0.004059129	1	Firmicutes	0.483844911	Ruminococcus	0.019386107	NA	NA	MSP 176 Ruminococcus	Genus	1243	msp_176.core / Ruminococcus	Neutral
msp_315.core	49	0.15	-0.000685249	0.000238711	-2.870621885	0.004147931	1	Firmicutes	0.558303887	NA	NA	NA	NA	MSP 315 Firmicutes	Phylum	304	msp_315.core / Firmicutes	Neutral
msp_180.core	11	0.03	-0.001144323	0.00040491	-2.826120725	0.00476727	1	Verrucomicrobia	0.968111202	Akkermansia	0.956663941	Akkermansia sp. KLE1798	0.874897792	MSP 180 Akkermansia sp. KLE1798	Species	1223	msp_180.core / Akkermansia sp. KLE1798	Neutral
msp_282.core	6	0.02	0.001529123	0.000542682	2.817715871	0.004893244	1	Bacteroidetes	0.87944664	Prevotella	0.371541502	NA	NA	MSP 282 Prevotella	Genus	507	msp_282.core / Prevotella	Neutral
msp_283.core	3	0.01	0.002148484	0.000764088	2.811827726	0.004983284	1	Bacteroidetes	0.869477912	Prevotella	0.02811245	NA	NA	MSP 283 Prevotella	Genus	498	msp_283.core / Prevotella	Neutral
msp_286.core	9	0.03	0.001411566	0.000503114	2.805657363	0.005079246	1	Firmicutes	0.968847352	Catenibacterium	0.968847352	Catenibacterium mitsuokai	0.953271028	MSP 286 Catenibacterium mitsuokai	Species	475	msp_286.core / Catenibacterium mitsuokai	Neutral
msp_341.core	21	0.07	0.000887752	0.000320349	2.771198548	0.005646554	1	Firmicutes	0.433121019	NA	NA	NA	NA	MSP 341 Firmicutes	Phylum	160	msp_341.core / Firmicutes	Neutral
msp_211.core	75	0.23	-0.000554345	0.000206096	-2.689737326	0.007221562	0.06091805	Firmicutes	0.477464789	Oscillibacter	0.004225352	NA	NA	MSP 211 Oscillibacter	Genus	1032	msp_211.core / Oscillibacter	Negative
msp_263.core	251	0.78	-0.00066587	0.000247565	-2.68968142	0.007222767	0.06091805	Actinobacteria	0.977591036	Adlercreutzia	0.971988796	Adlercreutzia equolifaciens	0.829131653	MSP 263 Adlercreutzia equolifaciens	Species	653	msp_263.core / Adlercreutzia equolifaciens	Negative
msp_207.core	62	0.19	-0.000576516	0.000214514	-2.687545215	0.007268928	1	Actinobacteria	0.518565941	Enterorhabdus	0.003841229	NA	NA	MSP 207 Enterorhabdus	Genus	1059	msp_207.core / Enterorhabdus	Neutral
msp_110.core	315	0.98	-0.000734194	0.000274352	-2.676101789	0.007520747	0.06091805	Firmicutes	0.9831508	Anaerostipes	0.98230834	Anaerostipes hadrus	0.98062342	MSP 110 Anaerostipes hadrus	Species	1615	msp_110.core / Anaerostipes hadrus	Negative
msp_125.core	4	0.01	0.001740887	0.000657482	2.647808727	0.008177281	1	Bacteroidetes	0.342412451	Prevotella	0.001297017	NA	NA	MSP 125 Prevotella	Genus	1542	msp_125.core / Prevotella	Neutral
msp_141.core	72	0.22	-0.000543911	0.000206367	-2.635649012	0.008474885	0.065377687	Firmicutes	0.525519849	Oscillibacter	0.011342155	NA	NA	MSP 141 Oscillibacter	Genus	1465	msp_141.core / Oscillibacter	Negative
msp_217.core	9	0.03	-0.001386702	0.000528093	-2.625868379	0.008721258	1	Firmicutes	0.460365854	Ruminococcus	0.004065041	NA	NA	MSP 217 Ruminococcus	Genus	984	msp_217.core / Ruminococcus	Neutral
msp_058.core	189	0.59	-0.000535966	0.000209418	-2.559306536	0.010574974	0.07787026	Firmicutes	0.896077082	Gemmiger	0.56916724	Gemmiger formicilis	0.002064694	MSP 058 Gemmiger formicilis	Species	1926	msp_058.core / Gemmiger formicilis	Negative
msp_029.core	303	0.95	-0.000680968	0.000272755	-2.49662467	0.012633243	0.085431251	Firmicutes	0.687390029	Gemmiger	0.062170088	Subdoligranulum variabile	0.001759531	MSP 029 Subdoligranulum variabile	Species	2255	msp_029.core / Subdoligranulum variabile	Negative
msp_154.core	294	0.92	-0.000647596	0.000259457	-2.495970346	0.012656482	0.085431251	Firmicutes	0.927015251	Faecalibacterium	0.604575163	Faecalibacterium prausnitzii	0.01416122	MSP 154 Faecalibacterium prausnitzii	Species	1381	msp_154.core / Faecalibacterium prausnitzii	Negative
msp_201.core	80	0.25	-0.000501983	0.000203109	-2.471491574	0.013553525	0.087826844	Firmicutes	0.491614256	Phascolarctobacterium	0.00524109	NA	NA	MSP 201 Phascolarctobacterium	Genus	1097	msp_201.core / Phascolarctobacterium	Negative
msp_316.core	56	0.18	-0.000557535	0.000225778	-2.469392542	0.013633002	1	Firmicutes	0.254416961	NA	NA	NA	NA	MSP 316 Firmicutes	Phylum	300	msp_316.core / Firmicutes	Neutral
msp_329.core	29	0.09	-0.000718696	0.000291194	-2.468100843	0.013682115	1	Firmicutes	0.995555556	Eubacterium	0.924444444	Clostridiales bacterium VE202-21	0.973333333	MSP 329 Clostridiales bacterium VE202-21	Species	225	msp_329.core / Clostridiales bacterium VE202-21	Neutral
msp_061.core	24	0.08	0.000738121	0.000302386	2.440987821	0.014749733	1	Bacteroidetes	0.792248062	Prevotella	0.136434109	Prevotella copri	0.001550388	MSP 061 Prevotella copri	Species	1922	msp_061.core / Prevotella copri	Neutral
msp_213.core	301	0.94	-0.000660191	0.000272033	-2.426880264	0.015333789	0.095541299	Firmicutes	0.973782772	Coprococcus	0.973782772	Coprococcus comes	0.973782772	MSP 213 Coprococcus comes	Species	1019	msp_213.core / Coprococcus comes	Negative
msp_009.core	157	0.49	-0.000485696	0.000201773	-2.407144697	0.016185009	0.097110052	Bacteroidetes	0.984080189	Bacteroides	0.984080189	Bacteroides stercoris	0.979363208	MSP 009 Bacteroides stercoris	Species	2912	msp_009.core / Bacteroides stercoris	Negative
msp_279.core	4	0.01	-0.001586277	0.000659649	-2.404727714	0.016292062	1	Actinobacteria	0.815837937	Olsenella	0.116022099	NA	NA	MSP 279 Olsenella	Genus	543	msp_279.core / Olsenella	Neutral
msp_238.core	60	0.19	-0.000513588	0.000213739	-2.402878231	0.016374399	1	Firmicutes	0.574074074	Eubacterium	0.014245014	NA	NA	MSP 238 Eubacterium	Genus	816	msp_238.core / Eubacterium	Neutral
msp_285.core	51	0.16	-0.000565671	0.000238509	-2.371698241	0.017818635	1	Firmicutes	0.511326861	NA	NA	NA	NA	MSP 285 Firmicutes	Phylum	482	msp_285.core / Firmicutes	Neutral
msp_202.core	105	0.33	-0.000463143	0.000195523	-2.368745495	0.017961029	0.10391738	Actinobacteria	0.587155963	Slackia	0.009174312	NA	NA	MSP 202 Slackia	Genus	1077	msp_202.core / Slackia	Negative
msp_152.core	7	0.02	0.001343525	0.000567537	2.367291131	0.01803153	1	Firmicutes	0.849785408	Ruminiclostridium	0.474248927	[Eubacterium] siraeum	0.005722461	MSP 152 Eubacterium siraeum	Species	1417	msp_152.core / [Eubacterium] siraeum	Neutral
msp_062.core	267	0.83	-0.000594433	0.000252362	-2.355476457	0.0186133	0.103977744	Firmicutes	0.623591285	Blautia	0.027047333	Dorea sp. Marseille-P4042	0.00150263	MSP 062 Dorea sp. Marseille-P4042	Species	1919	msp_062.core / Dorea sp. Marseille-P4042	Negative
msp_322.core	3	0.01	0.002152127	0.000925509	2.325343878	0.020172077	1	Bacteroidetes	0.962546816	Bacteroides	0.771535581	Bacteroides mediterraneensis	0.426966292	MSP 322 Bacteroides mediterraneensis	Species	267	msp_322.core / Bacteroides mediterraneensis	Neutral
msp_032.core	177	0.55	-0.000475196	0.000205681	-2.310349282	0.020989394	0.113342728	Firmicutes	0.646916566	Roseburia	0.032648126	Roseburia sp. 831b	0.00120919	MSP 032 Roseburia sp. 831b	Species	2104	msp_032.core / Roseburia sp. 831b	Negative
msp_309.core	114	0.36	-0.000453286	0.000197413	-2.296134425	0.021790729	0.113874131	Firmicutes	0.709433962	Flavonifractor	0.00754717	NA	NA	MSP 309 Flavonifractor	Genus	325	msp_309.core / Flavonifractor	Negative
msp_334.core	15	0.05	-0.000882913	0.000385093	-2.292724081	0.021986898	1	Firmicutes	0.065	Roseburia	0.005	Roseburia inulinivorans	0.005	MSP 334 Roseburia inulinivorans	Species	200	msp_334.core / Roseburia inulinivorans	Neutral
msp_054.core	256	0.8	-0.000548464	0.000241147	-2.274397772	0.023067608	0.11443833	Bacteroidetes	0.983063328	Parabacteroides	0.983063328	Parabacteroides merdae	0.982326951	MSP 054 Parabacteroides merdae	Species	1936	msp_054.core / Parabacteroides merdae	Negative
msp_297.core	305	0.95	0.000609943	0.000270343	2.256181342	0.024187303	0.11443833	Firmicutes	0.993377483	Dorea	0.993377483	Dorea formicigenerans	0.990066225	MSP 297 Dorea formicigenerans	Species	399	msp_297.core / Dorea formicigenerans	Positive
msp_159.core	135	0.42	-0.00044087	0.000196108	-2.248094618	0.02469929	0.11443833	Firmicutes	0.468995633	Pseudoflavonifractor	0.002620087	NA	NA	MSP 159 Pseudoflavonifractor	Genus	1357	msp_159.core / Pseudoflavonifractor	Negative
msp_222.core	233	0.73	-0.000527165	0.000234535	-2.247702852	0.024724331	0.11443833	Firmicutes	0.813031161	Oscillibacter	0.07223796	NA	NA	MSP 222 Oscillibacter	Genus	914	msp_222.core / Oscillibacter	Negative
msp_203.core	74	0.23	-0.000457971	0.000205748	-2.225880527	0.026154344	0.117694546	Firmicutes	0.921787709	Blautia	0.69972067	Blautia sp. SG-772	0.011173184	MSP 203 Blautia sp. SG-772	Species	1075	msp_203.core / Blautia sp. SG-772	Negative
msp_151.core	8	0.02	0.001077668	0.000490039	2.19914595	0.028003314	1	Bacteroidetes	0.98249453	Prevotellamassilia	0.979576951	Prevotellamassilia timonensis	0.972283005	MSP 151 Prevotellamassilia timonensis	Species	1417	msp_151.core / Prevotellamassilia timonensis	Neutral
msp_163.core	124	0.39	-0.000422438	0.00019364	-2.181557248	0.029280344	0.126833432	Firmicutes	0.970506912	Acetivibrio	0.000921659	Lachnospiraceae bacterium TF01-11	0.953917051	MSP 163 Lachnospiraceae bacterium TF01-11	Species	1319	msp_163.core / Lachnospiraceae bacterium TF01-11	Negative
msp_076.core	202	0.63	0.000472075	0.000217022	2.175240562	0.029751052	0.126833432	Firmicutes	0.98984127	Streptococcus	0.98984127	Streptococcus thermophilus	0.986031746	MSP 076 Streptococcus thermophilus	Species	1836	msp_076.core / Streptococcus thermophilus	Positive
msp_218.core	33	0.1	-0.000598209	0.000275714	-2.169669451	0.030171592	1	Proteobacteria	0.145491803	NA	NA	NA	NA	MSP 218 Proteobacteria	Phylum	977	msp_218.core / Proteobacteria	Neutral
msp_235.core	6	0.02	-0.001271885	0.000591481	-2.150337195	0.03167079	1	Firmicutes	0.468446602	Ruminococcus	0.008495146	NA	NA	MSP 235 Ruminococcus	Genus	824	msp_235.core / Ruminococcus	Neutral
msp_327.core	9	0.03	0.001049483	0.000492913	2.129143067	0.033387412	1	Bacteroidetes	0.324786325	Muribaculum	0.004273504	NA	NA	MSP 327 Muribaculum	Genus	234	msp_327.core / Muribaculum	Neutral
msp_089.core	11	0.03	0.000970574	0.000462743	2.097436756	0.036103949	1	Bacteroidetes	0.980058651	Prevotella	0.97829912	Prevotella sp. P4-51	0.966568915	MSP 089 Prevotella sp. P4-51	Species	1757	msp_089.core / Prevotella sp. P4-51	Neutral
msp_139.core	11	0.03	-0.000884577	0.000427245	-2.070421772	0.03856523	1	Firmicutes	0.586986301	Oscillibacter	0.007534247	NA	NA	MSP 139 Oscillibacter	Genus	1479	msp_139.core / Oscillibacter	Neutral
msp_293.core	154	0.48	0.000413175	0.000201129	2.054282114	0.040102717	0.166580518	Firmicutes	0.857651246	Blautia	0.576512456	Blautia wexlerae	0.010676157	MSP 293 Blautia wexlerae	Species	422	msp_293.core / Blautia wexlerae	Positive
msp_301.core	41	0.13	0.000498723	0.000245357	2.032641128	0.042245685	1	Firmicutes	0.401685393	Bacillus	0.002808989	NA	NA	MSP 301 Bacillus	Genus	365	msp_301.core / Bacillus	Neutral
msp_128.core	20	0.06	0.000676005	0.00034005	1.987957281	0.046978392	1	Bacteroidetes	0.982892691	Prevotella	0.981337481	Prevotella copri	0.972006221	MSP 128 Prevotella copri	Species	1533	msp_128.core / Prevotella copri	Neutral
msp_109.core	15	0.05	0.000748439	0.000377549	1.982362792	0.047601242	1	Firmicutes	0.967881408	Clostridium	0.927733169	Clostridium sp. AT4	0.907350216	MSP 109 Clostridium sp. AT4	Species	1619	msp_109.core / Clostridium sp. AT4	Neutral
msp_161.core	54	0.17	-0.000439967	0.000222155	-1.980453779	0.047815361	1	Firmicutes	0.595214357	Oscillibacter	0.00997009	NA	NA	MSP 161 Oscillibacter	Genus	1334	msp_161.core / Oscillibacter	Neutral
msp_073.core	267	0.83	-0.000490412	0.000249087	-1.96883961	0.049135566	0.198999041	Bacteroidetes	0.974107768	Alistipes	0.965010497	Alistipes shahii	0.944016795	MSP 073 Alistipes shahii	Species	1842	msp_073.core / Alistipes shahii	Negative
msp_232.core	30	0.09	-0.0005488	0.000281493	-1.949605353	0.051389253	1	Proteobacteria	0.183950617	NA	NA	NA	NA	MSP 232 Proteobacteria	Phylum	828	msp_232.core / Proteobacteria	Neutral
msp_247.core	61	0.19	0.000417365	0.000214156	1.948880761	0.051475819	1	Firmicutes	0.824324324	Lachnospira	0.141141141	Lachnospira pectinoschiza	0.003003003	MSP 247 Lachnospira pectinoschiza	Species	760	msp_247.core / Lachnospira pectinoschiza	Neutral
msp_249.core	12	0.04	-0.000848224	0.000435539	-1.947526575	0.05163793	1	Firmicutes	0.543010753	Solobacterium	0.00672043	Anaerotruncus sp. Marseille-P4302	0.001344086	MSP 249 Anaerotruncus sp. Marseille-P4302	Species	754	msp_249.core / Anaerotruncus sp. Marseille-P4302	Neutral
msp_153.core	176	0.55	0.000396994	0.000205803	1.928998666	0.053899199	0.212967566	Bacteroidetes	0.987864078	Bacteroides	0.987864078	Bacteroides xylanisolvens	0.983009709	MSP 153 Bacteroides xylanisolvens	Species	1384	msp_153.core / Bacteroides xylanisolvens	Neutral
msp_212.core	4	0.01	-0.001252986	0.000661959	-1.89284445	0.058550199	1	Firmicutes	0.913978495	Dialister	0.492668622	Dialister succinatiphilus	0.004887586	MSP 212 Dialister succinatiphilus	Species	1023	msp_212.core / Dialister succinatiphilus	Neutral
msp_144.core	10	0.03	0.000821162	0.000438728	1.871689896	0.061423062	1	Bacteroidetes	0.578459344	Prevotella	0.018544936	Prevotella sp. MGM2	0.000713267	MSP 144 Prevotella sp. MGM2	Species	1445	msp_144.core / Prevotella sp. MGM2	Neutral
msp_197.core	187	0.58	-0.000389162	0.000209673	-1.856039266	0.063622849	0.245402419	Firmicutes	0.827411168	Intestinibacillus	0.05964467	NA	NA	MSP 197 Intestinibacillus	Genus	1106	msp_197.core / Intestinibacillus	Neutral
msp_131.core	62	0.19	-0.000403109	0.000219173	-1.839221319	0.066058911	1	Firmicutes	0.258848022	Anaerosporomusa	0.000693963	NA	NA	MSP 131 Anaerosporomusa	Genus	1520	msp_131.core / Anaerosporomusa	Neutral
msp_339.core	3	0.01	0.001710781	0.000931128	1.837321388	0.066338887	1	Bacteroidetes	0.506097561	Prevotella	0.024390244	Prevotella sp. P3-120	0.006097561	MSP 339 Prevotella sp. P3-120	Species	164	msp_339.core / Prevotella sp. P3-120	Neutral
msp_145.core	4	0.01	0.001711795	0.000934091	1.832578513	0.067042074	1	Bacteroidetes	0.79002079	Prevotella	0.056133056	Prevotella sp. P3-122	0.001386001	MSP 145 Prevotella sp. P3-122	Species	1443	msp_145.core / Prevotella sp. P3-122	Neutral
msp_205.core	23	0.07	-0.000536992	0.000294908	-1.820880748	0.068802688	1	Firmicutes	0.568627451	Eubacterium	0.02745098	Eubacterium coprostanoligenes	0.000980392	MSP 205 Eubacterium coprostanoligenes	Species	1062	msp_205.core / Eubacterium coprostanoligenes	Neutral
msp_115.core	140	0.44	-0.000358233	0.000196858	-1.819751074	0.068974709	0.259858207	Firmicutes	0.866468843	Blautia	0.214391691	Blautia obeum	0.00074184	MSP 115 Blautia obeum	Species	1599	msp_115.core / Blautia obeum	Neutral
msp_260.core	171	0.53	-0.000367066	0.000204591	-1.794149608	0.072968935	0.268658351	Firmicutes	0.753670473	Blautia	0.014681892	NA	NA	MSP 260 Blautia	Genus	693	msp_260.core / Blautia	Neutral
msp_220.core	8	0.02	0.000838929	0.000485774	1.726995745	0.08435213	1	Actinobacteria	0.978189749	Collinsella	0.968375136	Collinsella intestinalis	0.934569248	MSP 220 Collinsella intestinalis	Species	919	msp_220.core / Collinsella intestinalis	Neutral
msp_081.core	165	0.52	-0.000344461	0.000201147	-1.712482514	0.086992204	0.313171933	Firmicutes	0.982131461	Blautia	0.980855137	[Ruminococcus] torques	0.980855137	MSP 081 Ruminococcus torques	Species	1812	msp_081.core / [Ruminococcus] torques	Neutral
msp_083.core	198	0.62	-0.000361746	0.000213869	-1.691435644	0.090938983	0.315539482	Firmicutes	0.975468975	Lachnospira	0.974747475	Lachnospira pectinoschiza	0.974747475	MSP 083 Lachnospira pectinoschiza	Species	1786	msp_083.core / Lachnospira pectinoschiza	Neutral
msp_137.core	273	0.85	-0.000434539	0.000258231	-1.682755229	0.092608188	0.315539482	Firmicutes	0.978899083	Roseburia	0.978899083	Roseburia inulinivorans	0.976146789	MSP 137 Roseburia inulinivorans	Species	1482	msp_137.core / Roseburia inulinivorans	Neutral
msp_214.core	306	0.96	-0.000445048	0.000266225	-1.671701625	0.094769289	0.315539482	Firmicutes	0.981699346	Eubacterium	0.981699346	[Eubacterium] hallii	0.981699346	MSP 214 Eubacterium hallii	Species	1013	msp_214.core / [Eubacterium] hallii	Neutral
msp_020.core	130	0.41	-0.000333173	0.000199707	-1.668307399	0.095440954	0.315539482	Verrucomicrobia	0.983406114	Akkermansia	0.983406114	Akkermansia muciniphila	0.981659389	MSP 020 Akkermansia muciniphila	Species	2461	msp_020.core / Akkermansia muciniphila	Neutral
msp_317.core	7	0.02	-0.00089965	0.000541463	-1.661517299	0.096796061	1	Firmicutes	0.898648649	Faecalibacterium	0.456081081	NA	NA	MSP 317 Faecalibacterium	Genus	296	msp_317.core / Faecalibacterium	Neutral
msp_136.core	37	0.12	0.000428233	0.00025969	1.64901143	0.099332142	1	Firmicutes	0.538324421	Oscillibacter	0.008912656	NA	NA	MSP 136 Oscillibacter	Genus	1484	msp_136.core / Oscillibacter	Neutral
msp_075.core	299	0.93	-0.000433233	0.000263307	-1.645351934	0.100084209	0.319215933	Firmicutes	0.974385246	Blautia	0.974385246	Blautia massiliensis	0.962090164	MSP 075 Blautia massiliensis	Species	1839	msp_075.core / Blautia massiliensis	Neutral
msp_048.core	264	0.82	-0.000411909	0.000251172	-1.639948592	0.101202956	0.319215933	Bacteroidetes	0.973634652	Alistipes	0.973634652	Alistipes putredinis	0.967984934	MSP 048 Alistipes putredinis	Species	1970	msp_048.core / Alistipes putredinis	Neutral
msp_051.core	267	0.83	-0.000413509	0.000253079	-1.633912998	0.102464373	0.319215933	Firmicutes	0.974860335	Roseburia	0.974860335	Roseburia hominis	0.964385475	MSP 051 Roseburia hominis	Species	1942	msp_051.core / Roseburia hominis	Neutral
msp_268.core	6	0.02	-0.000916953	0.000565823	-1.620564216	0.105298685	1	Firmicutes	0.723966942	Fusicatenibacter	0.026446281	Fusicatenibacter saccharivorans	0.001652893	MSP 268 Fusicatenibacter saccharivorans	Species	605	msp_268.core / Fusicatenibacter saccharivorans	Neutral
msp_147.core	11	0.03	-0.000723171	0.000447479	-1.616099931	0.106260351	1	Firmicutes	0.985335196	Acidaminococcus	0.985335196	Acidaminococcus intestini	0.985335196	MSP 147 Acidaminococcus intestini	Species	1432	msp_147.core / Acidaminococcus intestini	Neutral
msp_135.core	65	0.2	-0.000343322	0.000212525	-1.615442487	0.10640256	1	Firmicutes	0.554615927	Blautia	0.002818887	NA	NA	MSP 135 Blautia	Genus	1486	msp_135.core / Blautia	Neutral
msp_045.core	134	0.42	-0.000312131	0.000194401	-1.605602872	0.10854902	0.331791344	Firmicutes	0.338600451	NA	NA	NA	NA	MSP 045 Firmicutes	Phylum	1977	msp_045.core / Firmicutes	Neutral
msp_335.core	29	0.09	-0.000461879	0.000288528	-1.600811854	0.109606496	1	Firmicutes	0.604651163	NA	NA	NA	NA	MSP 335 Firmicutes	Phylum	195	msp_335.core / Firmicutes	Neutral
msp_277.core	4	0.01	-0.00112835	0.000705646	-1.59903061	0.110001726	1	Firmicutes	0.978533095	Blautia	0.935599284	Blautia hansenii	0.894454383	MSP 277 Blautia hansenii	Species	559	msp_277.core / Blautia hansenii	Neutral
msp_294.core	10	0.03	-0.000676639	0.000424439	-1.594195313	0.111080284	1	Firmicutes	0.460431655	Oscillibacter	0.004796163	NA	NA	MSP 294 Oscillibacter	Genus	417	msp_294.core / Oscillibacter	Neutral
msp_308.core	19	0.06	-0.000544103	0.00034159	-1.592852469	0.111381296	1	Firmicutes	0.975460123	Faecalitalea	0.975460123	Faecalitalea cylindroides	0.969325153	MSP 308 Faecalitalea cylindroides	Species	327	msp_308.core / Faecalitalea cylindroides	Neutral
msp_310.core	6	0.02	0.000948641	0.000601942	1.575966928	0.115221589	1	Bacteroidetes	0.959752322	Prevotella	0.956656347	Prevotella lascolaii	0.956656347	MSP 310 Prevotella lascolaii	Species	323	msp_310.core / Prevotella lascolaii	Neutral
msp_142.core	258	0.81	-0.000387309	0.000246809	-1.569269991	0.116773244	0.350319731	Bacteroidetes	0.975238095	Barnesiella	0.975238095	Barnesiella intestinihominis	0.973333333	MSP 142 Barnesiella intestinihominis	Species	1453	msp_142.core / Barnesiella intestinihominis	Neutral
msp_121.core	9	0.03	-0.000696903	0.000445426	-1.564578097	0.117870089	1	Firmicutes	0.973180077	Ruminococcus	0.972541507	Ruminococcus champanellensis	0.968710089	MSP 121 Ruminococcus champanellensis	Species	1566	msp_121.core / Ruminococcus champanellensis	Neutral
msp_321.core	25	0.08	-0.000486435	0.000312265	-1.557764736	0.119477264	1	Firmicutes	0.9	Oscillibacter	0.507407407	Oscillibacter sp. ER4	0.003703704	MSP 321 Oscillibacter sp. ER4	Species	270	msp_321.core / Oscillibacter sp. ER4	Neutral
msp_044.core	300	0.94	-0.000409382	0.000264227	-1.549356917	0.121484179	0.357826129	Firmicutes	0.91038526	Faecalibacterium	0.443048576	Faecalibacterium prausnitzii	0.001675042	MSP 044 Faecalibacterium prausnitzii	Species	1978	msp_044.core / Faecalibacterium prausnitzii	Neutral
msp_068.core	38	0.12	0.0004173	0.000269459	1.548659593	0.121651806	1	Bacteroidetes	0.447418738	Bacteroides	0.005736138	Prevotella sp. 885	0.000637349	MSP 068 Prevotella sp. 885	Species	1871	msp_068.core / Prevotella sp. 885	Neutral
msp_302.core	38	0.12	0.000378525	0.000249032	1.519986444	0.12870244	1	Firmicutes	0.530791789	Coprococcus	0.005865103	NA	NA	MSP 302 Coprococcus	Genus	362	msp_302.core / Coprococcus	Neutral
msp_134.core	271	0.85	0.000385001	0.000253524	1.518599089	0.129051483	0.373327504	Firmicutes	0.919148936	Faecalibacterium	0.449361702	Faecalibacterium prausnitzii	0.001702128	MSP 134 Faecalibacterium prausnitzii	Species	1486	msp_134.core / Faecalibacterium prausnitzii	Neutral
msp_289.core	4	0.01	0.001062001	0.000701381	1.514156827	0.130174059	1	Firmicutes	0.697228145	Eubacterium	0.070362473	NA	NA	MSP 289 Eubacterium	Genus	469	msp_289.core / Eubacterium	Neutral
msp_169.core	48	0.15	0.000345345	0.000231152	1.494014427	0.135359524	1	Firmicutes	0.76048951	Lachnospira	0.144230769	Coprococcus comes	0.000874126	MSP 169 Coprococcus comes	Species	1283	msp_169.core / Coprococcus comes	Neutral
msp_195.core	290	0.91	-0.000394836	0.000264622	-1.492075392	0.13586702	0.383935301	Firmicutes	0.609756098	Blautia	0.009977827	NA	NA	MSP 195 Blautia	Genus	1110	msp_195.core / Blautia	Neutral
msp_246.core	23	0.07	-0.000450599	0.000302766	-1.488277492	0.136865291	1	Firmicutes	0.36908078	Anaerovibrio	0.001392758	NA	NA	MSP 246 Anaerovibrio	Genus	762	msp_246.core / Anaerovibrio	Neutral
msp_258.core	261	0.82	0.000375748	0.000252854	1.48603145	0.137458318	0.383935301	Firmicutes	0.985959438	Streptococcus	0.985959438	Streptococcus salivarius	0.984399376	MSP 258 Streptococcus salivarius	Species	706	msp_258.core / Streptococcus salivarius	Neutral
msp_127.core	121	0.38	-0.0002884	0.000196315	-1.469066817	0.142001776	0.389903181	Firmicutes	0.295506474	Anaerotruncus	0.002284844	Eisenbergiella tayi	0.000761615	MSP 127 Eisenbergiella tayi	Species	1541	msp_127.core / Eisenbergiella tayi	Neutral
msp_324.core	4	0.01	-0.001086728	0.000758804	-1.432160097	0.152283922	1	Firmicutes	0.56302521	Dialister	0.029411765	NA	NA	MSP 324 Dialister	Genus	238	msp_324.core / Dialister	Neutral
msp_037.core	318	0.99	-0.000385407	0.00026919	-1.431725356	0.152408334	0.411502502	Firmicutes	0.971621622	Blautia	0.968243243	Blautia obeum	0.946621622	MSP 037 Blautia obeum	Species	2011	msp_037.core / Blautia obeum	Neutral
msp_003.core	306	0.96	-0.000375156	0.000269436	-1.392376103	0.163992689	0.435521568	Bacteroidetes	0.980721393	Bacteroides	0.980721393	Bacteroides uniformis	0.975124378	MSP 003 Bacteroides uniformis	Species	3260	msp_003.core / Bacteroides uniformis	Neutral
msp_274.core	6	0.02	-0.000910415	0.000657926	-1.383765894	0.166613857	1	Bacteroidetes	0.321367521	NA	NA	NA	NA	MSP 274 Bacteroidetes	Phylum	585	msp_274.core / Bacteroidetes	Neutral
msp_108.core	121	0.38	-0.000268023	0.000195129	-1.373568928	0.1697587	0.443563054	Firmicutes	0.371644873	Ruminiclostridium	0.002064694	NA	NA	MSP 108 Ruminiclostridium	Genus	1622	msp_108.core / Ruminiclostridium	Neutral
msp_188.core	7	0.02	0.000724001	0.000527274	1.37310306	0.169903435	1	Bacteroidetes	0.964187328	Prevotella	0.953168044	Prevotella stercorea	0.900826446	MSP 188 Prevotella stercorea	Species	1154	msp_188.core / Prevotella stercorea	Neutral
msp_178.core	6	0.02	-0.000809005	0.000599818	-1.348750061	0.177598926	1	Firmicutes	0.975688817	Mitsuokella	0.971636953	Mitsuokella multacida	0.910048622	MSP 178 Mitsuokella multacida	Species	1234	msp_178.core / Mitsuokella multacida	Neutral
msp_255.core	170	0.53	0.000275775	0.000205106	1.344549021	0.178952312	0.460163089	Firmicutes	0.974068071	Eubacterium	0.969205835	[Eubacterium] hallii	0.959481361	MSP 255 Eubacterium hallii	Species	714	msp_255.core / [Eubacterium] hallii	Neutral
msp_174.core	7	0.02	-0.00072003	0.000541887	-1.328746057	0.184112101	1	Bacteroidetes	0.976092333	Prevotella	0.967023908	Prevotella sp. 109	0.960428689	MSP 174 Prevotella sp. 109	Species	1259	msp_174.core / Prevotella sp. 109	Neutral
msp_284.core	26	0.08	0.000406026	0.000305793	1.327779433	0.184431253	1	Firmicutes	0.78197065	Butyricicoccus	0.106918239	Butyricicoccus porcorum	0.002096436	MSP 284 Butyricicoccus porcorum	Species	490	msp_284.core / Butyricicoccus porcorum	Neutral
msp_123.core	5	0.02	0.000875365	0.000664691	1.316950908	0.188034578	1	Bacteroidetes	0.591994835	Prevotellamassilia	0.046481601	Prevotellamassilia timonensis	0.000645578	MSP 123 Prevotellamassilia timonensis	Species	1549	msp_123.core / Prevotellamassilia timonensis	Neutral
msp_162.core	297	0.93	-0.000348912	0.000265127	-1.316018368	0.188347307	0.476754122	Firmicutes	0.967980296	Blautia	0.963054187	Blautia sp. Marseille-P3087	0.658866995	MSP 162 Blautia sp. Marseille-P3087	Species	1327	msp_162.core / Blautia sp. Marseille-P3087	Neutral
msp_252.core	22	0.07	-0.00039702	0.000301969	-1.314769962	0.188766564	1	Firmicutes	0.157162726	NA	NA	NA	NA	MSP 252 Firmicutes	Phylum	729	msp_252.core / Firmicutes	Neutral
msp_122.core	171	0.53	-0.000266645	0.000204849	-1.301668569	0.19320806	0.481533934	Firmicutes	0.469656992	Intestinimonas	0.000879507	NA	NA	MSP 122 Intestinimonas	Genus	1553	msp_122.core / Intestinimonas	Neutral
msp_130.core	11	0.03	0.000578892	0.000447755	1.29287678	0.196231341	1	Bacteroidetes	0.921550947	Prevotella	0.65103697	Prevotella stercorea	0.015329125	MSP 130 Prevotella stercorea	Species	1521	msp_130.core / Prevotella stercorea	Neutral
msp_129.core	7	0.02	0.000677464	0.000530261	1.27760484	0.201565205	1	Bacteroidetes	0.97632312	Prevotella	0.973537604	Prevotella sp. 885	0.950557103	MSP 129 Prevotella sp. 885	Species	1522	msp_129.core / Prevotella sp. 885	Neutral
msp_148.core	97	0.3	-0.000248424	0.000196108	-1.266768889	0.205413425	0.501854582	Firmicutes	0.709836066	Roseburia	0.048360656	Roseburia faecis	0.000819672	MSP 148 Roseburia faecis	Species	1431	msp_148.core / Roseburia faecis	Neutral
msp_287.core	10	0.03	-0.00053719	0.000424909	-1.264245599	0.206317155	1	Firmicutes	0.21656051	NA	NA	NA	NA	MSP 287 Firmicutes	Phylum	471	msp_287.core / Firmicutes	Neutral
msp_265.core	21	0.07	0.000403708	0.000319492	1.26359319	0.206551287	1	Firmicutes	0.241086587	NA	NA	NA	NA	MSP 265 Firmicutes	Phylum	637	msp_265.core / Firmicutes	Neutral
msp_049.core	203	0.63	-0.000269749	0.000215541	-1.251501916	0.210925542	0.501854582	Bacteroidetes	0.982532751	Alistipes	0.982532751	Alistipes finegoldii	0.978165939	MSP 049 Alistipes finegoldii	Species	1970	msp_049.core / Alistipes finegoldii	Neutral
msp_199.core	34	0.11	0.000326769	0.00026196	1.247398891	0.212425024	1	Firmicutes	0.697487437	Ruminococcus	0.068341709	Ruminococcaceae bacterium FB2012	0.001005025	MSP 199 Ruminococcaceae bacterium FB2012	Species	1101	msp_199.core / Ruminococcaceae bacterium FB2012	Neutral
msp_215.core	261	0.82	-0.00030817	0.000247919	-1.24303084	0.214029815	0.501854582	Firmicutes	0.975609756	Oscillibacter	0.968834688	Oscillibacter sp. ER4	0.952574526	MSP 215 Oscillibacter sp. ER4	Species	1006	msp_215.core / Oscillibacter sp. ER4	Neutral
msp_155.core	171	0.53	-0.000252202	0.000203096	-1.24178798	0.214488029	0.501854582	Firmicutes	0.979945305	Ruminococcus	0.979945305	Ruminococcus lactaris	0.977210574	MSP 155 Ruminococcus lactaris	Species	1377	msp_155.core / Ruminococcus lactaris	Neutral
msp_046.core	311	0.97	-0.000340696	0.000275775	-1.235409557	0.216850745	0.501854582	Firmicutes	0.975875486	Roseburia	0.056031128	[Eubacterium] rectale	0.963424125	MSP 046 Eubacterium rectale	Species	1977	msp_046.core / [Eubacterium] rectale	Neutral
msp_156.core	8	0.02	0.000616169	0.000501912	1.227642498	0.21975308	1	Firmicutes	0.214337966	Asaccharospora	0.001463058	NA	NA	MSP 156 Asaccharospora	Genus	1377	msp_156.core / Asaccharospora	Neutral
msp_095.core	56	0.18	-0.000275978	0.000225941	-1.221464057	0.222081639	1	Bacteroidetes	0.980903883	Tidjanibacter	0.980267346	Tidjanibacter massiliensis	0.976448122	MSP 095 Tidjanibacter massiliensis	Species	1720	msp_095.core / Tidjanibacter massiliensis	Neutral
msp_103.core	144	0.45	-0.000241002	0.000198275	-1.215489347	0.224350187	0.511897609	Firmicutes	0.450406504	Alistipes	0.001626016	NA	NA	MSP 103 Alistipes	Genus	1652	msp_103.core / Alistipes	Neutral
msp_015.core	127	0.4	-0.000236737	0.000198281	-1.193947961	0.23266678	0.51525489	Bacteroidetes	0.982597055	Bacteroides	0.982597055	Bacteroides cellulosilyticus	0.980589023	MSP 015 Bacteroides cellulosilyticus	Species	2668	msp_015.core / Bacteroides cellulosilyticus	Neutral
msp_042.core	30	0.09	0.000336195	0.000282932	1.18825235	0.234901854	1	Firmicutes	0.980638916	Coprococcus	0.978702807	Coprococcus eutactus	0.976766699	MSP 042 Coprococcus eutactus	Species	1996	msp_042.core / Coprococcus eutactus	Neutral
msp_093.core	306	0.96	-0.000322329	0.000272105	-1.184575964	0.236352598	0.51525489	Firmicutes	0.976874003	Faecalibacterium	0.976076555	Faecalibacterium prausnitzii	0.937001595	MSP 093 Faecalibacterium prausnitzii	Species	1737	msp_093.core / Faecalibacterium prausnitzii	Neutral
msp_118.core	176	0.55	0.000243243	0.000205845	1.181680394	0.23749968	0.51525489	Proteobacteria	0.976816074	Sutterella	0.976816074	Sutterella wadsworthensis	0.974497682	MSP 118 Sutterella wadsworthensis	Species	1584	msp_118.core / Sutterella wadsworthensis	Neutral
msp_035.core	40	0.12	0.000297818	0.000254094	1.172079651	0.241331163	1	Firmicutes	0.414230557	Ruminococcus	0.008825152	Cronobacter sakazakii	0.000551572	MSP 035 Cronobacter sakazakii	Species	2081	msp_035.core / Cronobacter sakazakii	Neutral
msp_120.core	304	0.95	-0.000323228	0.000275939	-1.171376041	0.241613664	0.51525489	Firmicutes	0.979704797	Blautia	0.979704797	[Ruminococcus] torques	0.972324723	MSP 120 Ruminococcus torques	Species	1567	msp_120.core / [Ruminococcus] torques	Neutral
msp_290.core	262	0.82	-0.000287256	0.000245287	-1.171100107	0.241724516	0.51525489	Firmicutes	0.975903614	Eubacterium	0.975903614	Eubacterium ramulus	0.972891566	MSP 290 Eubacterium ramulus	Species	468	msp_290.core / Eubacterium ramulus	Neutral
msp_184.core	77	0.24	-0.000240023	0.000206436	-1.162701184	0.245115793	0.515698163	Euryarchaeota	0.974789916	Methanobrevibacter	0.974789916	Methanobrevibacter smithii	0.974789916	MSP 184 Methanobrevibacter smithii	Species	1194	msp_184.core / Methanobrevibacter smithii	Neutral
msp_056.core	7	0.02	-0.000601642	0.000521657	-1.15332921	0.248939246	1	Firmicutes	0.529259451	Clostridium	0.006732263	NA	NA	MSP 056 Clostridium	Genus	1934	msp_056.core / Clostridium	Neutral
msp_275.core	243	0.76	0.000273665	0.000238277	1.148515494	0.250919224	0.521139927	Firmicutes	0.960784314	Dorea	0.960784314	Dorea longicatena	0.955182073	MSP 275 Dorea longicatena	Species	578	msp_275.core / Dorea longicatena	Neutral
msp_257.core	42	0.13	0.000293143	0.000256669	1.142107429	0.253572021	1	Firmicutes	0.923076923	Blautia	0.506566604	Blautia sp. SF-50	0.001876173	MSP 257 Blautia sp. SF-50	Species	706	msp_257.core / Blautia sp. SF-50	Neutral
msp_237.core	242	0.76	0.000270897	0.00023998	1.128834457	0.259128743	0.531377928	Firmicutes	0.506726457	Oscillibacter	0.002989537	NA	NA	MSP 237 Oscillibacter	Genus	816	msp_237.core / Oscillibacter	Neutral
msp_261.core	108	0.34	0.000225072	0.000202791	1.109872882	0.267212549	0.540796142	Actinobacteria	0.684542587	Slackia	0.031545741	NA	NA	MSP 261 Slackia	Genus	693	msp_261.core / Slackia	Neutral
msp_300.core	9	0.03	-0.000495831	0.000447484	-1.108042493	0.268001977	1	Proteobacteria	0.95148248	Dakarella	0.943396226	Dakarella massiliensis	0.4393531	MSP 300 Dakarella massiliensis	Species	371	msp_300.core / Dakarella massiliensis	Neutral
msp_227.core	3	0.01	0.000832552	0.000757043	1.099742433	0.271601828	1	Proteobacteria	0.655793026	Succinivibrio	0.048368954	Succinatimonas hippei	0.001124859	MSP 227 Succinatimonas hippei	Species	889	msp_227.core / Succinatimonas hippei	Neutral
msp_170.core	236	0.74	-0.000258271	0.000235741	-1.095571217	0.273423401	0.540796142	Firmicutes	0.953367876	Faecalibacterium	0.808290155	Faecalibacterium prausnitzii	0.043177893	MSP 170 Faecalibacterium prausnitzii	Species	1277	msp_170.core / Faecalibacterium prausnitzii	Neutral
msp_092.core	251	0.78	0.000265825	0.000242794	1.094856582	0.273736319	0.540796142	Bacteroidetes	0.976478974	Alistipes	0.970064148	Alistipes obesi	0.967213115	MSP 092 Alistipes obesi	Species	1739	msp_092.core / Alistipes obesi	Neutral
msp_017.core	155	0.48	0.00021929	0.000202169	1.084685536	0.278216493	0.541641799	Firmicutes	0.881164107	Blautia	0.257073565	Blautia obeum	0.001616815	MSP 017 Blautia obeum	Species	2583	msp_017.core / Blautia obeum	Neutral
msp_010.core	44	0.14	-0.000258334	0.000238384	-1.083688348	0.278658411	1	Bacteroidetes	0.988819876	Bacteroides	0.988819876	Bacteroides plebeius	0.961490683	MSP 010 Bacteroides plebeius	Species	2892	msp_010.core / Bacteroides plebeius	Neutral
msp_080.core	17	0.05	0.000402084	0.000372342	1.079876165	0.280352239	1	Firmicutes	0.978326309	Butyrivibrio	0.974714028	Butyrivibrio crossotus	0.971703793	MSP 080 Butyrivibrio crossotus	Species	1817	msp_080.core / Butyrivibrio crossotus	Neutral
msp_272.core	231	0.72	0.000250346	0.000232069	1.078755945	0.280851303	0.541641799	Firmicutes	0.587268994	Blautia	0.006160164	NA	NA	MSP 272 Blautia	Genus	589	msp_272.core / Blautia	Neutral
msp_288.core	27	0.08	0.000316375	0.000293279	1.078752631	0.28085278	1	Euryarchaeota	0.976744186	Methanobrevibacter	0.976744186	Methanobrevibacter smithii	0.976744186	MSP 288 Methanobrevibacter smithii	Species	469	msp_288.core / Methanobrevibacter smithii	Neutral
msp_342.core	21	0.07	0.000349861	0.000325402	1.075164065	0.282455574	1	Firmicutes	0.15625	NA	NA	NA	NA	MSP 342 Firmicutes	Phylum	160	msp_342.core / Firmicutes	Neutral
msp_191.core	124	0.39	0.000208712	0.000195565	1.067225437	0.286023292	0.545126745	Proteobacteria	0.979269497	Sutterella	0.979269497	Sutterella wadsworthensis	0.970384995	MSP 191 Sutterella wadsworthensis	Species	1142	msp_191.core / Sutterella wadsworthensis	Neutral
msp_031.core	39	0.12	-0.000263147	0.000248386	-1.059426962	0.289557577	1	Bacteroidetes	0.974313023	Bacteroides	0.97311828	Bacteroides intestinalis	0.966547192	MSP 031 Bacteroides intestinalis	Species	2230	msp_031.core / Bacteroides intestinalis	Neutral
msp_067.core	271	0.85	0.000272078	0.000258231	1.05362141	0.292207701	0.550437763	Actinobacteria	0.976241901	Bifidobacterium	0.974082073	Bifidobacterium adolescentis	0.965442765	MSP 067 Bifidobacterium adolescentis	Species	1877	msp_067.core / Bifidobacterium adolescentis	Neutral
msp_104.core	86	0.27	0.000211342	0.000205752	1.027169612	0.304488382	0.559531555	Firmicutes	0.3878327	Eubacterium	0.001520913	NA	NA	MSP 104 Eubacterium	Genus	1647	msp_104.core / Eubacterium	Neutral
msp_016.core	203	0.63	-0.000221006	0.000215206	-1.026948566	0.304592431	0.559531555	Firmicutes	0.988047809	Ruminococcus	0.988047809	Ruminococcus bromii	0.986719788	MSP 016 Ruminococcus bromii	Species	2643	msp_016.core / Ruminococcus bromii	Neutral
msp_295.core	18	0.06	-0.00036165	0.000352838	-1.024976106	0.305521933	1	Bacteroidetes	0.467661692	Prevotella	0.002487562	NA	NA	MSP 295 Prevotella	Genus	402	msp_295.core / Prevotella	Neutral
msp_171.core	75	0.23	0.000208213	0.000206371	1.008927331	0.313154689	0.559531555	Actinobacteria	0.985781991	Bifidobacterium	0.985781991	Bifidobacterium pseudocatenulatum	0.976303318	MSP 171 Bifidobacterium pseudocatenulatum	Species	1267	msp_171.core / Bifidobacterium pseudocatenulatum	Neutral
msp_186.core	79	0.25	-0.000205333	0.000204881	-1.002204779	0.31638894	0.559531555	Firmicutes	0.514342235	Eubacterium	0.005934718	NA	NA	MSP 186 Eubacterium	Genus	1166	msp_186.core / Eubacterium	Neutral
msp_314.core	73	0.23	0.000214681	0.000214599	1.000381268	0.31727001	0.559531555	Proteobacteria	0.950617284	Desulfovibrio	0.950617284	Desulfovibrio piger	0.909465021	MSP 314 Desulfovibrio piger	Species	304	msp_314.core / Desulfovibrio piger	Neutral
msp_187.core	152	0.48	0.000196156	0.000196794	0.996756147	0.319026344	0.559531555	Firmicutes	0.602780536	Oscillibacter	0.010923535	NA	NA	MSP 187 Oscillibacter	Genus	1156	msp_187.core / Oscillibacter	Neutral
msp_019.core	42	0.13	-0.000247864	0.000248884	-0.995899453	0.319442333	1	Bacteroidetes	0.981031417	Bacteroides	0.972732662	Bacteroides coprocola	0.971547125	MSP 019 Bacteroides coprocola	Species	2463	msp_019.core / Bacteroides coprocola	Neutral
msp_196.core	288	0.9	0.000259041	0.000261061	0.992261961	0.321212559	0.559531555	Firmicutes	0.756311745	Clostridium	0.014270033	NA	NA	MSP 196 Clostridium	Genus	1109	msp_196.core / Clostridium	Neutral
msp_328.core	17	0.05	0.000360066	0.000365568	0.984948073	0.324791319	1	Firmicutes	0.986842105	Eubacterium	0.973684211	Clostridiales bacterium VE202-21	0.960526316	MSP 328 Clostridiales bacterium VE202-21	Species	228	msp_328.core / Clostridiales bacterium VE202-21	Neutral
msp_021.core	10	0.03	-0.000461643	0.000475308	-0.971250152	0.331563454	1	Firmicutes	0.585335543	Blautia	0.012427506	Blautia wexlerae	0.0008285	MSP 021 Blautia wexlerae	Species	2414	msp_021.core / Blautia wexlerae	Neutral
msp_157.core	14	0.04	0.000362918	0.000383204	0.947062001	0.343743304	1	Firmicutes	0.982871126	Mitsuokella	0.980424144	Mitsuokella jalaludinii	0.947797716	MSP 157 Mitsuokella jalaludinii	Species	1376	msp_157.core / Mitsuokella jalaludinii	Neutral
msp_105.core	24	0.08	-0.00027822	0.000295898	-0.940257509	0.347220579	1	Firmicutes	0.55472973	Dialister	0.035810811	Megasphaera sp. BL7	0.001351351	MSP 105 Megasphaera sp. BL7	Species	1640	msp_105.core / Megasphaera sp. BL7	Neutral
msp_280.core	97	0.3	0.000182229	0.000195193	0.933583078	0.350653074	0.601061846	Firmicutes	0.551587302	Agathobacter	0.001984127	NA	NA	MSP 280 Agathobacter	Genus	521	msp_280.core / Agathobacter	Neutral
msp_133.core	207	0.65	0.000203848	0.000219178	0.930058106	0.352474539	0.601061846	Bacteroidetes	0.974257426	Bacteroides	0.972277228	Bacteroides dorei	0.948514851	MSP 133 Bacteroides dorei	Species	1508	msp_133.core / Bacteroides dorei	Neutral
msp_242.core	43	0.13	-0.000230869	0.000248292	-0.929829416	0.352592917	1	Proteobacteria	0.208994709	NA	NA	NA	NA	MSP 242 Proteobacteria	Phylum	781	msp_242.core / Proteobacteria	Neutral
msp_023.core	80	0.25	-0.000183876	0.000203944	-0.901597409	0.367399925	0.609785792	Bacteroidetes	0.982080925	Bacteroides	0.98150289	Bacteroides eggerthii	0.980346821	MSP 023 Bacteroides eggerthii	Species	2372	msp_023.core / Bacteroides eggerthii	Neutral
msp_028.core	135	0.42	0.000176675	0.000197644	0.893902781	0.37150187	0.609785792	Bacteroidetes	0.982192543	Bacteroides	0.980523094	Bacteroides massiliensis	0.977740679	MSP 028 Bacteroides massiliensis	Species	2256	msp_028.core / Bacteroides massiliensis	Neutral
msp_236.core	189	0.59	-0.000189698	0.000213014	-0.890542821	0.373301922	0.609785792	Firmicutes	0.478605388	Catabacter	0.001584786	NA	NA	MSP 236 Catabacter	Genus	819	msp_236.core / Catabacter	Neutral
msp_344.core	7	0.02	-0.000482018	0.000542362	-0.888737913	0.374271104	1	Firmicutes	0.973856209	Clostridium	0.954248366	Clostridiales bacterium VE202-21	0.849673203	MSP 344 Clostridiales bacterium VE202-21	Species	153	msp_344.core / Clostridiales bacterium VE202-21	Neutral
msp_181.core	129	0.4	0.000176114	0.000198693	0.886359205	0.375550777	0.609785792	Actinobacteria	0.98474059	Eggerthella	0.98474059	Eggerthella lenta	0.97456765	MSP 181 Eggerthella lenta	Species	1222	msp_181.core / Eggerthella lenta	Neutral
msp_200.core	262	0.82	-0.000217138	0.000246376	-0.88132662	0.378267055	0.609785792	Firmicutes	0.976047904	Blautia	0.97005988	Blautia sp. SG-772	0.956087824	MSP 200 Blautia sp. SG-772	Species	1099	msp_200.core / Blautia sp. SG-772	Neutral
msp_164.core	75	0.23	0.000180867	0.000206045	0.877804813	0.380175092	0.609785792	Bacteroidetes	0.976271186	Bacteroides	0.976271186	Bacteroides clarus	0.975423729	MSP 164 Bacteroides clarus	Species	1319	msp_164.core / Bacteroides clarus	Neutral
msp_264.core	126	0.39	-0.000167396	0.000192513	-0.869527119	0.384683018	0.610967147	Bacteroidetes	0.970247934	Alistipes	0.970247934	Alistipes indistinctus	0.963636364	MSP 264 Alistipes indistinctus	Species	645	msp_264.core / Alistipes indistinctus	Neutral
msp_216.core	24	0.08	-0.000262792	0.000305196	-0.86105916	0.38932826	1	Actinobacteria	0.980552712	Bifidobacterium	0.980552712	Bifidobacterium animalis	0.974411464	MSP 216 Bifidobacterium animalis	Species	991	msp_216.core / Bifidobacterium animalis	Neutral
msp_039.core	72	0.22	-0.000178109	0.000207467	-0.858491912	0.390743287	0.614567111	Firmicutes	0.984741784	Blautia	0.984741784	[Ruminococcus] gnavus	0.98415493	MSP 039 Ruminococcus gnavus	Species	2009	msp_039.core / [Ruminococcus] gnavus	Neutral
msp_077.core	318	0.99	-0.000230475	0.000270717	-0.851349418	0.39469654	0.614815764	Firmicutes	0.7390625	Blautia	0.046875	NA	NA	MSP 077 Blautia	Genus	1826	msp_077.core / Blautia	Neutral
msp_190.core	64	0.2	0.000184575	0.000224427	0.822427664	0.410950182	1	Firmicutes	0.984081042	Phascolarctobacterium	0.979739508	Phascolarctobacterium succinatutens	0.946454414	MSP 190 Phascolarctobacterium succinatutens	Species	1143	msp_190.core / Phascolarctobacterium succinatutens	Neutral
msp_234.core	248	0.78	-0.000192352	0.00023531	-0.817438239	0.413793872	0.635474606	Firmicutes	0.645348837	Oscillibacter	0.011627907	NA	NA	MSP 234 Oscillibacter	Genus	825	msp_234.core / Oscillibacter	Neutral
msp_281.core	109	0.34	0.000162175	0.000200381	0.809335428	0.418436772	0.635474606	Actinobacteria	0.822170901	Senegalimassilia	0.050808314	NA	NA	MSP 281 Senegalimassilia	Genus	513	msp_281.core / Senegalimassilia	Neutral
msp_011.core	253	0.79	-0.000194158	0.000240564	-0.807093049	0.419727055	0.635474606	Firmicutes	0.980902778	Ruminococcus	0.980902778	Ruminococcus bicirculans	0.972222222	MSP 011 Ruminococcus bicirculans	Species	2858	msp_011.core / Ruminococcus bicirculans	Neutral
msp_208.core	28	0.09	0.000236084	0.000297711	0.7929983	0.42789072	1	Firmicutes	0.466039707	Butyrivibrio	0.004179728	NA	NA	MSP 208 Butyrivibrio	Genus	1041	msp_208.core / Butyrivibrio	Neutral
msp_179.core	13	0.04	-0.000316418	0.000399402	-0.7922289	0.428339003	1	Firmicutes	0.924509804	Holdemanella	0.587254902	Holdemanella biformis	0.003921569	MSP 179 Holdemanella biformis	Species	1229	msp_179.core / Holdemanella biformis	Neutral
msp_168.core	4	0.01	-0.000596624	0.000758408	-0.786678637	0.4315809	1	Firmicutes	0.53229572	Holdemanella	0.015564202	Merdibacter massiliensis	0.00077821	MSP 168 Merdibacter massiliensis	Species	1285	msp_168.core / Merdibacter massiliensis	Neutral
msp_185.core	8	0.02	0.000383321	0.000488221	0.785138265	0.432483145	1	Bacteroidetes	0.782924614	Bacteroides	0.016348774	Bacteroides clarus	0.000908265	MSP 185 Bacteroides clarus	Species	1174	msp_185.core / Bacteroides clarus	Neutral
msp_117.core	133	0.42	0.000153175	0.00019599	0.781545697	0.434591669	0.651887504	Actinobacteria	0.975728155	Bifidobacterium	0.975728155	Bifidobacterium catenulatum	0.961165049	MSP 117 Bifidobacterium catenulatum	Species	1589	msp_117.core / Bifidobacterium catenulatum	Neutral
msp_332.core	6	0.02	0.000489169	0.000626489	0.780810355	0.435023982	1	Proteobacteria	0.671497585	Desulfovibrio	0.038647343	Desulfovibrio sp. An276	0.014492754	MSP 332 Desulfovibrio sp. An276	Species	207	msp_332.core / Desulfovibrio sp. An276	Neutral
msp_053.core	266	0.83	0.000184209	0.000252541	0.729420495	0.465846105	0.687569302	Firmicutes	0.981969487	Eubacterium	0.981969487	[Eubacterium] eligens	0.980582524	MSP 053 Eubacterium eligens	Species	1936	msp_053.core / [Eubacterium] eligens	Neutral
msp_291.core	313	0.98	0.00019172	0.000263442	0.727749905	0.466868044	0.687569302	Firmicutes	0.977777778	Blautia	0.977777778	Blautia massiliensis	0.942222222	MSP 291 Blautia massiliensis	Species	452	msp_291.core / Blautia massiliensis	Neutral
msp_189.core	225	0.7	0.000165268	0.000229902	0.718863515	0.47232493	0.689339086	Firmicutes	0.796033994	Blautia	0.399433428	Blautia sp. SF-50	0.008498584	MSP 189 Blautia sp. SF-50	Species	1146	msp_189.core / Blautia sp. SF-50	Neutral
msp_318.core	8	0.02	-0.00034262	0.000486891	-0.70368975	0.481723462	1	Firmicutes	0.636986301	Butyrivibrio	0.006849315	NA	NA	MSP 318 Butyrivibrio	Genus	292	msp_318.core / Butyrivibrio	Neutral
msp_124.core	11	0.03	0.000313487	0.000447335	0.700786882	0.483533013	1	Verrucomicrobia	0.980314961	Akkermansia	0.980314961	Akkermansia muciniphila	0.979658793	MSP 124 Akkermansia muciniphila	Species	1545	msp_124.core / Akkermansia muciniphila	Neutral
msp_333.core	14	0.04	-0.000263224	0.0003791	-0.694339901	0.48756502	1	Firmicutes	0.541176471	NA	NA	NA	NA	MSP 333 Firmicutes	Phylum	205	msp_333.core / Firmicutes	Neutral
msp_100.core	129	0.4	0.000136029	0.000197954	0.687174827	0.492067355	0.711740282	Firmicutes	0.595789474	Oscillibacter	0.016842105	NA	NA	MSP 100 Oscillibacter	Genus	1682	msp_100.core / Oscillibacter	Neutral
msp_138.core	4	0.01	0.000442785	0.000659015	0.671889498	0.501746375	1	Bacteroidetes	0.935897436	Prevotella	0.919703104	Prevotella sp. P5-125	0.888663968	MSP 138 Prevotella sp. P5-125	Species	1482	msp_138.core / Prevotella sp. P5-125	Neutral
msp_239.core	208	0.65	0.000144481	0.000218163	0.662261158	0.507894646	0.727599459	Firmicutes	0.654054054	Oscillibacter	0.016216216	NA	NA	MSP 239 Oscillibacter	Genus	815	msp_239.core / Oscillibacter	Neutral
msp_034.core	100	0.31	0.000127797	0.000194858	0.65584372	0.512014434	0.727599459	Firmicutes	0.974240423	Ruminococcus	0.973579921	Ruminococcus callidus	0.971598415	MSP 034 Ruminococcus callidus	Species	2088	msp_034.core / Ruminococcus callidus	Neutral
msp_233.core	4	0.01	0.000497596	0.000759149	0.655465047	0.512258074	1	Firmicutes	0.146311971	NA	NA	NA	NA	MSP 233 Firmicutes	Phylum	827	msp_233.core / Firmicutes	Neutral
msp_038.core	50	0.16	-0.00015569	0.000237948	-0.65430195	0.513006794	1	Bacteroidetes	0.692139738	Prevotella	0.024017467	NA	NA	MSP 038 Prevotella	Genus	2010	msp_038.core / Prevotella	Neutral
msp_204.core	56	0.18	-0.00014452	0.000221385	-0.652799229	0.513974984	1	Bacteroidetes	0.978723404	Bacteroides	0.978723404	Bacteroides faecis	0.977603583	MSP 204 Bacteroides faecis	Species	1062	msp_204.core / Bacteroides faecis	Neutral
msp_027.core	21	0.07	0.000215976	0.000331208	0.652085677	0.514435053	1	Bacteroidetes	0.33604336	NA	NA	NA	NA	MSP 027 Bacteroidetes	Phylum	2260	msp_027.core / Bacteroidetes	Neutral
msp_331.core	5	0.02	-0.000451015	0.000704807	-0.63991246	0.522316715	1	Firmicutes	0.485576923	Flavonifractor	0.009615385	NA	NA	MSP 331 Flavonifractor	Genus	208	msp_331.core / Flavonifractor	Neutral
msp_340.core	27	0.08	0.000193487	0.000302551	0.639517738	0.522573318	1	Lentisphaerae	0.975308642	NA	NA	Victivallales bacterium CCUG 44730	0.969135802	MSP 340 Victivallales bacterium CCUG 44730	Species	162	msp_340.core / Victivallales bacterium CCUG 44730	Neutral
msp_094.core	28	0.09	0.000179098	0.000282282	0.634465234	0.525863582	1	Firmicutes	0.980379333	Megamonas	0.980379333	Megamonas funiformis	0.973839111	MSP 094 Megamonas funiformis	Species	1721	msp_094.core / Megamonas funiformis	Neutral
msp_292.core	18	0.06	-0.000220316	0.000349302	-0.630730662	0.528302386	1	Firmicutes	0.986547085	Drancourtella	0.977578475	Ruminococcus sp. DSM 100440	0.970852018	MSP 292 Ruminococcus sp. DSM 100440	Species	446	msp_292.core / Ruminococcus sp. DSM 100440	Neutral
msp_226.core	218	0.68	0.000139877	0.000223564	0.625668986	0.531617013	0.746221423	Firmicutes	0.554785021	Roseburia	0.002773925	NA	NA	MSP 226 Roseburia	Genus	891	msp_226.core / Roseburia	Neutral
msp_266.core	147	0.46	-0.000122716	0.000197439	-0.621535852	0.534331389	0.746221423	Bacteroidetes	0.964285714	Alistipes	0.962184874	Alistipes senegalensis	0.913865546	MSP 266 Alistipes senegalensis	Species	636	msp_266.core / Alistipes senegalensis	Neutral
msp_119.core	21	0.07	0.000197315	0.000320911	0.61485778	0.538731864	1	Firmicutes	0.980164159	Anaeromassilibacillus	0.97879617	Anaeromassilibacillus sp. Marseille-P3876	0.973324213	MSP 119 Anaeromassilibacillus sp. Marseille-P3876	Species	1569	msp_119.core / Anaeromassilibacillus sp. Marseille-P3876	Neutral
msp_338.core	4	0.01	0.00039581	0.000657154	0.602308803	0.547049836	1	Firmicutes	0.586592179	Ruminococcus	0.022346369	NA	NA	MSP 338 Ruminococcus	Genus	179	msp_338.core / Ruminococcus	Neutral
msp_267.core	3	0.01	0.00055781	0.000926123	0.602306904	0.547051099	1	Bacteroidetes	0.572115385	NA	NA	NA	NA	MSP 267 Bacteroidetes	Phylum	624	msp_267.core / Bacteroidetes	Neutral
msp_140.core	290	0.91	-0.000160618	0.000267688	-0.600018562	0.548574738	0.759565021	Firmicutes	0.971342383	Dorea	0.971342383	Dorea longicatena	0.968325792	MSP 140 Dorea longicatena	Species	1472	msp_140.core / Dorea longicatena	Neutral
msp_343.core	36	0.11	-0.000152998	0.000256189	-0.59720945	0.55044798	1	Firmicutes	0.705128205	NA	NA	NA	NA	MSP 343 Firmicutes	Phylum	156	msp_343.core / Firmicutes	Neutral
msp_116.core	221	0.69	0.000133775	0.000230008	0.581611705	0.560906238	0.770057717	Firmicutes	0.981047938	Anaerostipes	0.97993311	Anaerostipes hadrus	0.974358974	MSP 116 Anaerostipes hadrus	Species	1598	msp_116.core / Anaerostipes hadrus	Neutral
msp_041.core	26	0.08	0.000166918	0.000287202	0.581188203	0.561191533	1	Firmicutes	0.644186047	Ruminococcus	0.133139535	Ruminococcus callidus	0.000581395	MSP 041 Ruminococcus callidus	Species	2004	msp_041.core / Ruminococcus callidus	Neutral
msp_296.core	21	0.07	-0.000201169	0.000346457	-0.580646459	0.561556584	1	Firmicutes	0.293969849	NA	NA	NA	NA	MSP 296 Firmicutes	Phylum	400	msp_296.core / Firmicutes	Neutral
msp_337.core	3	0.01	0.000427006	0.000762309	0.5601478	0.575453266	1	Firmicutes	0.988888889	NA	NA	[Bacteroides] pectinophilus	0.961111111	MSP 337 Bacteroides pectinophilus	Species	180	msp_337.core / [Bacteroides] pectinophilus	Neutral
msp_091.core	103	0.32	0.000111916	0.000200854	0.55720193	0.577463652	0.786126989	Firmicutes	0.531116795	Ruminococcus	0.033248082	NA	NA	MSP 091 Ruminococcus	Genus	1739	msp_091.core / Ruminococcus	Neutral
msp_345.core	3	0.01	0.000512429	0.000926641	0.552996443	0.580339376	1	Firmicutes	0.838926174	Blautia	0.046979866	Bacteroides sp. AR20	0.006711409	MSP 345 Bacteroides sp. AR20	Species	149	msp_345.core / Bacteroides sp. AR20	Neutral
msp_323.core	11	0.03	0.000243762	0.000447204	0.545079838	0.585770918	1	Firmicutes	0.29281768	NA	NA	NA	NA	MSP 323 Firmicutes	Phylum	248	msp_323.core / Firmicutes	Neutral
msp_096.core	160	0.5	0.000108477	0.000199048	0.544976994	0.585841634	0.790886206	Firmicutes	0.611058151	Oscillibacter	0.020019066	NA	NA	MSP 096 Oscillibacter	Genus	1715	msp_096.core / Oscillibacter	Neutral
msp_325.core	14	0.04	-0.000214693	0.000400263	-0.536379517	0.591767256	1	Firmicutes	0.407563025	Emergencia	0.004201681	NA	NA	MSP 325 Emergencia	Genus	238	msp_325.core / Emergencia	Neutral
msp_114.core	57	0.18	0.000118013	0.000221805	0.532056829	0.594756946	1	Firmicutes	0.320522117	Acetanaerobacterium	0.000725163	NA	NA	MSP 114 Acetanaerobacterium	Genus	1602	msp_114.core / Acetanaerobacterium	Neutral
msp_150.core	4	0.01	-0.000366678	0.000705277	-0.519906577	0.603197147	1	Firmicutes	0.982419128	Coprococcus	0.962728551	Lachnospiraceae bacterium 6_1_37FAA	0.950773558	MSP 150 Lachnospiraceae bacterium 6_1_37FAA	Species	1422	msp_150.core / Lachnospiraceae bacterium 6_1_37FAA	Neutral
msp_025.core	207	0.65	-0.00011218	0.000218993	-0.512253316	0.608541027	0.814740879	Firmicutes	0.522038567	Roseburia	0.00137741	NA	NA	MSP 025 Roseburia	Genus	2292	msp_025.core / Roseburia	Neutral
msp_225.core	13	0.04	-0.000213152	0.000421542	-0.50564776	0.613170242	1	Bacteroidetes	0.983392645	Bacteroides	0.983392645	Bacteroides coprophilus	0.978647687	MSP 225 Bacteroides coprophilus	Species	895	msp_225.core / Bacteroides coprophilus	Neutral
msp_210.core	74	0.23	-0.000105593	0.000211035	-0.500356972	0.616889242	0.81914801	Bacteroidetes	0.538844622	Barnesiella	0.000996016	NA	NA	MSP 210 Barnesiella	Genus	1034	msp_210.core / Barnesiella	Neutral
msp_107.core	40	0.12	0.000126013	0.00025792	0.488575253	0.625206166	1	Actinobacteria	0.982644628	Bifidobacterium	0.982644628	Bifidobacterium angulatum	0.979338843	MSP 107 Bifidobacterium angulatum	Species	1625	msp_107.core / Bifidobacterium angulatum	Neutral
msp_305.core	19	0.06	-0.000172503	0.000353351	-0.488190244	0.625478766	1	Firmicutes	0.308139535	Oscillibacter	0.011627907	NA	NA	MSP 305 Oscillibacter	Genus	339	msp_305.core / Oscillibacter	Neutral
msp_278.core	39	0.12	-0.0001255	0.000258599	-0.485307619	0.627521392	1	Firmicutes	0.419953596	NA	NA	NA	NA	MSP 278 Firmicutes	Phylum	553	msp_278.core / Firmicutes	Neutral
msp_194.core	157	0.49	-9.67E-05	0.000205263	-0.471254699	0.637520013	0.839660505	Actinobacteria	0.455964326	Adlercreutzia	0.001114827	NA	NA	MSP 194 Adlercreutzia	Genus	1112	msp_194.core / Adlercreutzia	Neutral
msp_172.core	34	0.11	-0.0001224	0.000269862	-0.453565987	0.650199784	1	Firmicutes	0.932323232	Gemmiger	0.497979798	Gemmiger formicilis	0.002020202	MSP 172 Gemmiger formicilis	Species	1263	msp_172.core / Gemmiger formicilis	Neutral
msp_320.core	21	0.07	0.00014292	0.000315296	0.45328956	0.650398754	1	Firmicutes	0.865248227	Pseudoflavonifractor	0.20212766	Flavonifractor plautii	0.003546099	MSP 320 Flavonifractor plautii	Species	282	msp_320.core / Flavonifractor plautii	Neutral
msp_008.core	201	0.63	9.79E-05	0.000218612	0.447823654	0.654338175	0.849095603	Firmicutes	0.326923077	Anaerobranca	0.000641026	Clostridiales bacterium Marseille-P2846	0.000641026	MSP 008 Clostridiales bacterium Marseille-P2846	Species	2926	msp_008.core / Clostridiales bacterium Marseille-P2846	Neutral
msp_012.core	202	0.63	9.67E-05	0.000216487	0.446676263	0.65516636	0.849095603	Firmicutes	0.982110912	Roseburia	0.981514609	Roseburia intestinalis	0.979725701	MSP 012 Roseburia intestinalis	Species	2797	msp_012.core / Roseburia intestinalis	Neutral
msp_312.core	9	0.03	-0.000197834	0.000445785	-0.443787729	0.657253177	1	Firmicutes	0.980830671	Megasphaera	0.980830671	Megasphaera elsdenii	0.980830671	MSP 312 Megasphaera elsdenii	Species	317	msp_312.core / Megasphaera elsdenii	Neutral
msp_219.core	5	0.02	-0.000261293	0.000592368	-0.441098873	0.659198144	1	Firmicutes	0.595811518	Coprococcus	0.036649215	NA	NA	MSP 219 Coprococcus	Genus	955	msp_219.core / Coprococcus	Neutral
msp_043.core	182	0.57	-9.12E-05	0.00020795	-0.438503554	0.661077642	0.849956968	Firmicutes	0.979698376	Flavonifractor	0.979118329	Flavonifractor plautii	0.977958237	MSP 043 Flavonifractor plautii	Species	1982	msp_043.core / Flavonifractor plautii	Neutral
msp_085.core	218	0.68	-9.25E-05	0.000222784	-0.414978423	0.678210654	0.865119103	Firmicutes	0.46257586	Eubacterium	0.001348618	NA	NA	MSP 085 Eubacterium	Genus	1780	msp_085.core / Eubacterium	Neutral
msp_175.core	10	0.03	0.00018172	0.000447096	0.406444032	0.684468109	1	Firmicutes	0.395242452	Eubacterium	0.001829826	NA	NA	MSP 175 Eubacterium	Genus	1249	msp_175.core / Eubacterium	Neutral
msp_167.core	11	0.03	0.000168825	0.000449337	0.375720377	0.707172194	1	Firmicutes	0.489761092	Dialister	0.001706485	NA	NA	MSP 167 Dialister	Genus	1300	msp_167.core / Dialister	Neutral
msp_101.core	272	0.85	-9.37E-05	0.000251278	-0.373010945	0.709187327	0.887038782	Firmicutes	0.568161025	Acetatifactor	0.000914913	NA	NA	MSP 101 Acetatifactor	Genus	1680	msp_101.core / Acetatifactor	Neutral
msp_001.core	131	0.41	7.14E-05	0.000195571	0.365277106	0.714950519	0.887038782	Bacteroidetes	0.977876106	Prevotella	0.975663717	Prevotella copri	0.949115044	MSP 001 Prevotella copri	Species	3751	msp_001.core / Prevotella copri	Neutral
msp_004.core	274	0.86	-9.35E-05	0.000257112	-0.363660709	0.716157117	0.887038782	Bacteroidetes	0.985714286	Bacteroides	0.985714286	Bacteroides ovatus	0.985714286	MSP 004 Bacteroides ovatus	Species	3224	msp_004.core / Bacteroides ovatus	Neutral
msp_111.core	18	0.06	0.000119611	0.000329639	0.362853595	0.716759871	1	Firmicutes	0.44481383	Ruminococcus	0.009308511	NA	NA	MSP 111 Ruminococcus	Genus	1615	msp_111.core / Ruminococcus	Neutral
msp_018.core	90	0.28	7.23E-05	0.000199612	0.362134833	0.717296793	0.887038782	Firmicutes	0.978142077	Clostridium	0.974863388	Clostridium sp. L2-50	0.968306011	MSP 018 Clostridium sp. L2-50	Species	2548	msp_018.core / Clostridium sp. L2-50	Neutral
msp_072.core	112	0.35	-6.86E-05	0.000194929	-0.351821914	0.72501592	0.889792265	Actinobacteria	0.975128018	Bifidobacterium	0.975128018	Bifidobacterium bifidum	0.975128018	MSP 072 Bifidobacterium bifidum	Species	1842	msp_072.core / Bifidobacterium bifidum	Neutral
msp_183.core	15	0.05	0.000131151	0.000378302	0.346683983	0.728872136	1	Firmicutes	0.792785235	Blautia	0.058724832	NA	NA	MSP 183 Blautia	Genus	1195	msp_183.core / Blautia	Neutral
msp_069.core	101	0.32	-6.87E-05	0.000200603	-0.342509391	0.732010398	0.891527891	Firmicutes	0.456325301	Flavonifractor	0.006024096	NA	NA	MSP 069 Flavonifractor	Genus	1868	msp_069.core / Flavonifractor	Neutral
msp_251.core	120	0.38	6.54E-05	0.000195037	0.335305278	0.737436651	0.891527891	Firmicutes	0.979844961	Ruminiclostridium	0.976744186	[Clostridium] leptum	0.972093023	MSP 251 Clostridium leptum	Species	731	msp_251.core / [Clostridium] leptum	Neutral
msp_059.core	293	0.92	8.42E-05	0.000268597	0.313560383	0.753893856	0.904672627	Actinobacteria	0.974910394	Bifidobacterium	0.974910394	Bifidobacterium longum	0.966845878	MSP 059 Bifidobacterium longum	Species	1924	msp_059.core / Bifidobacterium longum	Neutral
msp_254.core	251	0.78	7.31E-05	0.000242084	0.30186326	0.762793644	0.905216015	Firmicutes	0.966832504	Oscillibacter	0.945273632	Oscillibacter sp. KLE 1745	0.938640133	MSP 254 Oscillibacter sp. KLE 1745	Species	714	msp_254.core / Oscillibacter sp. KLE 1745	Neutral
msp_165.core	219	0.68	-6.76E-05	0.000226698	-0.298285434	0.765522185	0.905216015	Firmicutes	0.746713409	Oscillibacter	0.130587204	NA	NA	MSP 165 Oscillibacter	Genus	1310	msp_165.core / Oscillibacter	Neutral
msp_158.core	6	0.02	-0.000167862	0.000568256	-0.29539901	0.767725571	1	Bacteroidetes	0.319912152	Bacteroides	0.002196193	NA	NA	MSP 158 Bacteroides	Genus	1368	msp_158.core / Bacteroides	Neutral
msp_307.core	4	0.01	0.0001929	0.000660556	0.292027444	0.770301676	1	Firmicutes	0.286144578	NA	NA	NA	NA	MSP 307 Firmicutes	Phylum	332	msp_307.core / Firmicutes	Neutral
msp_248.core	6	0.02	-0.000198114	0.000681855	-0.290551164	0.771430455	1	Firmicutes	0.243386243	Blautia	0.001322751	NA	NA	MSP 248 Blautia	Genus	760	msp_248.core / Blautia	Neutral
msp_319.core	57	0.18	6.50E-05	0.00022496	0.288726377	0.772826375	1	Firmicutes	0.557377049	Oscillibacter	0.008196721	NA	NA	MSP 319 Oscillibacter	Genus	285	msp_319.core / Oscillibacter	Neutral
msp_173.core	17	0.05	9.73E-05	0.000340314	0.285798787	0.77506745	1	Firmicutes	0.263485477	NA	NA	NA	NA	MSP 173 Firmicutes	Phylum	1260	msp_173.core / Firmicutes	Neutral
msp_082.core	167	0.52	-5.56E-05	0.000202674	-0.274175948	0.783983098	0.920327985	Firmicutes	0.326653307	Oscillibacter	0.002004008	NA	NA	MSP 082 Oscillibacter	Genus	1809	msp_082.core / Oscillibacter	Neutral
msp_005.core	113	0.35	4.92E-05	0.000197131	0.249590433	0.802934593	0.935794274	Proteobacteria	0.985112564	Escherichia	0.985112564	Escherichia coli	0.985112564	MSP 005 Escherichia coli	Species	3082	msp_005.core / Escherichia coli	Neutral
msp_033.core	172	0.54	4.85E-05	0.000204086	0.237708047	0.812136511	0.939757962	Firmicutes	0.983282675	Faecalibacterium	0.982522796	Faecalibacterium prausnitzii	0.971884498	MSP 033 Faecalibacterium prausnitzii	Species	2089	msp_033.core / Faecalibacterium prausnitzii	Neutral
msp_113.core	28	0.09	6.89E-05	0.00029247	0.235587978	0.8137811	1	Firmicutes	0.983606557	Ruminococcus	0.983606557	Ruminococcus bromii	0.980327869	MSP 113 Ruminococcus bromii	Species	1605	msp_113.core / Ruminococcus bromii	Neutral
msp_245.core	103	0.32	-4.37E-05	0.000195185	-0.2237784	0.82295693	0.945524984	Firmicutes	0.541055718	Anaerotignum	0.001466276	NA	NA	MSP 245 Anaerotignum	Genus	763	msp_245.core / Anaerotignum	Neutral
msp_223.core	5	0.02	0.000170042	0.000771924	0.220282572	0.825677841	1	Bacteroidetes	0.411894273	Bacteroides	0.002202643	NA	NA	MSP 223 Bacteroides	Genus	908	msp_223.core / Bacteroides	Neutral
msp_013.core	158	0.49	4.26E-05	0.000198006	0.215238083	0.82960781	0.946453981	Firmicutes	0.98245614	Coprococcus	0.981578947	Coprococcus eutactus	0.978947368	MSP 013 Coprococcus eutactus	Species	2765	msp_013.core / Coprococcus eutactus	Neutral
msp_244.core	74	0.23	-4.42E-05	0.000213856	-0.206775668	0.836210102	0.947314941	Firmicutes	0.5	NA	NA	NA	NA	MSP 244 Firmicutes	Phylum	777	msp_244.core / Firmicutes	Neutral
msp_253.core	17	0.05	6.57E-05	0.000360622	0.182194106	0.855452366	1	Proteobacteria	0.12745098	NA	NA	NA	NA	MSP 253 Proteobacteria	Phylum	715	msp_253.core / Proteobacteria	Neutral
msp_262.core	305	0.95	4.78E-05	0.000267165	0.178953944	0.85799543	0.947575439	Firmicutes	0.837164751	Agathobaculum	0.049808429	NA	NA	MSP 262 Agathobaculum	Genus	688	msp_262.core / Agathobaculum	Neutral
msp_098.core	170	0.53	3.48E-05	0.000204684	0.170064452	0.864979914	0.947575439	Firmicutes	0.395194698	Oscillibacter	0.001657001	NA	NA	MSP 098 Oscillibacter	Genus	1706	msp_098.core / Oscillibacter	Neutral
msp_209.core	72	0.22	-3.56E-05	0.000212973	-0.16724127	0.867200328	0.947575439	Firmicutes	0.590909091	Roseburia	0.009090909	NA	NA	MSP 209 Roseburia	Genus	1039	msp_209.core / Roseburia	Neutral
msp_084.core	171	0.53	-3.30E-05	0.000203993	-0.161734796	0.871534139	0.947575439	Bacteroidetes	0.974654378	Paraprevotella	0.97235023	Paraprevotella clara	0.956221198	MSP 084 Paraprevotella clara	Species	1783	msp_084.core / Paraprevotella clara	Neutral
msp_065.core	49	0.15	-3.92E-05	0.000243361	-0.16123497	0.871927714	1	Firmicutes	0.980049875	Faecalibacterium	0.978387365	Faecalibacterium prausnitzii	0.967581047	MSP 065 Faecalibacterium prausnitzii	Species	1882	msp_065.core / Faecalibacterium prausnitzii	Neutral
msp_198.core	7	0.02	-8.10E-05	0.000503318	-0.160973931	0.872133276	1	Firmicutes	0.985467757	Megasphaera	0.985467757	Megasphaera elsdenii	0.985467757	MSP 198 Megasphaera elsdenii	Species	1102	msp_198.core / Megasphaera elsdenii	Neutral
msp_306.core	5	0.02	-0.000114351	0.000756645	-0.151128491	0.879892491	1	Proteobacteria	0.565868263	Duodenibacillus	0.005988024	NA	NA	MSP 306 Duodenibacillus	Genus	334	msp_306.core / Duodenibacillus	Neutral
msp_099.core	162	0.51	3.04E-05	0.000202583	0.150222077	0.88060743	0.947575439	Firmicutes	0.507234727	Flavonifractor	0.008038585	NA	NA	MSP 099 Flavonifractor	Genus	1694	msp_099.core / Flavonifractor	Neutral
msp_070.core	13	0.04	5.63E-05	0.000381065	0.147730683	0.882573033	1	Bacteroidetes	0.872190109	Alistipes	0.33076429	Alistipes sp. An54	0.001284522	MSP 070 Alistipes sp. An54	Species	1854	msp_070.core / Alistipes sp. An54	Neutral
msp_063.core	314	0.98	-3.91E-05	0.000268786	-0.145547753	0.884295866	0.947575439	Firmicutes	0.972993248	Fusicatenibacter	0.971492873	Fusicatenibacter saccharivorans	0.964741185	MSP 063 Fusicatenibacter saccharivorans	Species	1919	msp_063.core / Fusicatenibacter saccharivorans	Neutral
msp_040.core	69	0.22	-2.84E-05	0.000209488	-0.135713452	0.892064062	0.947575439	Firmicutes	0.842424242	Ruminococcus	0.327272727	Ruminococcus callidus	0.002424242	MSP 040 Ruminococcus callidus	Species	2006	msp_040.core / Ruminococcus callidus	Neutral
msp_259.core	127	0.4	2.57E-05	0.000194689	0.132185751	0.894853191	0.947575439	Firmicutes	0.484641638	Angelakisella	0.003412969	Anaerotruncus colihominis	0.001706485	MSP 259 Anaerotruncus colihominis	Species	695	msp_259.core / Anaerotruncus colihominis	Neutral
msp_088.core	34	0.11	-3.40E-05	0.000259762	-0.130871207	0.895892852	1	Firmicutes	0.681650246	Roseburia	0.016625616	[Eubacterium] rectale	0.003078818	MSP 088 Eubacterium rectale	Species	1759	msp_088.core / [Eubacterium] rectale	Neutral
msp_298.core	17	0.05	-4.37E-05	0.000334121	-0.130701397	0.896027166	1	Firmicutes	0.651933702	Clostridium	0.002762431	NA	NA	MSP 298 Clostridium	Genus	399	msp_298.core / Clostridium	Neutral
msp_243.core	5	0.02	-9.92E-05	0.000760875	-0.130357269	0.896299369	1	Bacteroidetes	0.911538462	Prevotella	0.247435897	Prevotella sp. Marseille-P4119	0.007692308	MSP 243 Prevotella sp. Marseille-P4119	Species	780	msp_243.core / Prevotella sp. Marseille-P4119	Neutral
msp_250.core	4	0.01	-9.87E-05	0.000760086	-0.129806028	0.896735424	1	Bacteroidetes	0.822281167	Prevotella	0.123342175	Prevotella sp. P4-119	0.00265252	MSP 250 Prevotella sp. P4-119	Species	754	msp_250.core / Prevotella sp. P4-119	Neutral
msp_269.core	17	0.05	4.72E-05	0.000374843	0.125895961	0.899829335	1	Firmicutes	0.539898132	Mobilibacterium	0.003395586	NA	NA	MSP 269 Mobilibacterium	Genus	604	msp_269.core / Mobilibacterium	Neutral
msp_079.core	286	0.89	-3.23E-05	0.000263067	-0.122726524	0.90233833	0.947575439	Firmicutes	0.476539589	Anaeromassilibacillus	0.002199413	NA	NA	MSP 079 Anaeromassilibacillus	Genus	1818	msp_079.core / Anaeromassilibacillus	Neutral
msp_014.core	235	0.73	2.83E-05	0.000235178	0.120445275	0.904144822	0.947575439	Bacteroidetes	0.973970944	Bacteroides	0.973970944	Bacteroides thetaiotaomicron	0.973970944	MSP 014 Bacteroides thetaiotaomicron	Species	2689	msp_014.core / Bacteroides thetaiotaomicron	Neutral
msp_102.core	9	0.03	-5.64E-05	0.000471176	-0.119693679	0.904740111	1	Firmicutes	0.333333333	Clostridium	0.001192606	NA	NA	MSP 102 Clostridium	Genus	1677	msp_102.core / Clostridium	Neutral
msp_047.core	12	0.04	5.04E-05	0.000426169	0.118179822	0.905939297	1	Bacteroidetes	0.908823529	Bacteroides	0.261764706	Bacteroides sp. Marseille-P3208T	0.001764706	MSP 047 Bacteroides sp. Marseille-P3208T	Species	1973	msp_047.core / Bacteroides sp. Marseille-P3208T	Neutral
msp_002.core	232	0.72	-2.61E-05	0.000230641	-0.113302676	0.909804125	0.947575439	Firmicutes	0.972915182	Roseburia	0.970776907	Roseburia faecis	0.965787598	MSP 002 Roseburia faecis	Species	3305	msp_002.core / Roseburia faecis	Neutral
msp_193.core	287	0.9	-2.87E-05	0.000266209	-0.107790086	0.914175071	0.947575439	Firmicutes	0.960732984	Faecalibacterium	0.960732984	Faecalibacterium prausnitzii	0.945026178	MSP 193 Faecalibacterium prausnitzii	Species	1129	msp_193.core / Faecalibacterium prausnitzii	Neutral
msp_336.core	13	0.04	-4.26E-05	0.000407234	-0.104715918	0.916613723	1	Firmicutes	0.49726776	Clostridium	0.010928962	NA	NA	MSP 336 Clostridium	Genus	183	msp_336.core / Clostridium	Neutral
msp_026.core	256	0.8	2.48E-05	0.00024795	0.100115001	0.920264964	0.947575439	Bacteroidetes	0.987447699	Alistipes	0.987447699	Alistipes finegoldii	0.985355649	MSP 026 Alistipes finegoldii	Species	2288	msp_026.core / Alistipes finegoldii	Neutral
msp_276.core	77	0.24	2.06E-05	0.000206935	0.099463307	0.92078228	0.947575439	Firmicutes	0.871710526	Eubacterium	0.536184211	[Eubacterium] eligens	0.055921053	MSP 276 Eubacterium eligens	Species	560	msp_276.core / [Eubacterium] eligens	Neutral
msp_146.core	19	0.06	3.21E-05	0.000340263	0.094260045	0.924913822	1	Firmicutes	0.526490066	Dialister	0.001655629	NA	NA	MSP 146 Dialister	Genus	1432	msp_146.core / Dialister	Neutral
msp_160.core	197	0.62	-1.87E-05	0.000212137	-0.088096626	0.929810371	0.947575439	Firmicutes	0.549019608	Oscillibacter	0.003565062	NA	NA	MSP 160 Oscillibacter	Genus	1335	msp_160.core / Oscillibacter	Neutral
msp_074.core	88	0.28	1.67E-05	0.000197365	0.084459788	0.93270093	0.947575439	Bacteroidetes	0.977707006	Bacteroides	0.977707006	Bacteroides fragilis	0.977707006	MSP 074 Bacteroides fragilis	Species	1841	msp_074.core / Bacteroides fragilis	Neutral
msp_086.core	75	0.23	1.70E-05	0.000211852	0.080465042	0.935876976	0.947575439	Firmicutes	0.259608412	Ruminiclostridium	0.001450326	NA	NA	MSP 086 Ruminiclostridium	Genus	1769	msp_086.core / Ruminiclostridium	Neutral
msp_229.core	32	0.1	2.17E-05	0.000276384	0.078685024	0.937292523	1	Firmicutes	0.437574316	Acetivibrio	0.002378121	Cronobacter sakazakii	0.001189061	MSP 229 Cronobacter sakazakii	Species	875	msp_229.core / Cronobacter sakazakii	Neutral
msp_221.core	15	0.05	-2.96E-05	0.000392975	-0.075333381	0.939958427	1	Actinobacteria	0.948655257	Libanicoccus	0.699266504	Libanicoccus massiliensis	0.068459658	MSP 221 Libanicoccus massiliensis	Species	916	msp_221.core / Libanicoccus massiliensis	Neutral
msp_097.core	13	0.04	-2.24E-05	0.000383152	-0.058580709	0.953293039	1	Lentisphaerae	0.154972544	NA	NA	NA	NA	MSP 097 Lentisphaerae	Phylum	1709	msp_097.core / Lentisphaerae	Neutral
msp_126.core	107	0.33	-9.12E-06	0.000197847	-0.04609149	0.963242803	0.969225678	Firmicutes	0.209411765	Lachnoclostridium	0.003137255	Amphibacillus marinus	0.000784314	MSP 126 Amphibacillus marinus	Species	1541	msp_126.core / Amphibacillus marinus	Neutral
msp_330.core	13	0.04	1.49E-05	0.000400117	0.037318021	0.970235868	1	Firmicutes	0.248826291	NA	NA	NA	NA	MSP 330 Firmicutes	Phylum	213	msp_330.core / Firmicutes	Neutral
msp_132.core	79	0.25	7.49E-06	0.000203744	0.036770216	0.970672588	0.970672588	Firmicutes	0.589420655	Oscillibacter	0.005877414	NA	NA	MSP 132 Oscillibacter	Genus	1515	msp_132.core / Oscillibacter	Neutral
msp_228.core	5	0.02	-1.27E-05	0.000590148	-0.021537372	0.982819548	1	Bacteroidetes	0.383815029	Prevotella	0.002312139	NA	NA	MSP 228 Prevotella	Genus	879	msp_228.core / Prevotella	Neutral
msp_241.core	21	0.07	-6.06E-06	0.000330568	-0.018343651	0.985366882	1	Firmicutes	0.605577689	Phascolarctobacterium	0.003984064	NA	NA	MSP 241 Phascolarctobacterium	Genus	808	msp_241.core / Phascolarctobacterium	Neutral
msp_057.core	52	0.16	-4.67E-07	0.000232651	-0.002008139	0.998397976	1	Firmicutes	0.645418327	Ruminococcus	0.082071713	Ruminococcus bromii	0.003187251	MSP 057 Ruminococcus bromii	Species	1927	msp_057.core / Ruminococcus bromii	Neutral

## Sheet: Immunomodulatory species (speci
MSP	N	Prevalence	Estimate	Stderr	Tvalue	Pvalue	Padj	Phylum	Phylum_score	Genus	Genus_score	Species	Species_score	Label	Level	Genes	Sign
msp_267.core	3	0.01	0.006856064	0.001570807	4.364675387	1.53E-05	1	Bacteroidetes	0.572115385	NA	NA	NA	NA	MSP 267 Bacteroidetes	Phylum	624	Neutral
msp_091.core	103	0.32	-0.001129515	0.000348896	-3.237396033	0.001281566	0.177728905	Firmicutes	0.531116795	Ruminococcus	0.033248082	NA	NA	MSP 091 Ruminococcus	Genus	1739	Negative
msp_181.core	129	0.4	0.001044295	0.000350299	2.981153464	0.003003338	0.177728905	Actinobacteria	0.98474059	Eggerthella	0.98474059	Eggerthella lenta	0.97456765	MSP 181 Eggerthella lenta	Species	1222	Positive
msp_076.core	202	0.63	-0.001132042	0.000383414	-2.952530531	0.003291276	0.177728905	Firmicutes	0.98984127	Streptococcus	0.98984127	Streptococcus thermophilus	0.986031746	MSP 076 Streptococcus thermophilus	Species	1836	Negative
msp_274.core	6	0.02	0.003277127	0.001127508	2.906522901	0.003807313	1	Bacteroidetes	0.321367521	NA	NA	NA	NA	MSP 274 Bacteroidetes	Phylum	585	Neutral
msp_222.core	233	0.73	-0.001158049	0.000413049	-2.803659224	0.005237484	0.212118115	Firmicutes	0.813031161	Oscillibacter	0.07223796	NA	NA	MSP 222 Oscillibacter	Genus	914	Neutral
msp_018.core	90	0.28	-0.000932403	0.00034715	-2.685879094	0.007460346	0.226383755	Firmicutes	0.978142077	Clostridium	0.974863388	Clostridium sp. L2-50	0.968306011	MSP 018 Clostridium sp. L2-50	Species	2548	Neutral
msp_305.core	19	0.06	-0.001635871	0.000616777	-2.652290402	0.008233886	1	Firmicutes	0.308139535	Oscillibacter	0.011627907	NA	NA	MSP 305 Oscillibacter	Genus	339	Neutral
msp_163.core	124	0.39	0.000893655	0.000340834	2.621969144	0.008993193	0.226383755	Firmicutes	0.970506912	Acetivibrio	0.000921659	Lachnospiraceae bacterium TF01-11	0.953917051	MSP 163 Lachnospiraceae bacterium TF01-11	Species	1319	Neutral
msp_035.core	40	0.12	-0.001144042	0.000440254	-2.598595728	0.009620686	1	Firmicutes	0.414230557	Ruminococcus	0.008825152	Cronobacter sakazakii	0.000551572	MSP 035 Cronobacter sakazakii	Species	2081	Neutral
msp_100.core	129	0.4	-0.000902381	0.000348033	-2.592807177	0.009782014	0.226383755	Firmicutes	0.595789474	Oscillibacter	0.016842105	NA	NA	MSP 100 Oscillibacter	Genus	1682	Neutral
msp_066.core	10	0.03	0.001935183	0.0007538	2.567237587	0.01052394	1	Firmicutes	0.320713899	Anaeromassilibacillus	0.001081666	NA	NA	MSP 066 Anaeromassilibacillus	Genus	1878	Neutral
msp_132.core	79	0.25	-0.000894205	0.000355567	-2.514874191	0.012201774	0.247085927	Firmicutes	0.589420655	Oscillibacter	0.005877414	NA	NA	MSP 132 Oscillibacter	Genus	1515	Neutral
msp_139.core	11	0.03	-0.001818363	0.000734852	-2.474461444	0.013655044	1	Firmicutes	0.586986301	Oscillibacter	0.007534247	NA	NA	MSP 139 Oscillibacter	Genus	1479	Neutral
msp_068.core	38	0.12	0.001139419	0.000467422	2.437667711	0.015109415	1	Bacteroidetes	0.447418738	Bacteroides	0.005736138	Prevotella sp. 885	0.000637349	MSP 068 Prevotella sp. 885	Species	1871	Neutral
msp_070.core	13	0.04	-0.001606374	0.000666919	-2.408647987	0.016351324	1	Bacteroidetes	0.872190109	Alistipes	0.33076429	Alistipes sp. An54	0.001284522	MSP 070 Alistipes sp. An54	Species	1854	Neutral
msp_294.core	10	0.03	-0.001786698	0.000748292	-2.387701391	0.017302794	1	Firmicutes	0.460431655	Oscillibacter	0.004796163	NA	NA	MSP 294 Oscillibacter	Genus	417	Neutral
msp_082.core	167	0.52	-0.000843969	0.000356697	-2.366064534	0.018336416	0.330055487	Firmicutes	0.326653307	Oscillibacter	0.002004008	NA	NA	MSP 082 Oscillibacter	Genus	1809	Neutral
msp_335.core	29	0.09	-0.001191697	0.000506281	-2.353825219	0.01894479	1	Firmicutes	0.604651163	NA	NA	NA	NA	MSP 335 Firmicutes	Phylum	195	Neutral
msp_301.core	41	0.13	-0.001003202	0.000430394	-2.330892605	0.020132478	1	Firmicutes	0.401685393	Bacillus	0.002808989	NA	NA	MSP 301 Bacillus	Genus	365	Neutral
msp_098.core	170	0.53	-0.000832026	0.000360622	-2.307197296	0.021427617	0.334116338	Firmicutes	0.395194698	Oscillibacter	0.001657001	NA	NA	MSP 098 Oscillibacter	Genus	1706	Neutral
msp_086.core	75	0.23	-0.000842464	0.000373722	-2.254252513	0.024587077	0.334116338	Firmicutes	0.259608412	Ruminiclostridium	0.001450326	NA	NA	MSP 086 Ruminiclostridium	Genus	1769	Neutral
msp_232.core	30	0.09	-0.00109783	0.000489216	-2.244062559	0.025239563	1	Proteobacteria	0.183950617	NA	NA	NA	NA	MSP 232 Proteobacteria	Phylum	828	Neutral
msp_241.core	21	0.07	-0.001293151	0.000576929	-2.241439617	0.025409928	1	Firmicutes	0.605577689	Phascolarctobacterium	0.003984064	NA	NA	MSP 241 Phascolarctobacterium	Genus	808	Neutral
msp_006.core	313	0.98	0.00107091	0.000481644	2.223446336	0.026605757	0.334116338	Bacteroidetes	0.981028152	Bacteroides	0.981028152	Bacteroides vulgatus	0.97246022	MSP 006 Bacteroides vulgatus	Species	2972	Neutral
msp_096.core	160	0.5	-0.000775125	0.00034909	-2.220417043	0.026811805	0.334116338	Firmicutes	0.611058151	Oscillibacter	0.020019066	NA	NA	MSP 096 Oscillibacter	Genus	1715	Neutral
msp_031.core	39	0.12	-0.000950599	0.000428558	-2.218132578	0.026968104	1	Bacteroidetes	0.974313023	Bacteroides	0.97311828	Bacteroides intestinalis	0.966547192	MSP 031 Bacteroides intestinalis	Species	2230	Neutral
msp_039.core	72	0.22	0.000804666	0.00036775	2.188079961	0.029098839	0.336715135	Firmicutes	0.984741784	Blautia	0.984741784	[Ruminococcus] gnavus	0.98415493	MSP 039 Ruminococcus gnavus	Species	2009	Neutral
msp_286.core	9	0.03	0.001890705	0.000866871	2.181068056	0.029616393	1	Firmicutes	0.968847352	Catenibacterium	0.968847352	Catenibacterium mitsuokai	0.953271028	MSP 286 Catenibacterium mitsuokai	Species	475	Neutral
msp_230.core	6	0.02	-0.002177847	0.001015657	-2.144273955	0.032464236	1	Firmicutes	0.402352941	Anaerotruncus	0.001176471	NA	NA	MSP 230 Anaerotruncus	Genus	850	Neutral
msp_246.core	23	0.07	-0.001119354	0.00052768	-2.121273021	0.034361495	1	Firmicutes	0.36908078	Anaerovibrio	0.001392758	NA	NA	MSP 246 Anaerovibrio	Genus	762	Neutral
msp_205.core	23	0.07	-0.001073486	0.000513103	-2.092146292	0.036899713	1	Firmicutes	0.568627451	Eubacterium	0.02745098	Eubacterium coprostanoligenes	0.000980392	MSP 205 Eubacterium coprostanoligenes	Species	1062	Neutral
msp_151.core	8	0.02	-0.00182749	0.000875075	-2.088381561	0.037239192	1	Bacteroidetes	0.98249453	Prevotellamassilia	0.979576951	Prevotellamassilia timonensis	0.972283005	MSP 151 Prevotellamassilia timonensis	Species	1417	Neutral
msp_269.core	17	0.05	0.001346328	0.000645005	2.087315478	0.037335807	1	Firmicutes	0.539898132	Mobilibacterium	0.003395586	NA	NA	MSP 269 Mobilibacterium	Genus	604	Neutral
msp_202.core	105	0.33	-0.000717403	0.000344529	-2.082270158	0.037795955	0.403091255	Actinobacteria	0.587155963	Slackia	0.009174312	NA	NA	MSP 202 Slackia	Genus	1077	Neutral
msp_020.core	130	0.41	-0.000719014	0.000351725	-2.044250809	0.041421483	0.403091255	Verrucomicrobia	0.983406114	Akkermansia	0.983406114	Akkermansia muciniphila	0.981659389	MSP 020 Akkermansia muciniphila	Species	2461	Neutral
msp_009.core	157	0.49	0.00072434	0.000355859	2.035468861	0.0422997	0.403091255	Bacteroidetes	0.984080189	Bacteroides	0.984080189	Bacteroides stercoris	0.979363208	MSP 009 Bacteroides stercoris	Species	2912	Neutral
msp_191.core	124	0.39	-0.0006912	0.000346307	-1.995919069	0.046453014	0.412832241	Proteobacteria	0.979269497	Sutterella	0.979269497	Sutterella wadsworthensis	0.970384995	MSP 191 Sutterella wadsworthensis	Species	1142	Neutral
msp_165.core	219	0.68	-0.000792488	0.000402561	-1.96861583	0.049516914	0.412832241	Firmicutes	0.746713409	Oscillibacter	0.130587204	NA	NA	MSP 165 Oscillibacter	Genus	1310	Neutral
msp_160.core	197	0.62	-0.000734607	0.00037553	-1.956187208	0.050966943	0.412832241	Firmicutes	0.549019608	Oscillibacter	0.003565062	NA	NA	MSP 160 Oscillibacter	Genus	1335	Neutral
msp_088.core	34	0.11	-0.000882365	0.000451109	-1.955989061	0.050990347	1	Firmicutes	0.681650246	Roseburia	0.016625616	[Eubacterium] rectale	0.003078818	MSP 088 Eubacterium rectale	Species	1759	Neutral
msp_278.core	39	0.12	-0.000876655	0.000452274	-1.938326399	0.053113057	1	Firmicutes	0.419953596	NA	NA	NA	NA	MSP 278 Firmicutes	Phylum	553	Neutral
msp_317.core	7	0.02	0.001803395	0.000932574	1.933782201	0.053671002	1	Firmicutes	0.898648649	Faecalibacterium	0.456081081	NA	NA	MSP 317 Faecalibacterium	Genus	296	Neutral
msp_273.core	49	0.15	0.000838032	0.000434673	1.927958857	0.054393169	1	Actinobacteria	0.96993988	Collinsella	0.967935872	Collinsella bouchesdurhonensis	0.941883768	MSP 273 Collinsella bouchesdurhonensis	Species	589	Neutral
msp_283.core	3	0.01	0.002782182	0.001443626	1.927217683	0.054485664	1	Bacteroidetes	0.869477912	Prevotella	0.02811245	NA	NA	MSP 283 Prevotella	Genus	498	Neutral
msp_113.core	28	0.09	-0.001001563	0.00051995	-1.926268221	0.054604345	1	Firmicutes	0.983606557	Ruminococcus	0.983606557	Ruminococcus bromii	0.980327869	MSP 113 Ruminococcus bromii	Species	1605	Neutral
msp_036.core	174	0.54	-0.000687504	0.000361984	-1.899266925	0.058071045	0.437647599	Firmicutes	0.976377953	Ruminiclostridium	0.976377953	[Eubacterium] siraeum	0.972440945	MSP 036 Eubacterium siraeum	Species	2036	Neutral
msp_259.core	127	0.4	-0.00064628	0.000342124	-1.889021256	0.059433625	0.437647599	Firmicutes	0.484641638	Angelakisella	0.003412969	Anaerotruncus colihominis	0.001706485	MSP 259 Anaerotruncus colihominis	Species	695	Neutral
msp_093.core	306	0.96	0.000893111	0.000480734	1.857805557	0.063749937	0.449021294	Firmicutes	0.976874003	Faecalibacterium	0.976076555	Faecalibacterium prausnitzii	0.937001595	MSP 093 Faecalibacterium prausnitzii	Species	1737	Neutral
msp_231.core	11	0.03	-0.001291386	0.000698646	-1.848414447	0.065098186	1	Firmicutes	0.975265018	Lactobacillus	0.961130742	Lactobacillus delbrueckii	0.959952886	MSP 231 Lactobacillus delbrueckii	Species	849	Neutral
msp_072.core	112	0.35	-0.000622944	0.000342085	-1.821017564	0.069166799	0.46687589	Actinobacteria	0.975128018	Bifidobacterium	0.975128018	Bifidobacterium bifidum	0.975128018	MSP 072 Bifidobacterium bifidum	Species	1842	Neutral
msp_158.core	6	0.02	0.001743407	0.000978852	1.781073452	0.075471993	1	Bacteroidetes	0.319912152	Bacteroides	0.002196193	NA	NA	MSP 158 Bacteroides	Genus	1368	Neutral
msp_008.core	201	0.63	-0.000681839	0.000386267	-1.765201504	0.078104638	0.471770518	Firmicutes	0.326923077	Anaerobranca	0.000641026	Clostridiales bacterium Marseille-P2846	0.000641026	MSP 008 Clostridiales bacterium Marseille-P2846	Species	2926	Neutral
msp_244.core	74	0.23	-0.000669627	0.000382976	-1.748481391	0.080958572	0.471770518	Firmicutes	0.5	NA	NA	NA	NA	MSP 244 Firmicutes	Phylum	777	Neutral
msp_010.core	44	0.14	-0.000725307	0.000416973	-1.739457725	0.082533742	1	Bacteroidetes	0.988819876	Bacteroides	0.988819876	Bacteroides plebeius	0.961490683	MSP 010 Bacteroides plebeius	Species	2892	Neutral
msp_014.core	235	0.73	0.000716058	0.00041614	1.720715127	0.085885075	0.471770518	Bacteroidetes	0.973970944	Bacteroides	0.973970944	Bacteroides thetaiotaomicron	0.973970944	MSP 014 Bacteroides thetaiotaomicron	Species	2689	Neutral
msp_064.core	294	0.92	0.000794996	0.000462863	1.717564229	0.086459163	0.471770518	Firmicutes	0.973148902	Faecalibacterium	0.970707893	Faecalibacterium prausnitzii	0.95280716	MSP 064 Faecalibacterium prausnitzii	Species	1904	Neutral
msp_192.core	33	0.1	0.000815933	0.00048006	1.699646275	0.089783124	1	Firmicutes	0.979323308	Holdemanella	0.977443609	Holdemanella biformis	0.95112782	MSP 192 Holdemanella biformis	Species	1138	Neutral
msp_105.core	24	0.08	-0.000904242	0.000532084	-1.699433535	0.0898232	1	Firmicutes	0.55472973	Dialister	0.035810811	Megasphaera sp. BL7	0.001351351	MSP 105 Megasphaera sp. BL7	Species	1640	Neutral
msp_125.core	4	0.01	0.001922945	0.001134443	1.695056703	0.09065093	1	Bacteroidetes	0.342412451	Prevotella	0.001297017	NA	NA	MSP 125 Prevotella	Genus	1542	Neutral
msp_293.core	154	0.48	-0.00060273	0.000356381	-1.691251864	0.091375477	0.471770518	Firmicutes	0.857651246	Blautia	0.576512456	Blautia wexlerae	0.010676157	MSP 293 Blautia wexlerae	Species	422	Neutral
msp_136.core	37	0.12	-0.000761937	0.000453734	-1.679258772	0.093689884	1	Firmicutes	0.538324421	Oscillibacter	0.008912656	NA	NA	MSP 136 Oscillibacter	Genus	1484	Neutral
msp_032.core	177	0.55	-0.00061092	0.000363902	-1.678803191	0.093778723	0.471770518	Firmicutes	0.646916566	Roseburia	0.032648126	Roseburia sp. 831b	0.00120919	MSP 032 Roseburia sp. 831b	Species	2104	Neutral
msp_306.core	5	0.02	0.002385106	0.001423587	1.675419239	0.094440717	1	Proteobacteria	0.565868263	Duodenibacillus	0.005988024	NA	NA	MSP 306 Duodenibacillus	Genus	334	Neutral
msp_342.core	21	0.07	0.000938669	0.000561217	1.672559793	0.095003027	1	Firmicutes	0.15625	NA	NA	NA	NA	MSP 342 Firmicutes	Phylum	160	Neutral
msp_166.core	307	0.96	0.000802438	0.000482348	1.663608825	0.096780642	0.471770518	Firmicutes	0.97626753	Blautia	0.005393743	Clostridiales bacterium KLE1615	0.933117584	MSP 166 Clostridiales bacterium KLE1615	Species	1309	Neutral
msp_111.core	18	0.06	-0.000941235	0.000568462	-1.655757528	0.09836174	1	Firmicutes	0.44481383	Ruminococcus	0.009308511	NA	NA	MSP 111 Ruminococcus	Genus	1615	Neutral
msp_004.core	274	0.86	0.000751381	0.000455425	1.649847362	0.099565527	0.471770518	Bacteroidetes	0.985714286	Bacteroides	0.985714286	Bacteroides ovatus	0.985714286	MSP 004 Bacteroides ovatus	Species	3224	Neutral
msp_104.core	86	0.27	0.000595449	0.000361008	1.649406481	0.099655796	0.471770518	Firmicutes	0.3878327	Eubacterium	0.001520913	NA	NA	MSP 104 Eubacterium	Genus	1647	Neutral
msp_118.core	176	0.55	-0.000599327	0.000363751	-1.647630671	0.100020052	0.471770518	Proteobacteria	0.976816074	Sutterella	0.976816074	Sutterella wadsworthensis	0.974497682	MSP 118 Sutterella wadsworthensis	Species	1584	Neutral
msp_316.core	56	0.18	-0.000660588	0.000401238	-1.646376015	0.100278049	1	Firmicutes	0.254416961	NA	NA	NA	NA	MSP 316 Firmicutes	Phylum	300	Neutral
msp_073.core	267	0.83	-0.000724533	0.000443382	-1.634104866	0.102829531	0.471770518	Bacteroidetes	0.974107768	Alistipes	0.965010497	Alistipes shahii	0.944016795	MSP 073 Alistipes shahii	Species	1842	Neutral
msp_225.core	13	0.04	0.001174978	0.00072684	1.616555541	0.106568159	1	Bacteroidetes	0.983392645	Bacteroides	0.983392645	Bacteroides coprophilus	0.978647687	MSP 225 Bacteroides coprophilus	Species	895	Neutral
msp_067.core	271	0.85	-0.000728158	0.000453788	-1.604624114	0.109171106	0.471770518	Actinobacteria	0.976241901	Bifidobacterium	0.974082073	Bifidobacterium adolescentis	0.965442765	MSP 067 Bifidobacterium adolescentis	Species	1877	Neutral
msp_116.core	221	0.69	-0.000654586	0.000408853	-1.601030314	0.10996493	0.471770518	Firmicutes	0.981047938	Anaerostipes	0.97993311	Anaerostipes hadrus	0.974358974	MSP 116 Anaerostipes hadrus	Species	1598	Neutral
msp_077.core	318	0.99	0.000758521	0.000478982	1.583609078	0.113878075	0.471770518	Firmicutes	0.7390625	Blautia	0.046875	NA	NA	MSP 077 Blautia	Genus	1826	Neutral
msp_176.core	8	0.02	0.00136599	0.000866494	1.576456699	0.115516137	1	Firmicutes	0.483844911	Ruminococcus	0.019386107	NA	NA	MSP 176 Ruminococcus	Genus	1243	Neutral
msp_043.core	182	0.57	0.00057629	0.000365889	1.575040507	0.115842671	0.471770518	Firmicutes	0.979698376	Flavonifractor	0.979118329	Flavonifractor plautii	0.977958237	MSP 043 Flavonifractor plautii	Species	1982	Neutral
msp_223.core	5	0.02	-0.002094698	0.001329965	-1.575001791	0.115851608	1	Bacteroidetes	0.411894273	Bacteroides	0.002202643	NA	NA	MSP 223 Bacteroides	Genus	908	Neutral
msp_343.core	36	0.11	-0.000704338	0.000448938	-1.568899572	0.117267023	1	Firmicutes	0.705128205	NA	NA	NA	NA	MSP 343 Firmicutes	Phylum	156	Neutral
msp_208.core	28	0.09	-0.000809055	0.000519269	-1.558065464	0.119813507	1	Firmicutes	0.466039707	Butyrivibrio	0.004179728	NA	NA	MSP 208 Butyrivibrio	Genus	1041	Neutral
msp_092.core	251	0.78	-0.000668099	0.000428981	-1.557409013	0.119969186	0.471770518	Bacteroidetes	0.976478974	Alistipes	0.970064148	Alistipes obesi	0.967213115	MSP 092 Alistipes obesi	Species	1739	Neutral
msp_162.core	297	0.93	-0.000729586	0.000468767	-1.556394821	0.120210017	0.471770518	Firmicutes	0.967980296	Blautia	0.963054187	Blautia sp. Marseille-P3087	0.658866995	MSP 162 Blautia sp. Marseille-P3087	Species	1327	Neutral
msp_257.core	42	0.13	-0.000693163	0.000446601	-1.552084407	0.121237808	1	Firmicutes	0.923076923	Blautia	0.506566604	Blautia sp. SF-50	0.001876173	MSP 257 Blautia sp. SF-50	Species	706	Neutral
msp_239.core	208	0.65	-0.000596214	0.00038559	-1.546239377	0.122642516	0.471770518	Firmicutes	0.654054054	Oscillibacter	0.016216216	NA	NA	MSP 239 Oscillibacter	Genus	815	Neutral
msp_336.core	13	0.04	-0.001084109	0.0007022	-1.543874626	0.123214435	1	Firmicutes	0.49726776	Clostridium	0.010928962	NA	NA	MSP 336 Clostridium	Genus	183	Neutral
msp_340.core	27	0.08	-0.000819719	0.000534349	-1.534050505	0.125612804	1	Lentisphaerae	0.975308642	NA	NA	Victivallales bacterium CCUG 44730	0.969135802	MSP 340 Victivallales bacterium CCUG 44730	Species	162	Neutral
msp_199.core	34	0.11	-0.000699701	0.00045634	-1.533288684	0.125800301	1	Firmicutes	0.697487437	Ruminococcus	0.068341709	Ruminococcaceae bacterium FB2012	0.001005025	MSP 199 Ruminococcaceae bacterium FB2012	Species	1101	Neutral
msp_074.core	88	0.28	0.000529606	0.000347772	1.522856766	0.128389832	0.471770518	Bacteroidetes	0.977707006	Bacteroides	0.977707006	Bacteroides fragilis	0.977707006	MSP 074 Bacteroides fragilis	Species	1841	Neutral
msp_069.core	101	0.32	-0.000533172	0.000351382	-1.51735767	0.129771506	0.471770518	Firmicutes	0.456325301	Flavonifractor	0.006024096	NA	NA	MSP 069 Flavonifractor	Genus	1868	Neutral
msp_122.core	171	0.53	-0.000545999	0.000361034	-1.512320049	0.131047366	0.471770518	Firmicutes	0.469656992	Intestinimonas	0.000879507	NA	NA	MSP 122 Intestinimonas	Genus	1553	Neutral
msp_124.core	11	0.03	-0.001224839	0.000816562	-1.499996313	0.134209671	1	Verrucomicrobia	0.980314961	Akkermansia	0.980314961	Akkermansia muciniphila	0.979658793	MSP 124 Akkermansia muciniphila	Species	1545	Neutral
msp_279.core	4	0.01	0.001696845	0.001138363	1.490601241	0.136659982	1	Actinobacteria	0.815837937	Olsenella	0.116022099	NA	NA	MSP 279 Olsenella	Genus	543	Neutral
msp_251.core	120	0.38	-0.000511346	0.000343428	-1.488946548	0.137095102	0.482813185	Firmicutes	0.979844961	Ruminiclostridium	0.976744186	[Clostridium] leptum	0.972093023	MSP 251 Clostridium leptum	Species	731	Neutral
msp_226.core	218	0.68	-0.000581621	0.000393818	-1.476879872	0.140300643	0.483589451	Firmicutes	0.554785021	Roseburia	0.002773925	NA	NA	MSP 226 Roseburia	Genus	891	Neutral
msp_190.core	64	0.2	0.000580446	0.000393389	1.475499831	0.140670909	1	Firmicutes	0.984081042	Phascolarctobacterium	0.979739508	Phascolarctobacterium succinatutens	0.946454414	MSP 190 Phascolarctobacterium succinatutens	Species	1143	Neutral
msp_053.core	266	0.83	-0.000652132	0.000446925	-1.459153807	0.145114064	0.489759965	Firmicutes	0.981969487	Eubacterium	0.981969487	[Eubacterium] eligens	0.980582524	MSP 053 Eubacterium eligens	Species	1936	Neutral
msp_295.core	18	0.06	-0.000886959	0.00061885	-1.433237556	0.152378468	1	Bacteroidetes	0.467661692	Prevotella	0.002487562	NA	NA	MSP 295 Prevotella	Genus	402	Neutral
msp_183.core	15	0.05	0.000970081	0.000677416	1.432031677	0.152723118	1	Firmicutes	0.792785235	Blautia	0.058724832	NA	NA	MSP 183 Blautia	Genus	1195	Neutral
msp_235.core	6	0.02	-0.001454517	0.00102079	-1.424894085	0.154775293	1	Firmicutes	0.468446602	Ruminococcus	0.008495146	NA	NA	MSP 235 Ruminococcus	Genus	824	Neutral
msp_164.core	75	0.23	-0.000517966	0.000364923	-1.419383264	0.156374061	0.50860016	Bacteroidetes	0.976271186	Bacteroides	0.976271186	Bacteroides clarus	0.975423729	MSP 164 Bacteroides clarus	Species	1319	Neutral
msp_221.core	15	0.05	0.00095972	0.000677619	1.416312292	0.157270428	1	Actinobacteria	0.948655257	Libanicoccus	0.699266504	Libanicoccus massiliensis	0.068459658	MSP 221 Libanicoccus massiliensis	Species	916	Neutral
msp_242.core	43	0.13	-0.00062971	0.000446122	-1.41152117	0.158676671	1	Proteobacteria	0.208994709	NA	NA	NA	NA	MSP 242 Proteobacteria	Phylum	781	Neutral
msp_022.core	292	0.91	0.000659141	0.000470768	1.400139688	0.162055496	0.50860016	Bacteroidetes	0.980246914	Parabacteroides	0.980246914	Parabacteroides distasonis	0.97962963	MSP 022 Parabacteroides distasonis	Species	2379	Neutral
msp_115.core	140	0.44	-0.000487066	0.000348235	-1.398668145	0.162496299	0.50860016	Firmicutes	0.866468843	Blautia	0.214391691	Blautia obeum	0.00074184	MSP 115 Blautia obeum	Species	1599	Neutral
msp_266.core	147	0.46	-0.000484711	0.000347577	-1.394543444	0.163736697	0.50860016	Bacteroidetes	0.964285714	Alistipes	0.962184874	Alistipes senegalensis	0.913865546	MSP 266 Alistipes senegalensis	Species	636	Neutral
msp_219.core	5	0.02	-0.001421894	0.00102095	-1.392716278	0.164288451	1	Firmicutes	0.595811518	Coprococcus	0.036649215	NA	NA	MSP 219 Coprococcus	Genus	955	Neutral
msp_227.core	3	0.01	0.001985048	0.001430676	1.387489215	0.165874639	1	Proteobacteria	0.655793026	Succinivibrio	0.048368954	Succinatimonas hippei	0.001124859	MSP 227 Succinatimonas hippei	Species	889	Neutral
msp_127.core	121	0.38	-0.000477557	0.000347216	-1.375390824	0.169590254	0.50860016	Firmicutes	0.295506474	Anaerotruncus	0.002284844	Eisenbergiella tayi	0.000761615	MSP 127 Eisenbergiella tayi	Species	1541	Neutral
msp_033.core	172	0.54	-0.000491964	0.000359405	-1.368828439	0.171631676	0.50860016	Firmicutes	0.983282675	Faecalibacterium	0.982522796	Faecalibacterium prausnitzii	0.971884498	MSP 033 Faecalibacterium prausnitzii	Species	2089	Neutral
msp_210.core	74	0.23	-0.000513829	0.000376292	-1.365503868	0.172672894	0.50860016	Bacteroidetes	0.538844622	Barnesiella	0.000996016	NA	NA	MSP 210 Barnesiella	Genus	1034	Neutral
msp_075.core	299	0.93	0.000626033	0.000468543	1.336128838	0.182079469	0.511222003	Firmicutes	0.974385246	Blautia	0.974385246	Blautia massiliensis	0.962090164	MSP 075 Blautia massiliensis	Species	1839	Neutral
msp_323.core	11	0.03	-0.00103028	0.000771277	-1.335810919	0.182183319	1	Firmicutes	0.29281768	NA	NA	NA	NA	MSP 323 Firmicutes	Phylum	248	Neutral
msp_028.core	135	0.42	-0.000465932	0.000348812	-1.3357686	0.182197146	0.511222003	Bacteroidetes	0.982192543	Bacteroides	0.980523094	Bacteroides massiliensis	0.977740679	MSP 028 Bacteroides massiliensis	Species	2256	Neutral
msp_060.core	36	0.11	0.000616438	0.000461499	1.335730868	0.182209475	1	Bacteroidetes	0.406303725	Barnesiella	0.005730659	Barnesiella sp. An22	0.005157593	MSP 060 Barnesiella sp. An22	Species	1924	Neutral
msp_024.core	238	0.74	0.00056184	0.000421415	1.333223655	0.1830301	0.511222003	Bacteroidetes	0.98245614	Bacteroides	0.98245614	Bacteroides caccae	0.98245614	MSP 024 Bacteroides caccae	Species	2323	Neutral
msp_099.core	162	0.51	-0.000471254	0.000357676	-1.317544974	0.188224203	0.516818998	Firmicutes	0.507234727	Flavonifractor	0.008038585	NA	NA	MSP 099 Flavonifractor	Genus	1694	Neutral
msp_089.core	11	0.03	0.001048115	0.000798856	1.312019857	0.190080336	1	Bacteroidetes	0.980058651	Prevotella	0.97829912	Prevotella sp. P4-51	0.966568915	MSP 089 Prevotella sp. P4-51	Species	1757	Neutral
msp_322.core	3	0.01	-0.002094849	0.001597637	-1.31121752	0.190350998	1	Bacteroidetes	0.962546816	Bacteroides	0.771535581	Bacteroides mediterraneensis	0.426966292	MSP 322 Bacteroides mediterraneensis	Species	267	Neutral
msp_325.core	14	0.04	0.000914749	0.000704101	1.299173024	0.194448364	1	Firmicutes	0.407563025	Emergencia	0.004201681	NA	NA	MSP 325 Emergencia	Genus	238	Neutral
msp_034.core	100	0.31	-0.00044056	0.00034385	-1.281255543	0.200663167	0.539588595	Firmicutes	0.974240423	Ruminococcus	0.973579921	Ruminococcus callidus	0.971598415	MSP 034 Ruminococcus callidus	Species	2088	Neutral
msp_324.core	4	0.01	-0.001670153	0.001308678	-1.276213778	0.202437869	1	Firmicutes	0.56302521	Dialister	0.029411765	NA	NA	MSP 324 Dialister	Genus	238	Neutral
msp_330.core	13	0.04	-0.000900573	0.000706166	-1.275298822	0.202761159	1	Firmicutes	0.248826291	NA	NA	NA	NA	MSP 330 Firmicutes	Phylum	213	Neutral
msp_209.core	72	0.22	0.000478544	0.000375588	1.274119488	0.203178421	0.539588595	Firmicutes	0.590909091	Roseburia	0.009090909	NA	NA	MSP 209 Roseburia	Genus	1039	Neutral
msp_204.core	56	0.18	-0.00050254	0.000395318	-1.271228575	0.204203912	1	Bacteroidetes	0.978723404	Bacteroides	0.978723404	Bacteroides faecis	0.977603583	MSP 204 Bacteroides faecis	Species	1062	Neutral
msp_264.core	126	0.39	-0.000426705	0.000339628	-1.256390055	0.209527033	0.542839112	Bacteroidetes	0.970247934	Alistipes	0.970247934	Alistipes indistinctus	0.963636364	MSP 264 Alistipes indistinctus	Species	645	Neutral
msp_321.core	25	0.08	-0.000683757	0.000545879	-1.2525788	0.210910393	1	Firmicutes	0.9	Oscillibacter	0.507407407	Oscillibacter sp. ER4	0.003703704	MSP 321 Oscillibacter sp. ER4	Species	270	Neutral
msp_261.core	108	0.34	0.000445637	0.000355927	1.252046574	0.211104099	0.542839112	Actinobacteria	0.684542587	Slackia	0.031545741	NA	NA	MSP 261 Slackia	Genus	693	Neutral
msp_186.core	79	0.25	-0.000450818	0.000362939	-1.242130265	0.214736814	0.543552561	Firmicutes	0.514342235	Eubacterium	0.005934718	NA	NA	MSP 186 Eubacterium	Genus	1166	Neutral
msp_265.core	21	0.07	-0.000684901	0.000558764	-1.225742132	0.220839077	1	Firmicutes	0.241086587	NA	NA	NA	NA	MSP 265 Firmicutes	Phylum	637	Neutral
msp_040.core	69	0.22	0.00044482	0.0003685	1.207108314	0.227927872	0.559789914	Firmicutes	0.842424242	Ruminococcus	0.327272727	Ruminococcus callidus	0.002424242	MSP 040 Ruminococcus callidus	Species	2006	Neutral
msp_045.core	134	0.42	-0.000415395	0.000344224	-1.206758319	0.228062557	0.559789914	Firmicutes	0.338600451	NA	NA	NA	NA	MSP 045 Firmicutes	Phylum	1977	Neutral
msp_042.core	30	0.09	-0.000603218	0.000507447	-1.188731268	0.235076775	1	Firmicutes	0.980638916	Coprococcus	0.978702807	Coprococcus eutactus	0.976766699	MSP 042 Coprococcus eutactus	Species	1996	Neutral
msp_245.core	103	0.32	0.000405158	0.00034346	1.179636657	0.238672986	0.577089907	Firmicutes	0.541055718	Anaerotignum	0.001466276	NA	NA	MSP 245 Anaerotignum	Genus	763	Neutral
msp_215.core	261	0.82	-0.00051025	0.000437721	-1.165697052	0.24426029	0.58191422	Firmicutes	0.975609756	Oscillibacter	0.968834688	Oscillibacter sp. ER4	0.952574526	MSP 215 Oscillibacter sp. ER4	Species	1006	Neutral
msp_128.core	20	0.06	0.000685738	0.00059618	1.150218882	0.250571469	1	Bacteroidetes	0.982892691	Prevotella	0.981337481	Prevotella copri	0.972006221	MSP 128 Prevotella copri	Species	1533	Neutral
msp_171.core	75	0.23	0.000414335	0.000364057	1.13810325	0.255590609	0.590901042	Actinobacteria	0.985781991	Bifidobacterium	0.985781991	Bifidobacterium pseudocatenulatum	0.976303318	MSP 171 Bifidobacterium pseudocatenulatum	Species	1267	Neutral
msp_187.core	152	0.48	-0.000392109	0.00034787	-1.127171522	0.260179057	0.590901042	Firmicutes	0.602780536	Oscillibacter	0.010923535	NA	NA	MSP 187 Oscillibacter	Genus	1156	Neutral
msp_180.core	11	0.03	0.000787045	0.000700377	1.123744715	0.261629112	1	Verrucomicrobia	0.968111202	Akkermansia	0.956663941	Akkermansia sp. KLE1798	0.874897792	MSP 180 Akkermansia sp. KLE1798	Species	1223	Neutral
msp_023.core	80	0.25	-0.000400963	0.000357282	-1.122258675	0.262259669	0.590901042	Bacteroidetes	0.982080925	Bacteroides	0.98150289	Bacteroides eggerthii	0.980346821	MSP 023 Bacteroides eggerthii	Species	2372	Neutral
msp_117.core	133	0.42	-0.000386145	0.000346614	-1.114047863	0.265762656	0.590901042	Actinobacteria	0.975728155	Bifidobacterium	0.975728155	Bifidobacterium catenulatum	0.961165049	MSP 117 Bifidobacterium catenulatum	Species	1589	Neutral
msp_123.core	5	0.02	0.001277726	0.001147024	1.11394866	0.265805175	1	Bacteroidetes	0.591994835	Prevotellamassilia	0.046481601	Prevotellamassilia timonensis	0.000645578	MSP 123 Prevotellamassilia timonensis	Species	1549	Neutral
msp_272.core	231	0.72	-0.000457952	0.000411508	-1.11286437	0.266270222	0.590901042	Firmicutes	0.587268994	Blautia	0.006160164	NA	NA	MSP 272 Blautia	Genus	589	Neutral
msp_094.core	28	0.09	-0.00056644	0.000509026	-1.112793648	0.266300574	1	Firmicutes	0.980379333	Megamonas	0.980379333	Megamonas funiformis	0.973839111	MSP 094 Megamonas funiformis	Species	1721	Neutral
msp_252.core	22	0.07	-0.000595994	0.000536736	-1.110404163	0.267327475	1	Firmicutes	0.157162726	NA	NA	NA	NA	MSP 252 Firmicutes	Phylum	729	Neutral
msp_302.core	38	0.12	0.000483302	0.000439373	1.099981411	0.271838647	1	Firmicutes	0.530791789	Coprococcus	0.005865103	NA	NA	MSP 302 Coprococcus	Genus	362	Neutral
msp_108.core	121	0.38	-0.000377964	0.000344672	-1.096587563	0.273318788	0.598346535	Firmicutes	0.371644873	Ruminiclostridium	0.002064694	NA	NA	MSP 108 Ruminiclostridium	Genus	1622	Neutral
msp_238.core	60	0.19	-0.000411106	0.000376577	-1.091691848	0.27546365	1	Firmicutes	0.574074074	Eubacterium	0.014245014	NA	NA	MSP 238 Eubacterium	Genus	816	Neutral
msp_312.core	9	0.03	-0.000883948	0.00081473	-1.08495858	0.278432333	1	Firmicutes	0.980830671	Megasphaera	0.980830671	Megasphaera elsdenii	0.980830671	MSP 312 Megasphaera elsdenii	Species	317	Neutral
msp_178.core	6	0.02	-0.001158993	0.001094821	-1.058614045	0.290256908	1	Firmicutes	0.975688817	Mitsuokella	0.971636953	Mitsuokella multacida	0.910048622	MSP 178 Mitsuokella multacida	Species	1234	Neutral
msp_337.core	3	0.01	-0.001384312	0.00131516	-1.052580024	0.293012259	1	Firmicutes	0.988888889	NA	NA	[Bacteroides] pectinophilus	0.961111111	MSP 337 Bacteroides pectinophilus	Species	180	Neutral
msp_081.core	165	0.52	0.000371119	0.000355634	1.043543608	0.29717144	0.641890309	Firmicutes	0.982131461	Blautia	0.980855137	[Ruminococcus] torques	0.980855137	MSP 081 Ruminococcus torques	Species	1812	Neutral
msp_233.core	4	0.01	0.001359293	0.001309339	1.038151387	0.299672078	1	Firmicutes	0.146311971	NA	NA	NA	NA	MSP 233 Firmicutes	Phylum	827	Neutral
msp_150.core	4	0.01	-0.001344243	0.001313685	-1.02326124	0.306650283	1	Firmicutes	0.982419128	Coprococcus	0.962728551	Lachnospiraceae bacterium 6_1_37FAA	0.950773558	MSP 150 Lachnospiraceae bacterium 6_1_37FAA	Species	1422	Neutral
msp_107.core	40	0.12	-0.000456425	0.000446622	-1.021947388	0.307271157	1	Actinobacteria	0.982644628	Bifidobacterium	0.982644628	Bifidobacterium angulatum	0.979338843	MSP 107 Bifidobacterium angulatum	Species	1625	Neutral
msp_049.core	203	0.63	0.000386514	0.000379999	1.017145839	0.309547269	0.652468829	Bacteroidetes	0.982532751	Alistipes	0.982532751	Alistipes finegoldii	0.978165939	MSP 049 Alistipes finegoldii	Species	1970	Neutral
msp_110.core	315	0.98	0.000500111	0.000492268	1.015932769	0.310124073	0.652468829	Firmicutes	0.9831508	Anaerostipes	0.98230834	Anaerostipes hadrus	0.98062342	MSP 110 Anaerostipes hadrus	Species	1615	Neutral
msp_057.core	52	0.16	-0.000417083	0.000410556	-1.015898649	0.310140307	1	Firmicutes	0.645418327	Ruminococcus	0.082071713	Ruminococcus bromii	0.003187251	MSP 057 Ruminococcus bromii	Species	1927	Neutral
msp_087.core	9	0.03	-0.0008163	0.000807484	-1.010917243	0.312516458	1	Bacteroidetes	0.978173464	Alistipes	0.977599081	Alistipes sp. An31A	0.962665135	MSP 087 Alistipes sp. An31A	Species	1768	Neutral
msp_220.core	8	0.02	0.000904634	0.000898816	1.006472744	0.314646628	1	Actinobacteria	0.978189749	Collinsella	0.968375136	Collinsella intestinalis	0.934569248	MSP 220 Collinsella intestinalis	Species	919	Neutral
msp_218.core	33	0.1	0.000481183	0.000480722	1.000958469	0.317302797	1	Proteobacteria	0.145491803	NA	NA	NA	NA	MSP 218 Proteobacteria	Phylum	977	Neutral
msp_065.core	49	0.15	-0.000414323	0.000423746	-0.977762975	0.328636807	1	Firmicutes	0.980049875	Faecalibacterium	0.978387365	Faecalibacterium prausnitzii	0.967581047	MSP 065 Faecalibacterium prausnitzii	Species	1882	Neutral
msp_041.core	26	0.08	0.000489954	0.000501193	0.977575346	0.328729548	1	Firmicutes	0.644186047	Ruminococcus	0.133139535	Ruminococcus callidus	0.000581395	MSP 041 Ruminococcus callidus	Species	2004	Neutral
msp_144.core	10	0.03	-0.000740641	0.000758394	-0.976591985	0.329215884	1	Bacteroidetes	0.578459344	Prevotella	0.018544936	Prevotella sp. MGM2	0.000713267	MSP 144 Prevotella sp. MGM2	Species	1445	Neutral
msp_207.core	62	0.19	-0.000373324	0.000382278	-0.976579517	0.329222053	1	Actinobacteria	0.518565941	Enterorhabdus	0.003841229	NA	NA	MSP 207 Enterorhabdus	Genus	1059	Neutral
msp_248.core	6	0.02	-0.001142823	0.001176665	-0.971239618	0.331871167	1	Firmicutes	0.243386243	Blautia	0.001322751	NA	NA	MSP 248 Blautia	Genus	760	Neutral
msp_333.core	14	0.04	0.000646788	0.000666529	0.970382123	0.332297853	1	Firmicutes	0.541176471	NA	NA	NA	NA	MSP 333 Firmicutes	Phylum	205	Neutral
msp_189.core	225	0.7	-0.000391686	0.000407387	-0.961459376	0.336758847	0.69942222	Firmicutes	0.796033994	Blautia	0.399433428	Blautia sp. SF-50	0.008498584	MSP 189 Blautia sp. SF-50	Species	1146	Neutral
msp_196.core	288	0.9	0.000428914	0.000461215	0.929966122	0.352811199	0.718327695	Firmicutes	0.756311745	Clostridium	0.014270033	NA	NA	MSP 196 Clostridium	Genus	1109	Neutral
msp_253.core	17	0.05	0.000574192	0.000622688	0.922118318	0.356885639	1	Proteobacteria	0.12745098	NA	NA	NA	NA	MSP 253 Proteobacteria	Phylum	715	Neutral
msp_155.core	171	0.53	-0.000332349	0.000360633	-0.921571015	0.357170893	0.718327695	Firmicutes	0.979945305	Ruminococcus	0.979945305	Ruminococcus lactaris	0.977210574	MSP 155 Ruminococcus lactaris	Species	1377	Neutral
msp_280.core	97	0.3	-0.000314928	0.000344441	-0.914316984	0.360965289	0.718327695	Firmicutes	0.551587302	Agathobacter	0.001984127	NA	NA	MSP 280 Agathobacter	Genus	521	Neutral
msp_016.core	203	0.63	-0.00034511	0.000381899	-0.903668706	0.366580869	0.718327695	Firmicutes	0.988047809	Ruminococcus	0.988047809	Ruminococcus bromii	0.986719788	MSP 016 Ruminococcus bromii	Species	2643	Neutral
msp_129.core	7	0.02	0.000822171	0.000915468	0.898088074	0.369545626	1	Bacteroidetes	0.97632312	Prevotella	0.973537604	Prevotella sp. 885	0.950557103	MSP 129 Prevotella sp. 885	Species	1522	Neutral
msp_228.core	5	0.02	-0.000903473	0.001018291	-0.887243882	0.375349288	1	Bacteroidetes	0.383815029	Prevotella	0.002312139	NA	NA	MSP 228 Prevotella	Genus	879	Neutral
msp_256.core	3	0.01	0.001268205	0.001431447	0.885959606	0.376040335	1	Bacteroidetes	0.786216596	Prevotella	0.019690577	NA	NA	MSP 256 Prevotella	Genus	711	Neutral
msp_046.core	311	0.97	0.000427446	0.000485194	0.880980184	0.378727117	0.718327695	Firmicutes	0.975875486	Roseburia	0.056031128	[Eubacterium] rectale	0.963424125	MSP 046 Eubacterium rectale	Species	1977	Neutral
msp_012.core	202	0.63	0.000334281	0.0003818	0.875538327	0.381676931	0.718327695	Firmicutes	0.982110912	Roseburia	0.981514609	Roseburia intestinalis	0.979725701	MSP 012 Roseburia intestinalis	Species	2797	Neutral
msp_194.core	157	0.49	-0.000317886	0.000363941	-0.873454603	0.382810168	0.718327695	Actinobacteria	0.455964326	Adlercreutzia	0.001114827	NA	NA	MSP 194 Adlercreutzia	Genus	1112	Neutral
msp_101.core	272	0.85	-0.000384773	0.000441877	-0.870769635	0.384273437	0.718327695	Firmicutes	0.568161025	Acetatifactor	0.000914913	NA	NA	MSP 101 Acetatifactor	Genus	1680	Neutral
msp_079.core	286	0.89	-0.000401454	0.000465709	-0.862028953	0.389060706	0.718327695	Firmicutes	0.476539589	Anaeromassilibacillus	0.002199413	NA	NA	MSP 079 Anaeromassilibacillus	Genus	1818	Neutral
msp_237.core	242	0.76	-0.000365466	0.000424984	-0.859953605	0.390202699	0.718327695	Firmicutes	0.506726457	Oscillibacter	0.002989537	NA	NA	MSP 237 Oscillibacter	Genus	816	Neutral
msp_106.core	38	0.12	0.000383108	0.000448706	0.853804758	0.393598174	1	Firmicutes	0.986357435	Catenibacterium	0.986357435	Catenibacterium mitsuokai	0.927694407	MSP 106 Catenibacterium mitsuokai	Species	1631	Neutral
msp_179.core	13	0.04	0.000587685	0.000689693	0.852096859	0.394544474	1	Firmicutes	0.924509804	Holdemanella	0.587254902	Holdemanella biformis	0.003921569	MSP 179 Holdemanella biformis	Species	1229	Neutral
msp_188.core	7	0.02	0.000807135	0.000947358	0.851985547	0.394606196	1	Bacteroidetes	0.964187328	Prevotella	0.953168044	Prevotella stercorea	0.900826446	MSP 188 Prevotella stercorea	Species	1154	Neutral
msp_174.core	7	0.02	0.00082616	0.000976566	0.845984654	0.397942368	1	Bacteroidetes	0.976092333	Prevotella	0.967023908	Prevotella sp. 109	0.960428689	MSP 174 Prevotella sp. 109	Species	1259	Neutral
msp_198.core	7	0.02	-0.000787173	0.000936804	-0.84027421	0.401132842	1	Firmicutes	0.985467757	Megasphaera	0.985467757	Megasphaera elsdenii	0.985467757	MSP 198 Megasphaera elsdenii	Species	1102	Neutral
msp_137.core	273	0.85	0.000383571	0.000457198	0.838960664	0.401868904	0.719612754	Firmicutes	0.978899083	Roseburia	0.978899083	Roseburia inulinivorans	0.976146789	MSP 137 Roseburia inulinivorans	Species	1482	Neutral
msp_310.core	6	0.02	-0.000910242	0.001095953	-0.830547977	0.406602301	1	Bacteroidetes	0.959752322	Prevotella	0.956656347	Prevotella lascolaii	0.956656347	MSP 310 Prevotella lascolaii	Species	323	Neutral
msp_284.core	26	0.08	-0.00044316	0.000534413	-0.829246734	0.407337414	1	Firmicutes	0.78197065	Butyricicoccus	0.106918239	Butyricicoccus porcorum	0.002096436	MSP 284 Butyricicoccus porcorum	Species	490	Neutral
msp_029.core	303	0.95	0.000396811	0.000479885	0.826887477	0.408672256	0.719612754	Firmicutes	0.687390029	Gemmiger	0.062170088	Subdoligranulum variabile	0.001759531	MSP 029 Subdoligranulum variabile	Species	2255	Neutral
msp_203.core	74	0.23	-0.00030337	0.000367465	-0.825576629	0.409415047	0.719612754	Firmicutes	0.921787709	Blautia	0.69972067	Blautia sp. SG-772	0.011173184	MSP 203 Blautia sp. SG-772	Species	1075	Neutral
msp_309.core	114	0.36	0.000287275	0.000348091	0.825286722	0.409579431	0.719612754	Firmicutes	0.709433962	Flavonifractor	0.00754717	NA	NA	MSP 309 Flavonifractor	Genus	325	Neutral
msp_334.core	15	0.05	0.000555558	0.000679153	0.818015571	0.413715209	1	Firmicutes	0.065	Roseburia	0.005	Roseburia inulinivorans	0.005	MSP 334 Roseburia inulinivorans	Species	200	Neutral
msp_217.core	9	0.03	-0.000832568	0.001025125	-0.812162623	0.417062262	1	Firmicutes	0.460365854	Ruminococcus	0.004065041	NA	NA	MSP 217 Ruminococcus	Genus	984	Neutral
msp_263.core	251	0.78	-0.000355595	0.000438295	-0.811314599	0.417548535	0.719612754	Actinobacteria	0.977591036	Adlercreutzia	0.971988796	Adlercreutzia equolifaciens	0.829131653	MSP 263 Adlercreutzia equolifaciens	Species	653	Neutral
msp_262.core	305	0.95	0.000382562	0.000475898	0.803874444	0.42182921	0.719612754	Firmicutes	0.837164751	Agathobaculum	0.049808429	NA	NA	MSP 262 Agathobaculum	Genus	688	Neutral
msp_058.core	189	0.59	-0.000295848	0.000371515	-0.796327105	0.426197806	0.719612754	Firmicutes	0.896077082	Gemmiger	0.56916724	Gemmiger formicilis	0.002064694	MSP 058 Gemmiger formicilis	Species	1926	Neutral
msp_112.core	212	0.66	-0.000316987	0.000398267	-0.795914854	0.426437188	0.719612754	Firmicutes	0.656632173	Roseburia	0.024459078	NA	NA	MSP 112 Roseburia	Genus	1613	Neutral
msp_097.core	13	0.04	-0.00052536	0.000661671	-0.793990695	0.427555527	1	Lentisphaerae	0.154972544	NA	NA	NA	NA	MSP 097 Lentisphaerae	Phylum	1709	Neutral
msp_152.core	7	0.02	0.000811823	0.001029282	0.788727532	0.430623264	1	Firmicutes	0.849785408	Ruminiclostridium	0.474248927	[Eubacterium] siraeum	0.005722461	MSP 152 Eubacterium siraeum	Species	1417	Neutral
msp_007.core	278	0.87	0.000358984	0.000456187	0.786923646	0.431677634	0.720946152	Bacteroidetes	0.957393484	Bacteroides	0.954887218	Bacteroides vulgatus	0.90726817	MSP 007 Bacteroides vulgatus	Species	2964	Neutral
msp_288.core	27	0.08	-0.000397998	0.000507304	-0.784535438	0.433075846	1	Euryarchaeota	0.976744186	Methanobrevibacter	0.976744186	Methanobrevibacter smithii	0.976744186	MSP 288 Methanobrevibacter smithii	Species	469	Neutral
msp_299.core	9	0.03	-0.000675466	0.000870534	-0.775920557	0.438141338	1	Firmicutes	0.17539267	Serratia	0.002617801	NA	NA	MSP 299 Serratia	Genus	382	Neutral
msp_019.core	42	0.13	0.000334238	0.000430782	0.775886416	0.43816148	1	Bacteroidetes	0.981031417	Bacteroides	0.972732662	Bacteroides coprocola	0.971547125	MSP 019 Bacteroides coprocola	Species	2463	Neutral
msp_236.core	189	0.59	-0.000288409	0.00037622	-0.766596408	0.443662183	0.728829968	Firmicutes	0.478605388	Catabacter	0.001584786	NA	NA	MSP 236 Catabacter	Genus	819	Neutral
msp_172.core	34	0.11	-0.000356557	0.000466656	-0.764069367	0.445165283	1	Firmicutes	0.932323232	Gemmiger	0.497979798	Gemmiger formicilis	0.002020202	MSP 172 Gemmiger formicilis	Species	1263	Neutral
msp_044.core	300	0.94	0.000356366	0.000466641	0.763681759	0.445396092	0.728829968	Firmicutes	0.91038526	Faecalibacterium	0.443048576	Faecalibacterium prausnitzii	0.001675042	MSP 044 Faecalibacterium prausnitzii	Species	1978	Neutral
msp_135.core	65	0.2	-0.000289344	0.000380227	-0.760978258	0.447007847	1	Firmicutes	0.554615927	Blautia	0.002818887	NA	NA	MSP 135 Blautia	Genus	1486	Neutral
msp_247.core	61	0.19	0.000280416	0.000377701	0.742427787	0.458156476	1	Firmicutes	0.824324324	Lachnospira	0.141141141	Lachnospira pectinoschiza	0.003003003	MSP 247 Lachnospira pectinoschiza	Species	760	Neutral
msp_216.core	24	0.08	-0.000397603	0.000540057	-0.736223704	0.461919676	1	Actinobacteria	0.980552712	Bifidobacterium	0.980552712	Bifidobacterium animalis	0.974411464	MSP 216 Bifidobacterium animalis	Species	991	Neutral
msp_168.core	4	0.01	0.00104882	0.001432876	0.73196819	0.46451091	1	Firmicutes	0.53229572	Holdemanella	0.015564202	Merdibacter massiliensis	0.00077821	MSP 168 Merdibacter massiliensis	Species	1285	Neutral
msp_276.core	77	0.24	0.000266183	0.000364627	0.730013279	0.465703992	0.739906169	Firmicutes	0.871710526	Eubacterium	0.536184211	[Eubacterium] eligens	0.055921053	MSP 276 Eubacterium eligens	Species	560	Neutral
msp_297.core	305	0.95	-0.000348074	0.000479912	-0.725286269	0.46859593	0.739906169	Firmicutes	0.993377483	Dorea	0.993377483	Dorea formicigenerans	0.990066225	MSP 297 Dorea formicigenerans	Species	399	Neutral
msp_114.core	57	0.18	-0.000283159	0.000390472	-0.725170472	0.468666898	1	Firmicutes	0.320522117	Acetanaerobacterium	0.000725163	NA	NA	MSP 114 Acetanaerobacterium	Genus	1602	Neutral
msp_258.core	261	0.82	-0.000322318	0.000447084	-0.72093339	0.47126777	0.739906169	Firmicutes	0.985959438	Streptococcus	0.985959438	Streptococcus salivarius	0.984399376	MSP 258 Streptococcus salivarius	Species	706	Neutral
msp_338.core	4	0.01	0.000816025	0.001134129	0.719516769	0.47213912	1	Firmicutes	0.586592179	Ruminococcus	0.022346369	NA	NA	MSP 338 Ruminococcus	Genus	179	Neutral
msp_090.core	100	0.31	-0.00025682	0.000359137	-0.715104548	0.474858731	0.739906169	Firmicutes	0.963609898	Holdemanella	0.762736536	Holdemanella biformis	0.021834061	MSP 090 Holdemanella biformis	Species	1745	Neutral
msp_159.core	135	0.42	-0.000247797	0.000347144	-0.713816764	0.475654119	0.739906169	Firmicutes	0.468995633	Pseudoflavonifractor	0.002620087	NA	NA	MSP 159 Pseudoflavonifractor	Genus	1357	Neutral
msp_275.core	243	0.76	-0.000298817	0.000424289	-0.704276998	0.481569033	0.739906169	Firmicutes	0.960784314	Dorea	0.960784314	Dorea longicatena	0.955182073	MSP 275 Dorea longicatena	Species	578	Neutral
msp_331.core	5	0.02	-0.000924282	0.00131258	-0.704171775	0.481634497	1	Firmicutes	0.485576923	Flavonifractor	0.009615385	NA	NA	MSP 331 Flavonifractor	Genus	208	Neutral
msp_063.core	314	0.98	0.00033263	0.000477652	0.696385312	0.486492269	0.739906169	Firmicutes	0.972993248	Fusicatenibacter	0.971492873	Fusicatenibacter saccharivorans	0.964741185	MSP 063 Fusicatenibacter saccharivorans	Species	1919	Neutral
msp_213.core	301	0.94	0.000337752	0.000487479	0.692855002	0.488703458	0.739906169	Firmicutes	0.973782772	Coprococcus	0.973782772	Coprococcus comes	0.973782772	MSP 213 Coprococcus comes	Species	1019	Neutral
msp_315.core	49	0.15	0.000286607	0.000423499	0.676759308	0.498853375	1	Firmicutes	0.558303887	NA	NA	NA	NA	MSP 315 Firmicutes	Phylum	304	Neutral
msp_311.core	7	0.02	-0.000694118	0.001038231	-0.668557926	0.504068039	1	Bacteroidetes	0.815047022	Prevotella	0.257053292	Prevotella copri	0.003134796	MSP 311 Prevotella copri	Species	322	Neutral
msp_161.core	54	0.17	-0.00025946	0.000391924	-0.662018062	0.508246841	1	Firmicutes	0.595214357	Oscillibacter	0.00997009	NA	NA	MSP 161 Oscillibacter	Genus	1334	Neutral
msp_146.core	19	0.06	0.000393841	0.000595855	0.660968547	0.508919147	1	Firmicutes	0.526490066	Dialister	0.001655629	NA	NA	MSP 146 Dialister	Genus	1432	Neutral
msp_054.core	256	0.8	0.000277253	0.000434138	0.638629149	0.523339562	0.784215319	Bacteroidetes	0.983063328	Parabacteroides	0.983063328	Parabacteroides merdae	0.982326951	MSP 054 Parabacteroides merdae	Species	1936	Neutral
msp_133.core	207	0.65	-0.000245093	0.000387799	-0.632011995	0.527651048	0.784215319	Bacteroidetes	0.974257426	Bacteroides	0.972277228	Bacteroides dorei	0.948514851	MSP 133 Bacteroides dorei	Species	1508	Neutral
msp_061.core	24	0.08	0.000328927	0.000528513	0.622362681	0.533970566	1	Bacteroidetes	0.792248062	Prevotella	0.136434109	Prevotella copri	0.001550388	MSP 061 Prevotella copri	Species	1922	Neutral
msp_131.core	62	0.19	-0.000238225	0.000387343	-0.615023019	0.538802987	1	Firmicutes	0.258848022	Anaerosporomusa	0.000693963	NA	NA	MSP 131 Anaerosporomusa	Genus	1520	Neutral
msp_240.core	11	0.03	-0.00049343	0.000807522	-0.611041581	0.541433526	1	Bacteroidetes	0.944598338	Prevotella	0.487534626	Prevotella copri	0.005540166	MSP 240 Prevotella copri	Species	812	Neutral
msp_140.core	290	0.91	-0.0002885	0.000474779	-0.607652266	0.543677905	0.794867188	Firmicutes	0.971342383	Dorea	0.971342383	Dorea longicatena	0.968325792	MSP 140 Dorea longicatena	Species	1472	Neutral
msp_145.core	4	0.01	0.000978253	0.001613506	0.606290356	0.544581057	1	Bacteroidetes	0.79002079	Prevotella	0.056133056	Prevotella sp. P3-122	0.001386001	MSP 145 Prevotella sp. P3-122	Species	1443	Neutral
msp_289.core	4	0.01	-0.000729121	0.001211321	-0.601921972	0.547482992	1	Firmicutes	0.697228145	Eubacterium	0.070362473	NA	NA	MSP 289 Eubacterium	Genus	469	Neutral
msp_339.core	3	0.01	0.000967358	0.001608405	0.601439216	0.547804158	1	Bacteroidetes	0.506097561	Prevotella	0.024390244	Prevotella sp. P3-120	0.006097561	MSP 339 Prevotella sp. P3-120	Species	164	Neutral
msp_314.core	73	0.23	-0.000225919	0.000376657	-0.599799237	0.548895897	0.794867188	Proteobacteria	0.950617284	Desulfovibrio	0.950617284	Desulfovibrio piger	0.909465021	MSP 314 Desulfovibrio piger	Species	304	Neutral
msp_153.core	176	0.55	-0.000217392	0.000366377	-0.593355052	0.553196207	0.794867188	Bacteroidetes	0.987864078	Bacteroides	0.987864078	Bacteroides xylanisolvens	0.983009709	MSP 153 Bacteroides xylanisolvens	Species	1384	Neutral
msp_197.core	187	0.58	0.000220141	0.00037218	0.591489214	0.554444397	0.794867188	Firmicutes	0.827411168	Intestinibacillus	0.05964467	NA	NA	MSP 197 Intestinibacillus	Genus	1106	Neutral
msp_318.core	8	0.02	-0.000493199	0.000868628	-0.567789995	0.570417563	1	Firmicutes	0.636986301	Butyrivibrio	0.006849315	NA	NA	MSP 318 Butyrivibrio	Genus	292	Neutral
msp_083.core	198	0.62	0.000213357	0.000376317	0.566960619	0.570980518	0.811393368	Firmicutes	0.975468975	Lachnospira	0.974747475	Lachnospira pectinoschiza	0.974747475	MSP 083 Lachnospira pectinoschiza	Species	1786	Neutral
msp_206.core	10	0.03	0.000449784	0.000793849	0.566586043	0.571234856	1	Actinobacteria	0.979264844	Enorma	0.978322337	Enorma massiliensis	0.967012253	MSP 206 Enorma massiliensis	Species	1061	Neutral
msp_326.core	6	0.02	-0.000553923	0.001034136	-0.535638623	0.592432601	1	Actinobacteria	0.68487395	Gordonibacter	0.06302521	NA	NA	MSP 326 Gordonibacter	Genus	238	Neutral
msp_285.core	51	0.16	0.00022305	0.000423033	0.527263156	0.598231072	1	Firmicutes	0.511326861	NA	NA	NA	NA	MSP 285 Firmicutes	Phylum	482	Neutral
msp_102.core	9	0.03	-0.000423955	0.000813537	-0.521124856	0.602497051	1	Firmicutes	0.333333333	Clostridium	0.001192606	NA	NA	MSP 102 Clostridium	Genus	1677	Neutral
msp_056.core	7	0.02	-0.000503852	0.000974987	-0.516778122	0.605526216	1	Firmicutes	0.529259451	Clostridium	0.006732263	NA	NA	MSP 056 Clostridium	Genus	1934	Neutral
msp_327.core	9	0.03	-0.000449858	0.000871864	-0.515972809	0.606088176	1	Bacteroidetes	0.324786325	Muribaculum	0.004273504	NA	NA	MSP 327 Muribaculum	Genus	234	Neutral
msp_303.core	7	0.02	-0.000446603	0.000874486	-0.510702946	0.609771325	1	Bacteroidetes	0.93	Prevotella	0.71	Prevotella copri	0.006666667	MSP 303 Prevotella copri	Species	351	Neutral
msp_141.core	72	0.22	0.000183301	0.000359812	0.509435537	0.610658612	0.855014833	Firmicutes	0.525519849	Oscillibacter	0.011342155	NA	NA	MSP 141 Oscillibacter	Genus	1465	Neutral
msp_148.core	97	0.3	0.000175652	0.000347822	0.505006784	0.613763594	0.855014833	Firmicutes	0.709836066	Roseburia	0.048360656	Roseburia faecis	0.000819672	MSP 148 Roseburia faecis	Species	1431	Neutral
msp_292.core	18	0.06	0.000309231	0.000613342	0.504173207	0.614348791	1	Firmicutes	0.986547085	Drancourtella	0.977578475	Ruminococcus sp. DSM 100440	0.970852018	MSP 292 Ruminococcus sp. DSM 100440	Species	446	Neutral
msp_062.core	267	0.83	0.000219101	0.000450691	0.486144597	0.627065209	0.855014833	Firmicutes	0.623591285	Blautia	0.027047333	Dorea sp. Marseille-P4042	0.00150263	MSP 062 Dorea sp. Marseille-P4042	Species	1919	Neutral
msp_051.core	267	0.83	-0.000218858	0.000450634	-0.48566665	0.627403866	0.855014833	Firmicutes	0.974860335	Roseburia	0.974860335	Roseburia hominis	0.964385475	MSP 051 Roseburia hominis	Species	1942	Neutral
msp_017.core	155	0.48	-0.000173889	0.000358733	-0.484731865	0.628066451	0.855014833	Firmicutes	0.881164107	Blautia	0.257073565	Blautia obeum	0.001616815	MSP 017 Blautia obeum	Species	2583	Neutral
msp_170.core	236	0.74	-0.000190014	0.000417843	-0.454749985	0.649474967	0.876791205	Firmicutes	0.953367876	Faecalibacterium	0.808290155	Faecalibacterium prausnitzii	0.043177893	MSP 170 Faecalibacterium prausnitzii	Species	1277	Neutral
msp_182.core	71	0.22	-0.00016112	0.000369206	-0.436395755	0.662726996	0.887287383	Firmicutes	0.487679671	Eubacterium	0.007186858	NA	NA	MSP 182 Eubacterium	Genus	1213	Neutral
msp_157.core	14	0.04	0.000289244	0.000689153	0.419708936	0.674867854	1	Firmicutes	0.982871126	Mitsuokella	0.980424144	Mitsuokella jalaludinii	0.947797716	MSP 157 Mitsuokella jalaludinii	Species	1376	Neutral
msp_002.core	232	0.72	0.000172456	0.000412315	0.418261909	0.675924736	0.890283673	Firmicutes	0.972915182	Roseburia	0.970776907	Roseburia faecis	0.965787598	MSP 002 Roseburia faecis	Species	3305	Neutral
msp_134.core	271	0.85	-0.000187295	0.000447839	-0.418218951	0.675956122	0.890283673	Firmicutes	0.919148936	Faecalibacterium	0.449361702	Faecalibacterium prausnitzii	0.001702128	MSP 134 Faecalibacterium prausnitzii	Species	1486	Neutral
msp_229.core	32	0.1	0.000189954	0.000478181	0.397241586	0.69134894	1	Firmicutes	0.437574316	Acetivibrio	0.002378121	Cronobacter sakazakii	0.001189061	MSP 229 Cronobacter sakazakii	Species	875	Neutral
msp_030.core	105	0.33	-0.000136465	0.000348744	-0.391304475	0.695729159	0.900261231	Firmicutes	0.483468038	Coprococcus	0.0191036	NA	NA	MSP 030 Coprococcus	Genus	2235	Neutral
msp_055.core	57	0.18	-0.000154599	0.000396449	-0.389959146	0.696723124	1	Firmicutes	0.981599434	Faecalibacterium	0.98089172	Faecalibacterium prausnitzii	0.980184006	MSP 055 Faecalibacterium prausnitzii	Species	1934	Neutral
msp_011.core	253	0.79	-0.000164896	0.000426107	-0.386982972	0.698923856	0.900261231	Firmicutes	0.980902778	Ruminococcus	0.980902778	Ruminococcus bicirculans	0.972222222	MSP 011 Ruminococcus bicirculans	Species	2858	Neutral
msp_195.core	290	0.91	-0.000178394	0.000470182	-0.379414881	0.704531484	0.900261231	Firmicutes	0.609756098	Blautia	0.009977827	NA	NA	MSP 195 Blautia	Genus	1110	Neutral
msp_071.core	218	0.68	-0.000148814	0.000393938	-0.377759317	0.705760348	0.900261231	Firmicutes	0.814385151	Blautia	0.454756381	Blautia sp. KLE 1732	0.004640371	MSP 071 Blautia sp. KLE 1732	Species	1852	Neutral
msp_260.core	171	0.53	-0.000133987	0.000363559	-0.368543152	0.71261516	0.901903562	Firmicutes	0.753670473	Blautia	0.014681892	NA	NA	MSP 260 Blautia	Genus	693	Neutral
msp_328.core	17	0.05	-0.000234555	0.000642165	-0.365256809	0.715065157	1	Firmicutes	0.986842105	Eubacterium	0.973684211	Clostridiales bacterium VE202-21	0.960526316	MSP 328 Clostridiales bacterium VE202-21	Species	228	Neutral
msp_173.core	17	0.05	0.000223885	0.000615153	0.363949883	0.716040302	1	Firmicutes	0.263485477	NA	NA	NA	NA	MSP 173 Firmicutes	Phylum	1260	Neutral
msp_254.core	251	0.78	-0.000151406	0.000427035	-0.354550772	0.723066921	0.902440143	Firmicutes	0.966832504	Oscillibacter	0.945273632	Oscillibacter sp. KLE 1745	0.938640133	MSP 254 Oscillibacter sp. KLE 1745	Species	714	Neutral
msp_167.core	11	0.03	0.000283183	0.000799366	0.35425938	0.72328514	1	Firmicutes	0.489761092	Dialister	0.001706485	NA	NA	MSP 167 Dialister	Genus	1300	Neutral
msp_038.core	50	0.16	-0.000146317	0.00041378	-0.353610375	0.723771248	1	Bacteroidetes	0.692139738	Prevotella	0.024017467	NA	NA	MSP 038 Prevotella	Genus	2010	Neutral
msp_149.core	256	0.8	0.000154884	0.000438684	0.353064282	0.724180362	0.902440143	Firmicutes	0.912801484	Faecalibacterium	0.410018553	NA	NA	MSP 149 Faecalibacterium	Genus	1428	Neutral
msp_084.core	171	0.53	0.000114604	0.000360278	0.318099097	0.750534831	0.92814231	Bacteroidetes	0.974654378	Paraprevotella	0.97235023	Paraprevotella clara	0.956221198	MSP 084 Paraprevotella clara	Species	1783	Neutral
msp_307.core	4	0.01	0.00036018	0.001140789	0.315728379	0.752332739	1	Firmicutes	0.286144578	NA	NA	NA	NA	MSP 307 Firmicutes	Phylum	332	Neutral
msp_052.core	145	0.45	0.000108754	0.000358005	0.303776216	0.761417382	0.928582347	Firmicutes	0.978215768	Dialister	0.978215768	Dialister invisus	0.975103734	MSP 052 Dialister invisus	Species	1938	Neutral
msp_271.core	53	0.17	0.000123836	0.000410671	0.301546441	0.763115896	1	Actinobacteria	0.892070485	Olsenella	0.178414097	Olsenella urininfantis	0.004405286	MSP 271 Olsenella urininfantis	Species	590	Neutral
msp_320.core	21	0.07	0.00016855	0.000565848	0.29787122	0.765917963	1	Firmicutes	0.865248227	Pseudoflavonifractor	0.20212766	Flavonifractor plautii	0.003546099	MSP 320 Flavonifractor plautii	Species	282	Neutral
msp_095.core	56	0.18	-0.000119145	0.000402859	-0.295750124	0.767536533	1	Bacteroidetes	0.980903883	Tidjanibacter	0.980267346	Tidjanibacter massiliensis	0.976448122	MSP 095 Tidjanibacter massiliensis	Species	1720	Neutral
msp_234.core	248	0.78	-0.000122858	0.000419444	-0.292907278	0.769707452	0.928582347	Firmicutes	0.645348837	Oscillibacter	0.011627907	NA	NA	MSP 234 Oscillibacter	Genus	825	Neutral
msp_026.core	256	0.8	0.000128749	0.000439954	0.292641312	0.769910647	0.928582347	Bacteroidetes	0.987447699	Alistipes	0.987447699	Alistipes finegoldii	0.985355649	MSP 026 Alistipes finegoldii	Species	2288	Neutral
msp_287.core	10	0.03	0.000210486	0.000734365	0.286623853	0.774512147	1	Firmicutes	0.21656051	NA	NA	NA	NA	MSP 287 Firmicutes	Phylum	471	Neutral
msp_200.core	262	0.82	0.000124981	0.000437566	0.285626747	0.775275398	0.928582347	Firmicutes	0.976047904	Blautia	0.97005988	Blautia sp. SG-772	0.956087824	MSP 200 Blautia sp. SG-772	Species	1099	Neutral
msp_050.core	16	0.05	0.000177373	0.000623373	0.284537442	0.776109474	1	Bacteroidetes	0.816158285	Prevotella	0.173948887	Prevotella copri	0.000824402	MSP 050 Prevotella copri	Species	1967	Neutral
msp_120.core	304	0.95	-0.00013738	0.00049056	-0.280046862	0.779550612	0.928582347	Firmicutes	0.979704797	Blautia	0.979704797	[Ruminococcus] torques	0.972324723	MSP 120 Ruminococcus torques	Species	1567	Neutral
msp_282.core	6	0.02	-0.000259868	0.000939302	-0.276660809	0.782148223	1	Bacteroidetes	0.87944664	Prevotella	0.371541502	NA	NA	MSP 282 Prevotella	Genus	507	Neutral
msp_214.core	306	0.96	0.000128914	0.000473447	0.272288841	0.78550578	0.928846251	Firmicutes	0.981699346	Eubacterium	0.981699346	[Eubacterium] hallii	0.981699346	MSP 214 Eubacterium hallii	Species	1013	Neutral
msp_147.core	11	0.03	-0.000208897	0.00077344	-0.27008871	0.787196943	1	Firmicutes	0.985335196	Acidaminococcus	0.985335196	Acidaminococcus intestini	0.985335196	MSP 147 Acidaminococcus intestini	Species	1432	Neutral
msp_304.core	13	0.04	0.000184962	0.000705653	0.26211492	0.793334495	1	Firmicutes	0.921052632	Blautia	0.461988304	Blautia wexlerae	0.002923977	MSP 304 Blautia wexlerae	Species	343	Neutral
msp_249.core	12	0.04	-0.000190638	0.000753121	-0.253130185	0.800265582	1	Firmicutes	0.543010753	Solobacterium	0.00672043	Anaerotruncus sp. Marseille-P4302	0.001344086	MSP 249 Anaerotruncus sp. Marseille-P4302	Species	754	Neutral
msp_109.core	15	0.05	-0.000167881	0.000666041	-0.252058826	0.801093124	1	Firmicutes	0.967881408	Clostridium	0.927733169	Clostridium sp. AT4	0.907350216	MSP 109 Clostridium sp. AT4	Species	1619	Neutral
msp_185.core	8	0.02	-0.000207427	0.000843605	-0.245881962	0.805868618	1	Bacteroidetes	0.782924614	Bacteroides	0.016348774	Bacteroides clarus	0.000908265	MSP 185 Bacteroides clarus	Species	1174	Neutral
msp_277.core	4	0.01	-0.000313202	0.001315781	-0.238035294	0.811945543	1	Firmicutes	0.978533095	Blautia	0.935599284	Blautia hansenii	0.894454383	MSP 277 Blautia hansenii	Species	559	Neutral
msp_300.core	9	0.03	-0.000186691	0.000795613	-0.234650139	0.814570743	1	Proteobacteria	0.95148248	Dakarella	0.943396226	Dakarella massiliensis	0.4393531	MSP 300 Dakarella massiliensis	Species	371	Neutral
msp_193.core	287	0.9	-0.00010952	0.00046895	-0.233542935	0.815429839	0.954555641	Firmicutes	0.960732984	Faecalibacterium	0.960732984	Faecalibacterium prausnitzii	0.945026178	MSP 193 Faecalibacterium prausnitzii	Species	1129	Neutral
msp_142.core	258	0.81	0.000100988	0.000441181	0.228903169	0.819032309	0.954555641	Bacteroidetes	0.975238095	Barnesiella	0.975238095	Barnesiella intestinihominis	0.973333333	MSP 142 Barnesiella intestinihominis	Species	1453	Neutral
msp_103.core	144	0.45	7.58E-05	0.000354523	0.213794269	0.83078956	0.961342205	Firmicutes	0.450406504	Alistipes	0.001626016	NA	NA	MSP 103 Alistipes	Genus	1652	Neutral
msp_270.core	19	0.06	0.000132469	0.000621656	0.213089723	0.831338764	1	Firmicutes	0.563636364	Ruminiclostridium	0.009090909	NA	NA	MSP 270 Ruminiclostridium	Genus	594	Neutral
msp_268.core	6	0.02	-0.000219148	0.001078241	-0.203245477	0.839021028	1	Firmicutes	0.723966942	Fusicatenibacter	0.026446281	Fusicatenibacter saccharivorans	0.001652893	MSP 268 Fusicatenibacter saccharivorans	Species	605	Neutral
msp_130.core	11	0.03	-0.000157725	0.000796577	-0.198002845	0.843118615	1	Bacteroidetes	0.921550947	Prevotella	0.65103697	Prevotella stercorea	0.015329125	MSP 130 Prevotella stercorea	Species	1521	Neutral
msp_212.core	4	0.01	-0.000222284	0.001144179	-0.194273897	0.846035724	1	Firmicutes	0.913978495	Dialister	0.492668622	Dialister succinatiphilus	0.004887586	MSP 212 Dialister succinatiphilus	Species	1023	Neutral
msp_319.core	57	0.18	-7.44E-05	0.000399874	-0.185943954	0.852559722	1	Firmicutes	0.557377049	Oscillibacter	0.008196721	NA	NA	MSP 319 Oscillibacter	Genus	285	Neutral
msp_332.core	6	0.02	0.000195141	0.001081854	0.180376683	0.856925676	1	Proteobacteria	0.671497585	Desulfovibrio	0.038647343	Desulfovibrio sp. An276	0.014492754	MSP 332 Desulfovibrio sp. An276	Species	207	Neutral
msp_047.core	12	0.04	0.000135224	0.000755194	0.179058073	0.857960403	1	Bacteroidetes	0.908823529	Bacteroides	0.261764706	Bacteroides sp. Marseille-P3208T	0.001764706	MSP 047 Bacteroides sp. Marseille-P3208T	Species	1973	Neutral
msp_121.core	9	0.03	0.000138433	0.000790845	0.175045075	0.86111094	1	Firmicutes	0.973180077	Ruminococcus	0.972541507	Ruminococcus champanellensis	0.968710089	MSP 121 Ruminococcus champanellensis	Species	1566	Neutral
msp_138.core	4	0.01	-0.000209522	0.001214577	-0.172506146	0.863105359	1	Bacteroidetes	0.935897436	Prevotella	0.919703104	Prevotella sp. P5-125	0.888663968	MSP 138 Prevotella sp. P5-125	Species	1482	Neutral
msp_013.core	158	0.49	-6.01E-05	0.000348819	-0.172421354	0.863171982	0.973210068	Firmicutes	0.98245614	Coprococcus	0.981578947	Coprococcus eutactus	0.978947368	MSP 013 Coprococcus eutactus	Species	2765	Neutral
msp_027.core	21	0.07	0.00010056	0.000597161	0.168397125	0.866334991	1	Bacteroidetes	0.33604336	NA	NA	NA	NA	MSP 027 Bacteroidetes	Phylum	2260	Neutral
msp_313.core	5	0.02	-0.000179848	0.001084217	-0.165877967	0.868316124	1	Bacteroidetes	0.785942492	Prevotella	0.207667732	NA	NA	MSP 313 Prevotella	Genus	315	Neutral
msp_250.core	4	0.01	0.0002172	0.001312014	0.165547111	0.86857638	1	Bacteroidetes	0.822281167	Prevotella	0.123342175	Prevotella sp. P4-119	0.00265252	MSP 250 Prevotella sp. P4-119	Species	754	Neutral
msp_143.core	307	0.96	7.95E-05	0.000484496	0.164083916	0.86972752	0.973210068	Firmicutes	0.976534296	Blautia	0.976534296	Blautia obeum	0.975631769	MSP 143 Blautia obeum	Species	1451	Neutral
msp_243.core	5	0.02	0.000214044	0.001313376	0.162972148	0.870602367	1	Bacteroidetes	0.911538462	Prevotella	0.247435897	Prevotella sp. Marseille-P4119	0.007692308	MSP 243 Prevotella sp. Marseille-P4119	Species	780	Neutral
msp_184.core	77	0.24	-5.88E-05	0.000363666	-0.16168029	0.871619126	0.973210068	Euryarchaeota	0.974789916	Methanobrevibacter	0.974789916	Methanobrevibacter smithii	0.974789916	MSP 184 Methanobrevibacter smithii	Species	1194	Neutral
msp_344.core	7	0.02	0.00014833	0.000936626	0.158366209	0.874228447	1	Firmicutes	0.973856209	Clostridium	0.954248366	Clostridiales bacterium VE202-21	0.849673203	MSP 344 Clostridiales bacterium VE202-21	Species	153	Neutral
msp_156.core	8	0.02	-0.000138385	0.000899259	-0.153888152	0.877756393	1	Firmicutes	0.214337966	Asaccharospora	0.001463058	NA	NA	MSP 156 Asaccharospora	Genus	1377	Neutral
msp_078.core	287	0.9	6.87E-05	0.000452533	0.151841019	0.87937	0.973210068	Firmicutes	0.972910217	Gemmiger	0.950464396	Gemmiger formicilis	0.938080495	MSP 078 Gemmiger formicilis	Species	1823	Neutral
msp_291.core	313	0.98	-7.08E-05	0.000469579	-0.150849368	0.880151829	0.973210068	Firmicutes	0.977777778	Blautia	0.977777778	Blautia massiliensis	0.942222222	MSP 291 Blautia massiliensis	Species	452	Neutral
msp_126.core	107	0.33	5.14E-05	0.000347456	0.147869287	0.882502059	0.973210068	Firmicutes	0.209411765	Lachnoclostridium	0.003137255	Amphibacillus marinus	0.000784314	MSP 126 Amphibacillus marinus	Species	1541	Neutral
msp_025.core	207	0.65	5.71E-05	0.000388192	0.147113814	0.883098025	0.973210068	Firmicutes	0.522038567	Roseburia	0.00137741	NA	NA	MSP 025 Roseburia	Genus	2292	Neutral
msp_341.core	21	0.07	-7.61E-05	0.000562536	-0.135251695	0.892464129	1	Firmicutes	0.433121019	NA	NA	NA	NA	MSP 341 Firmicutes	Phylum	160	Neutral
msp_001.core	131	0.41	4.44E-05	0.000345213	0.128714166	0.897632561	0.977162461	Bacteroidetes	0.977876106	Prevotella	0.975663717	Prevotella copri	0.949115044	MSP 001 Prevotella copri	Species	3751	Neutral
msp_154.core	294	0.92	-5.84E-05	0.000458551	-0.127303745	0.898748189	0.977162461	Firmicutes	0.927015251	Faecalibacterium	0.604575163	Faecalibacterium prausnitzii	0.01416122	MSP 154 Faecalibacterium prausnitzii	Species	1381	Neutral
msp_329.core	29	0.09	6.41E-05	0.000519335	0.123444687	0.901801683	1	Firmicutes	0.995555556	Eubacterium	0.924444444	Clostridiales bacterium VE202-21	0.973333333	MSP 329 Clostridiales bacterium VE202-21	Species	225	Neutral
msp_298.core	17	0.05	-6.95E-05	0.000594549	-0.116903958	0.906980363	1	Firmicutes	0.651933702	Clostridium	0.002762431	NA	NA	MSP 298 Clostridium	Genus	399	Neutral
msp_201.core	80	0.25	-4.08E-05	0.000361978	-0.112805673	0.910227254	0.97966092	Firmicutes	0.491614256	Phascolarctobacterium	0.00524109	NA	NA	MSP 201 Phascolarctobacterium	Genus	1097	Neutral
msp_080.core	17	0.05	-7.06E-05	0.000643756	-0.109702436	0.912686814	1	Firmicutes	0.978326309	Butyrivibrio	0.974714028	Butyrivibrio crossotus	0.971703793	MSP 080 Butyrivibrio crossotus	Species	1817	Neutral
msp_281.core	109	0.34	-3.84E-05	0.000351445	-0.109129841	0.913140734	0.97966092	Actinobacteria	0.822170901	Senegalimassilia	0.050808314	NA	NA	MSP 281 Senegalimassilia	Genus	513	Neutral
msp_021.core	10	0.03	9.04E-05	0.000847665	0.106666941	0.915093497	1	Firmicutes	0.585335543	Blautia	0.012427506	Blautia wexlerae	0.0008285	MSP 021 Blautia wexlerae	Species	2414	Neutral
msp_290.core	262	0.82	4.12E-05	0.000433051	0.09513852	0.924240693	0.982537247	Firmicutes	0.975903614	Eubacterium	0.975903614	Eubacterium ramulus	0.972891566	MSP 290 Eubacterium ramulus	Species	468	Neutral
msp_175.core	10	0.03	-6.72E-05	0.000772357	-0.087035877	0.930675805	1	Firmicutes	0.395242452	Eubacterium	0.001829826	NA	NA	MSP 175 Eubacterium	Genus	1249	Neutral
msp_005.core	113	0.35	-2.97E-05	0.00034868	-0.085208855	0.932127468	0.982537247	Proteobacteria	0.985112564	Escherichia	0.985112564	Escherichia coli	0.985112564	MSP 005 Escherichia coli	Species	3082	Neutral
msp_224.core	175	0.55	-2.73E-05	0.000365977	-0.074530263	0.94061653	0.982537247	Firmicutes	0.596034696	Lachnospira	0.013630731	NA	NA	MSP 224 Lachnospira	Genus	895	Neutral
msp_211.core	75	0.23	-2.61E-05	0.000362713	-0.071868501	0.942733618	0.982537247	Firmicutes	0.477464789	Oscillibacter	0.004225352	NA	NA	MSP 211 Oscillibacter	Genus	1032	Neutral
msp_308.core	19	0.06	-4.48E-05	0.000629398	-0.071203963	0.943262236	1	Firmicutes	0.975460123	Faecalitalea	0.975460123	Faecalitalea cylindroides	0.969325153	MSP 308 Faecalitalea cylindroides	Species	327	Neutral
msp_296.core	21	0.07	-3.98E-05	0.000599032	-0.066467564	0.947030598	1	Firmicutes	0.293969849	NA	NA	NA	NA	MSP 296 Firmicutes	Phylum	400	Neutral
msp_255.core	170	0.53	-1.93E-05	0.000365109	-0.052740796	0.957958268	0.982537247	Firmicutes	0.974068071	Eubacterium	0.969205835	[Eubacterium] hallii	0.959481361	MSP 255 Eubacterium hallii	Species	714	Neutral
msp_015.core	127	0.4	-1.52E-05	0.000352881	-0.042977155	0.9657359	0.982537247	Bacteroidetes	0.982597055	Bacteroides	0.982597055	Bacteroides cellulosilyticus	0.980589023	MSP 015 Bacteroides cellulosilyticus	Species	2668	Neutral
msp_059.core	293	0.92	1.96E-05	0.000477866	0.041097509	0.967233608	0.982537247	Actinobacteria	0.974910394	Bifidobacterium	0.974910394	Bifidobacterium longum	0.966845878	MSP 059 Bifidobacterium longum	Species	1924	Neutral
msp_037.core	318	0.99	-1.80E-05	0.000479544	-0.037467563	0.970126285	0.982537247	Firmicutes	0.971621622	Blautia	0.968243243	Blautia obeum	0.946621622	MSP 037 Blautia obeum	Species	2011	Neutral
msp_003.core	306	0.96	1.78E-05	0.000480388	0.037115129	0.970407158	0.982537247	Bacteroidetes	0.980721393	Bacteroides	0.980721393	Bacteroides uniformis	0.975124378	MSP 003 Bacteroides uniformis	Species	3260	Neutral
msp_119.core	21	0.07	1.98E-05	0.000561892	0.035302092	0.971852121	1	Firmicutes	0.980164159	Anaeromassilibacillus	0.97879617	Anaeromassilibacillus sp. Marseille-P3876	0.973324213	MSP 119 Anaeromassilibacillus sp. Marseille-P3876	Species	1569	Neutral
msp_048.core	264	0.82	1.26E-05	0.000447447	0.028052908	0.977630493	0.982718905	Bacteroidetes	0.973634652	Alistipes	0.973634652	Alistipes putredinis	0.967984934	MSP 048 Alistipes putredinis	Species	1970	Neutral
msp_085.core	218	0.68	8.52E-06	0.000393247	0.02167054	0.982718905	0.982718905	Firmicutes	0.46257586	Eubacterium	0.001348618	NA	NA	MSP 085 Eubacterium	Genus	1780	Neutral
msp_169.core	48	0.15	6.51E-06	0.000404863	0.016087947	0.987170272	1	Firmicutes	0.76048951	Lachnospira	0.144230769	Coprococcus comes	0.000874126	MSP 169 Coprococcus comes	Species	1283	Neutral
msp_345.core	3	0.01	-1.02E-05	0.001845321	-0.005516555	0.99560052	1	Firmicutes	0.838926174	Blautia	0.046979866	Bacteroides sp. AR20	0.006711409	MSP 345 Bacteroides sp. AR20	Species	149	Neutral
msp_177.core	7	0.02	9.72E-07	0.000977297	0.000994488	0.999206887	1	Firmicutes	0.978010471	Dialister	0.97486911	Dialister succinatiphilus	0.964397906	MSP 177 Dialister succinatiphilus	Species	1239	Neutral
