# Supplementary material for: The influence of the gut microbiome on BCG-induced trained immunity
Source: Genome Biol. 2021 Sep 22;22:275. doi: 10.1186/s13059-021-02482-0 (PMC8456614; doi:10.1186/s13059-021-02482-0)
Supplement: Supplementary file 4 — Additional file 4: Table S3. Individual Pearson correlations between MSP abundance ranks and cytokine fold changes, adjusted for age and sex, 2 weeks and 3 months after BCG vaccination. [file 13059_2021_2482_MOESM4_ESM.xlsx]

## Sheet: Correlations (2 wk)
Target	Feature	Prevalence	R2	Coef	Pvalue	Padj	Name	Phylum	Phylum_score	Genus	Genus_score	Species	Species_score	Response	Cytokine	Challenge	Stimulus
IL1b_T3_corr,2	msp_304.core	0.0451388888888889	0.00799218540120331	0.208152508009382	0.000376355148963988	0.908897684748032	msp_304.core (Blautia wexlerae 0.29 %)	Firmicutes	0.921052631578947	Blautia	0.461988304093567	Blautia wexlerae	0.00292397660818713	IL1b_T3_corr,2	IL1b	aureus	S. aureus
IL1b_T4_corr,2	msp_116.core	0.706713780918728	0.00193920268868742	0.19357358866495	0.00106408438288796	1	msp_116.core (Anaerostipes hadrus 97.44 %)	Firmicutes	0.981047937569677	Anaerostipes	0.979933110367893	Anaerostipes hadrus	0.974358974358974	IL1b_T4_corr,2	IL1b	Mtb	M. tuberculosis
TNF_T3_corr,2	msp_112.core	0.670138888888889	0.00410690382127216	-0.186482491861365	0.00147845111559303	1	msp_112.core (Roseburia 2.45 %)	Firmicutes	0.656632173095014	Roseburia	0.0244590780809031	NA	NA	TNF_T3_corr,2	TNF	aureus	S. aureus
TNF_T3_corr,2	msp_066.core	0.0347222222222222	0.00410690382127216	0.185116140900708	0.00160401173663142	1	msp_066.core (Anaeromassilibacillus 0.11 %)	Firmicutes	0.320713899405084	Anaeromassilibacillus	0.00108166576527853	NA	NA	TNF_T3_corr,2	TNF	aureus	S. aureus
IFNg_W3_corr,2	msp_316.core	0.168421052631579	0.00335424693122187	-0.216981019142902	0.00263797781778901	1	msp_316.core (Firmicutes 25.44 %)	Firmicutes	0.254416961130742	NA	NA	NA	NA	IFNg_W3_corr,2	IFNg	aureus	S. aureus
IL6_T4_corr,2	msp_075.core	0.933098591549296	0.00457996660813071	-0.177608133808057	0.00266611055361778	1	msp_075.core (Blautia massiliensis 96.21 %)	Firmicutes	0.974385245901639	Blautia	0.974385245901639	Blautia massiliensis	0.962090163934426	IL6_T4_corr,2	IL6	Mtb	M. tuberculosis
IFNg_W4_corr,2	msp_301.core	0.12962962962963	0.00653951778655532	-0.178686230611613	0.00321662851210487	1	msp_301.core (Bacillus 0.28 %)	Firmicutes	0.401685393258427	Bacillus	0.00280898876404494	NA	NA	IFNg_W4_corr,2	IFNg	Mtb	M. tuberculosis
IFNg_W3_corr,2	msp_076.core	0.636842105263158	0.00335424693122187	-0.209891393274752	0.00365487325130351	1	msp_076.core (Streptococcus thermophilus 98.60 %)	Firmicutes	0.98984126984127	Streptococcus	0.98984126984127	Streptococcus thermophilus	0.986031746031746	IFNg_W3_corr,2	IFNg	aureus	S. aureus
IFNg_W4_corr,2	msp_132.core	0.251851851851852	0.00653951778655532	-0.171226039934787	0.00478230513931744	1	msp_132.core (Oscillibacter 0.59 %)	Firmicutes	0.589420654911839	Oscillibacter	0.00587741393786734	NA	NA	IFNg_W4_corr,2	IFNg	Mtb	M. tuberculosis
IL1b_T4_corr,2	msp_063.core	0.982332155477032	0.00193920268868742	0.163933358641825	0.00570441171495076	1	msp_063.core (Fusicatenibacter saccharivorans 96.47 %)	Firmicutes	0.972993248312078	Fusicatenibacter	0.971492873218305	Fusicatenibacter saccharivorans	0.964741185296324	IL1b_T4_corr,2	IL1b	Mtb	M. tuberculosis
IFNg_W3_corr,2	msp_052.core	0.447368421052632	0.00335424693122187	-0.195326188184669	0.00691974082502016	1	msp_052.core (Dialister invisus 97.51 %)	Firmicutes	0.978215767634855	Dialister	0.978215767634855	Dialister invisus	0.975103734439834	IFNg_W3_corr,2	IFNg	aureus	S. aureus
IL1b_T3_corr,2	msp_285.core	0.142361111111111	0.00799218540120331	-0.157743227128167	0.0073148069713133	1	msp_285.core (Firmicutes 51.13 %)	Firmicutes	0.511326860841424	NA	NA	NA	NA	IL1b_T3_corr,2	IL1b	aureus	S. aureus
IL6_T4_corr,2	msp_271.core	0.161971830985915	0.00457996660813071	0.156484661949331	0.00824691029245359	1	msp_271.core (Olsenella urininfantis 0.44 %)	Actinobacteria	0.892070484581498	Olsenella	0.1784140969163	Olsenella urininfantis	0.00440528634361234	IL6_T4_corr,2	IL6	Mtb	M. tuberculosis
IFNg_W4_corr,2	msp_181.core	0.4	0.00653951778655532	0.159393816614314	0.00869671639015583	1	msp_181.core (Eggerthella lenta 97.46 %)	Actinobacteria	0.984740590030519	Eggerthella	0.984740590030519	Eggerthella lenta	0.974567650050865	IFNg_W4_corr,2	IFNg	Mtb	M. tuberculosis
TNF_T3_corr,2	msp_203.core	0.243055555555556	0.00410690382127216	-0.152885477147562	0.00936148874875244	1	msp_203.core (Blautia sp. SG-772 1.12 %)	Firmicutes	0.921787709497207	Blautia	0.699720670391061	Blautia sp. SG-772	0.0111731843575419	TNF_T3_corr,2	TNF	aureus	S. aureus
IL1b_T4_corr,2	msp_027.core	0.0636042402826855	0.00193920268868742	0.153964346798254	0.00948380241847367	1	msp_027.core (Bacteroidetes 33.60 %)	Bacteroidetes	0.336043360433604	NA	NA	NA	NA	IL1b_T4_corr,2	IL1b	Mtb	M. tuberculosis
IL1b_T4_corr,2	msp_333.core	0.0424028268551237	0.00193920268868742	-0.15196164852849	0.010468415620994	1	msp_333.core (Firmicutes 54.12 %)	Firmicutes	0.541176470588235	NA	NA	NA	NA	IL1b_T4_corr,2	IL1b	Mtb	M. tuberculosis
IFNg_W4_corr,2	msp_205.core	0.0814814814814815	0.00653951778655532	-0.154081731964408	0.0112372758909841	1	msp_205.core (Eubacterium coprostanoligenes 0.10 %)	Firmicutes	0.568627450980392	Eubacterium	0.0274509803921569	Eubacterium coprostanoligenes	0.000980392156862745	IFNg_W4_corr,2	IFNg	Mtb	M. tuberculosis
IL1b_T4_corr,2	msp_149.core	0.80565371024735	0.00193920268868742	0.150234410791197	0.0113891570080499	1	msp_149.core (Faecalibacterium 41.00 %)	Firmicutes	0.912801484230056	Faecalibacterium	0.410018552875696	NA	NA	IL1b_T4_corr,2	IL1b	Mtb	M. tuberculosis
IL1b_T4_corr,2	msp_126.core	0.332155477031802	0.00193920268868742	-0.149347006594774	0.0118894536736816	1	msp_126.core (Amphibacillus marinus 0.08 %)	Firmicutes	0.209411764705882	Lachnoclostridium	0.00313725490196078	Amphibacillus marinus	0.000784313725490196	IL1b_T4_corr,2	IL1b	Mtb	M. tuberculosis
IFNg_W4_corr,2	msp_176.core	0.0259259259259259	0.00653951778655532	0.151734287178993	0.0125549196560428	1	msp_176.core (Ruminococcus 1.94 %)	Firmicutes	0.483844911147011	Ruminococcus	0.0193861066235864	NA	NA	IFNg_W4_corr,2	IFNg	Mtb	M. tuberculosis
TNF_T3_corr,2	msp_166.core	0.961805555555556	0.00410690382127216	-0.146887560798507	0.0125789041860377	1	msp_166.core (Clostridiales bacterium KLE1615 93.31 %)	Firmicutes	0.976267529665588	Blautia	0.00539374325782093	Clostridiales bacterium KLE1615	0.933117583603021	TNF_T3_corr,2	TNF	aureus	S. aureus
IL1b_T3_corr,2	msp_230.core	0.0173611111111111	0.00799218540120331	-0.14412643574594	0.0143626053853764	1	msp_230.core (Anaerotruncus 0.12 %)	Firmicutes	0.402352941176471	Anaerotruncus	0.00117647058823529	NA	NA	IL1b_T3_corr,2	IL1b	aureus	S. aureus
IL1b_T3_corr,2	msp_112.core	0.670138888888889	0.00799218540120331	-0.144099084112641	0.0143813316360065	1	msp_112.core (Roseburia 2.45 %)	Firmicutes	0.656632173095014	Roseburia	0.0244590780809031	NA	NA	IL1b_T3_corr,2	IL1b	aureus	S. aureus
IL6_T3_corr,2	msp_230.core	0.0173611111111111	0.0187388308233029	-0.144093129170023	0.0143854115160822	1	msp_230.core (Anaerotruncus 0.12 %)	Firmicutes	0.402352941176471	Anaerotruncus	0.00117647058823529	NA	NA	IL6_T3_corr,2	IL6	aureus	S. aureus
IL1b_T4_corr,2	msp_288.core	0.0812720848056537	0.00193920268868742	-0.14512204584586	0.014546603706665	1	msp_288.core (Methanobrevibacter smithii 97.67 %)	Euryarchaeota	0.976744186046512	Methanobrevibacter	0.976744186046512	Methanobrevibacter smithii	0.976744186046512	IL1b_T4_corr,2	IL1b	Mtb	M. tuberculosis
IL1b_T3_corr,2	msp_036.core	0.534722222222222	0.00799218540120331	-0.143617716128797	0.0147144231896902	1	msp_036.core ([Eubacterium] siraeum 97.24 %)	Firmicutes	0.976377952755906	Ruminiclostridium	0.976377952755906	[Eubacterium] siraeum	0.97244094488189	IL1b_T3_corr,2	IL1b	aureus	S. aureus
IL6_T3_corr,2	msp_149.core	0.805555555555556	0.0187388308233029	0.143376945862635	0.0148835522288831	1	msp_149.core (Faecalibacterium 41.00 %)	Firmicutes	0.912801484230056	Faecalibacterium	0.410018552875696	NA	NA	IL6_T3_corr,2	IL6	aureus	S. aureus
TNF_T3_corr,2	msp_231.core	0.0381944444444444	0.00410690382127216	0.143045133963822	0.0151194244584938	1	msp_231.core (Lactobacillus delbrueckii 96.00 %)	Firmicutes	0.975265017667845	Lactobacillus	0.96113074204947	Lactobacillus delbrueckii	0.959952885747939	TNF_T3_corr,2	TNF	aureus	S. aureus
IL6_T3_corr,2	msp_283.core	0.0104166666666667	0.0187388308233029	0.142826721543638	0.0152764668259205	1	msp_283.core (Prevotella 2.81 %)	Bacteroidetes	0.869477911646586	Prevotella	0.0281124497991968	NA	NA	IL6_T3_corr,2	IL6	aureus	S. aureus
IL6_T4_corr,2	msp_070.core	0.0457746478873239	0.00457996660813071	-0.141835364672083	0.0167653214638693	1	msp_070.core (Alistipes sp. An54 0.13 %)	Bacteroidetes	0.872190109184329	Alistipes	0.330764290301863	Alistipes sp. An54	0.00128452151573539	IL6_T4_corr,2	IL6	Mtb	M. tuberculosis
IFNg_W4_corr,2	msp_163.core	0.388888888888889	0.00653951778655532	0.143486835348549	0.0183237531738087	1	msp_163.core (Lachnospiraceae bacterium TF01-11 95.39 %)	Firmicutes	0.970506912442396	Acetivibrio	0.000921658986175115	Lachnospiraceae bacterium TF01-11	0.953917050691244	IFNg_W4_corr,2	IFNg	Mtb	M. tuberculosis
IL6_T3_corr,2	msp_030.core	0.326388888888889	0.0187388308233029	0.138875081942314	0.0183748913918566	1	msp_030.core (Coprococcus 1.91 %)	Firmicutes	0.483468038207201	Coprococcus	0.0191036002939015	NA	NA	IL6_T3_corr,2	IL6	aureus	S. aureus
IL1b_T3_corr,2	msp_169.core	0.159722222222222	0.00799218540120331	0.138715672328701	0.0185106131152992	1	msp_169.core (Coprococcus comes 0.09 %)	Firmicutes	0.760489510489511	Lachnospira	0.144230769230769	Coprococcus comes	0.000874125874125874	IL1b_T3_corr,2	IL1b	aureus	S. aureus
IFNg_W4_corr,2	msp_086.core	0.211111111111111	0.00653951778655532	-0.14285370945326	0.0188495596516317	1	msp_086.core (Ruminiclostridium 0.15 %)	Firmicutes	0.259608411892676	Ruminiclostridium	0.00145032632342277	NA	NA	IFNg_W4_corr,2	IFNg	Mtb	M. tuberculosis
TNF_T3_corr,2	msp_062.core	0.836805555555556	0.00410690382127216	-0.138217059244814	0.0189407826962842	1	msp_062.core (Dorea sp. Marseille-P4042 0.15 %)	Firmicutes	0.623591284748309	Blautia	0.0270473328324568	Dorea sp. Marseille-P4042	0.00150262960180316	TNF_T3_corr,2	TNF	aureus	S. aureus
IL1b_T4_corr,2	msp_189.core	0.710247349823322	0.00193920268868742	0.13853173028102	0.0197321740711382	1	msp_189.core (Blautia sp. SF-50 0.85 %)	Firmicutes	0.796033994334278	Blautia	0.39943342776204	Blautia sp. SF-50	0.0084985835694051	IL1b_T4_corr,2	IL1b	Mtb	M. tuberculosis
IFNg_W3_corr,2	msp_318.core	0.0263157894736842	0.00335424693122187	-0.168052004784166	0.0204678798150153	1	msp_318.core (Butyrivibrio 0.68 %)	Firmicutes	0.636986301369863	Butyrivibrio	0.00684931506849315	NA	NA	IFNg_W3_corr,2	IFNg	aureus	S. aureus
IL1b_T4_corr,2	msp_132.core	0.250883392226148	0.00193920268868742	-0.136379627059417	0.0217423856481265	1	msp_132.core (Oscillibacter 0.59 %)	Firmicutes	0.589420654911839	Oscillibacter	0.00587741393786734	NA	NA	IL1b_T4_corr,2	IL1b	Mtb	M. tuberculosis
IL1b_T3_corr,2	msp_053.core	0.822916666666667	0.00799218540120331	0.134639107713744	0.0222905587232932	1	msp_053.core ([Eubacterium] eligens 98.06 %)	Firmicutes	0.981969486823856	Eubacterium	0.981969486823856	[Eubacterium] eligens	0.980582524271845	IL1b_T3_corr,2	IL1b	aureus	S. aureus
IL1b_T4_corr,2	msp_314.core	0.226148409893993	0.00193920268868742	-0.135641032487236	0.0224720038495626	1	msp_314.core (Desulfovibrio piger 90.95 %)	Proteobacteria	0.950617283950617	Desulfovibrio	0.950617283950617	Desulfovibrio piger	0.909465020576132	IL1b_T4_corr,2	IL1b	Mtb	M. tuberculosis
TNF_T3_corr,2	msp_211.core	0.243055555555556	0.00410690382127216	-0.131461724099424	0.0256832598752353	1	msp_211.core (Oscillibacter 0.42 %)	Firmicutes	0.477464788732394	Oscillibacter	0.00422535211267606	NA	NA	TNF_T3_corr,2	TNF	aureus	S. aureus
IL6_T3_corr,2	msp_044.core	0.930555555555556	0.0187388308233029	-0.131431979785134	0.0257170108674604	1	msp_044.core (Faecalibacterium prausnitzii 0.17 %)	Firmicutes	0.910385259631491	Faecalibacterium	0.443048576214405	Faecalibacterium prausnitzii	0.0016750418760469	IL6_T3_corr,2	IL6	aureus	S. aureus
IL1b_T3_corr,2	msp_017.core	0.479166666666667	0.00799218540120331	0.131152259297961	0.0260362819778899	1	msp_017.core (Blautia obeum 0.16 %)	Firmicutes	0.881164106709782	Blautia	0.257073565076799	Blautia obeum	0.00161681487469685	IL1b_T3_corr,2	IL1b	aureus	S. aureus
IL1b_T4_corr,2	msp_185.core	0.0282685512367491	0.00193920268868742	0.131158579844398	0.0273698443397361	1	msp_185.core (Bacteroides clarus 0.09 %)	Bacteroidetes	0.782924613987284	Bacteroides	0.0163487738419619	Bacteroides clarus	0.000908265213442325	IL1b_T4_corr,2	IL1b	Mtb	M. tuberculosis
IL6_T3_corr,2	msp_224.core	0.538194444444444	0.0187388308233029	-0.129967077205679	0.027427135995288	1	msp_224.core (Lachnospira 1.36 %)	Firmicutes	0.596034696406444	Lachnospira	0.0136307311028501	NA	NA	IL6_T3_corr,2	IL6	aureus	S. aureus
IL6_T3_corr,2	msp_032.core	0.559027777777778	0.0187388308233029	-0.129928636749625	0.0274732948605224	1	msp_032.core (Roseburia sp. 831b 0.12 %)	Firmicutes	0.646916565900846	Roseburia	0.0326481257557437	Roseburia sp. 831b	0.00120918984280532	IL6_T3_corr,2	IL6	aureus	S. aureus
IFNg_W3_corr,2	msp_320.core	0.0631578947368421	0.00335424693122187	-0.1599176903913	0.0275263957354856	1	msp_320.core (Flavonifractor plautii 0.35 %)	Firmicutes	0.865248226950355	Pseudoflavonifractor	0.202127659574468	Flavonifractor plautii	0.00354609929078014	IFNg_W3_corr,2	IFNg	aureus	S. aureus
IFNg_W4_corr,2	msp_127.core	0.374074074074074	0.00653951778655532	-0.134144575621155	0.0275268501559296	1	msp_127.core (Eisenbergiella tayi 0.08 %)	Firmicutes	0.295506473724296	Anaerotruncus	0.00228484386900229	Eisenbergiella tayi	0.000761614623000762	IFNg_W4_corr,2	IFNg	Mtb	M. tuberculosis
IL1b_T3_corr,2	msp_180.core	0.0381944444444444	0.00799218540120331	-0.129883420387609	0.0275276754657452	1	msp_180.core (Akkermansia sp. KLE1798 87.49 %)	Verrucomicrobia	0.968111201962388	Akkermansia	0.956663941128373	Akkermansia sp. KLE1798	0.874897792313982	IL1b_T3_corr,2	IL1b	aureus	S. aureus
IFNg_W3_corr,2	msp_173.core	0.0578947368421053	0.00335424693122187	-0.159452865262006	0.0279860917337957	1	msp_173.core (Firmicutes 26.35 %)	Firmicutes	0.263485477178423	NA	NA	NA	NA	IFNg_W3_corr,2	IFNg	aureus	S. aureus
IL6_T3_corr,2	msp_029.core	0.940972222222222	0.0187388308233029	-0.129408365290404	0.0281046173437204	1	msp_029.core (Subdoligranulum variabile 0.18 %)	Firmicutes	0.687390029325513	Gemmiger	0.0621700879765396	Subdoligranulum variabile	0.00175953079178886	IL6_T3_corr,2	IL6	aureus	S. aureus
IL6_T4_corr,2	msp_272.core	0.721830985915493	0.00457996660813071	0.130306735598681	0.0281167921473472	1	msp_272.core (Blautia 0.62 %)	Firmicutes	0.587268993839836	Blautia	0.00616016427104723	NA	NA	IL6_T4_corr,2	IL6	Mtb	M. tuberculosis
IFNg_W4_corr,2	msp_335.core	0.0888888888888889	0.00653951778655532	-0.133093479185321	0.0287761819655607	1	msp_335.core (Firmicutes 60.47 %)	Firmicutes	0.604651162790698	NA	NA	NA	NA	IFNg_W4_corr,2	IFNg	Mtb	M. tuberculosis
TNF_T3_corr,2	msp_220.core	0.0277777777777778	0.00410690382127216	0.128764487947576	0.0289031150497826	1	msp_220.core (Collinsella intestinalis 93.46 %)	Actinobacteria	0.978189749182116	Collinsella	0.968375136314068	Collinsella intestinalis	0.934569247546347	TNF_T3_corr,2	TNF	aureus	S. aureus
IFNg_W4_corr,2	msp_070.core	0.0444444444444444	0.00653951778655532	-0.132899083205042	0.0290124834506789	1	msp_070.core (Alistipes sp. An54 0.13 %)	Bacteroidetes	0.872190109184329	Alistipes	0.330764290301863	Alistipes sp. An54	0.00128452151573539	IFNg_W4_corr,2	IFNg	Mtb	M. tuberculosis
IL6_T4_corr,2	msp_304.core	0.0457746478873239	0.00457996660813071	0.129464807122145	0.0291578671067465	1	msp_304.core (Blautia wexlerae 0.29 %)	Firmicutes	0.921052631578947	Blautia	0.461988304093567	Blautia wexlerae	0.00292397660818713	IL6_T4_corr,2	IL6	Mtb	M. tuberculosis
IL1b_T3_corr,2	msp_071.core	0.670138888888889	0.00799218540120331	0.128348942788862	0.0294286994314231	1	msp_071.core (Blautia sp. KLE 1732 0.46 %)	Firmicutes	0.814385150812065	Blautia	0.454756380510441	Blautia sp. KLE 1732	0.00464037122969838	IL1b_T3_corr,2	IL1b	aureus	S. aureus
IL6_T3_corr,2	msp_071.core	0.670138888888889	0.0187388308233029	0.128293176493448	0.029499851656902	1	msp_071.core (Blautia sp. KLE 1732 0.46 %)	Firmicutes	0.814385150812065	Blautia	0.454756380510441	Blautia sp. KLE 1732	0.00464037122969838	IL6_T3_corr,2	IL6	aureus	S. aureus
IL6_T3_corr,2	msp_322.core	0.00694444444444444	0.0187388308233029	0.127754255485808	0.0301950784465842	1	msp_322.core (Bacteroides mediterraneensis 42.70 %)	Bacteroidetes	0.962546816479401	Bacteroides	0.771535580524345	Bacteroides mediterraneensis	0.426966292134831	IL6_T3_corr,2	IL6	aureus	S. aureus
IFNg_W4_corr,2	msp_004.core	0.851851851851852	0.00653951778655532	0.131850714658617	0.0303156735115432	1	msp_004.core (Bacteroides ovatus 98.57 %)	Bacteroidetes	0.985714285714286	Bacteroides	0.985714285714286	Bacteroides ovatus	0.985714285714286	IFNg_W4_corr,2	IFNg	Mtb	M. tuberculosis
TNF_T3_corr,2	msp_206.core	0.03125	0.00410690382127216	0.126976608850323	0.0312229274062745	1	msp_206.core (Enorma massiliensis 96.70 %)	Actinobacteria	0.979264844486334	Enorma	0.978322337417531	Enorma massiliensis	0.967012252591894	TNF_T3_corr,2	TNF	aureus	S. aureus
TNF_T3_corr,2	msp_252.core	0.0763888888888889	0.00410690382127216	-0.126700797553368	0.0315945840754325	1	msp_252.core (Firmicutes 15.72 %)	Firmicutes	0.157162726008345	NA	NA	NA	NA	TNF_T3_corr,2	TNF	aureus	S. aureus
IL6_T3_corr,2	msp_293.core	0.46875	0.0187388308233029	0.126656532973462	0.0316545808330594	1	msp_293.core (Blautia wexlerae 1.07 %)	Firmicutes	0.857651245551601	Blautia	0.576512455516014	Blautia wexlerae	0.0106761565836299	IL6_T3_corr,2	IL6	aureus	S. aureus
TNF_T3_corr,2	msp_212.core	0.0138888888888889	0.00410690382127216	-0.125917188016177	0.0326711580321497	1	msp_212.core (Dialister succinatiphilus 0.49 %)	Firmicutes	0.913978494623656	Dialister	0.49266862170088	Dialister succinatiphilus	0.00488758553274682	TNF_T3_corr,2	TNF	aureus	S. aureus
IL1b_T4_corr,2	msp_169.core	0.15547703180212	0.00193920268868742	0.127021522909493	0.032676592068799	1	msp_169.core (Coprococcus comes 0.09 %)	Firmicutes	0.760489510489511	Lachnospira	0.144230769230769	Coprococcus comes	0.000874125874125874	IL1b_T4_corr,2	IL1b	Mtb	M. tuberculosis
IL1b_T3_corr,2	msp_054.core	0.791666666666667	0.00799218540120331	-0.125599885123538	0.0331158953006112	1	msp_054.core (Parabacteroides merdae 98.23 %)	Bacteroidetes	0.983063328424153	Parabacteroides	0.983063328424153	Parabacteroides merdae	0.982326951399116	IL1b_T3_corr,2	IL1b	aureus	S. aureus
TNF_T3_corr,2	msp_180.core	0.0381944444444444	0.00410690382127216	-0.125225384054142	0.0336474243870369	1	msp_180.core (Akkermansia sp. KLE1798 87.49 %)	Verrucomicrobia	0.968111201962388	Akkermansia	0.956663941128373	Akkermansia sp. KLE1798	0.874897792313982	TNF_T3_corr,2	TNF	aureus	S. aureus
TNF_T3_corr,2	msp_270.core	0.0590277777777778	0.00410690382127216	-0.12505896997535	0.0338859349562168	1	msp_270.core (Ruminiclostridium 0.91 %)	Firmicutes	0.563636363636364	Ruminiclostridium	0.00909090909090909	NA	NA	TNF_T3_corr,2	TNF	aureus	S. aureus
IL6_T4_corr,2	msp_189.core	0.704225352112676	0.00457996660813071	0.125874697784046	0.0339754307003198	1	msp_189.core (Blautia sp. SF-50 0.85 %)	Firmicutes	0.796033994334278	Blautia	0.39943342776204	Blautia sp. SF-50	0.0084985835694051	IL6_T4_corr,2	IL6	Mtb	M. tuberculosis
IL1b_T4_corr,2	msp_021.core	0.0247349823321555	0.00193920268868742	-0.125847029784315	0.0343342056405628	1	msp_021.core (Blautia wexlerae 0.08 %)	Firmicutes	0.585335542667771	Blautia	0.0124275062137531	Blautia wexlerae	0.000828500414250207	IL1b_T4_corr,2	IL1b	Mtb	M. tuberculosis
IFNg_W3_corr,2	msp_177.core	0.0210526315789474	0.00335424693122187	-0.153510146491251	0.0344659320103601	1	msp_177.core (Dialister succinatiphilus 96.44 %)	Firmicutes	0.978010471204188	Dialister	0.974869109947644	Dialister succinatiphilus	0.964397905759162	IFNg_W3_corr,2	IFNg	aureus	S. aureus
IFNg_W3_corr,2	msp_307.core	0.0157894736842105	0.00335424693122187	-0.153045010231115	0.0350228493697973	1	msp_307.core (Firmicutes 28.61 %)	Firmicutes	0.286144578313253	NA	NA	NA	NA	IFNg_W3_corr,2	IFNg	aureus	S. aureus
IL6_T3_corr,2	msp_036.core	0.534722222222222	0.0187388308233029	-0.124209415547783	0.0351260730851738	1	msp_036.core ([Eubacterium] siraeum 97.24 %)	Firmicutes	0.976377952755906	Ruminiclostridium	0.976377952755906	[Eubacterium] siraeum	0.97244094488189	IL6_T3_corr,2	IL6	aureus	S. aureus
IL1b_T4_corr,2	msp_300.core	0.0318021201413428	0.00193920268868742	-0.125200323980907	0.0352770636779482	1	msp_300.core (Dakarella massiliensis 43.94 %)	Proteobacteria	0.951482479784367	Dakarella	0.943396226415094	Dakarella massiliensis	0.439353099730458	IL1b_T4_corr,2	IL1b	Mtb	M. tuberculosis
IFNg_W3_corr,2	msp_335.core	0.0947368421052632	0.00335424693122187	-0.152793169884444	0.0353275504022996	1	msp_335.core (Firmicutes 60.47 %)	Firmicutes	0.604651162790698	NA	NA	NA	NA	IFNg_W3_corr,2	IFNg	aureus	S. aureus
IFNg_W4_corr,2	msp_068.core	0.125925925925926	0.00653951778655532	0.128139168715721	0.0353387127813522	1	msp_068.core (Prevotella sp. 885 0.06 %)	Bacteroidetes	0.447418738049713	Bacteroides	0.00573613766730402	Prevotella sp. 885	0.000637348629700446	IFNg_W4_corr,2	IFNg	Mtb	M. tuberculosis
IL6_T4_corr,2	msp_059.core	0.911971830985915	0.00457996660813071	-0.124662448243248	0.0357480944720948	1	msp_059.core (Bifidobacterium longum 96.68 %)	Actinobacteria	0.974910394265233	Bifidobacterium	0.974910394265233	Bifidobacterium longum	0.966845878136201	IL6_T4_corr,2	IL6	Mtb	M. tuberculosis
IL6_T3_corr,2	msp_090.core	0.302083333333333	0.0187388308233029	0.122957706700538	0.0370233510068317	1	msp_090.core (Holdemanella biformis 2.18 %)	Firmicutes	0.963609898107715	Holdemanella	0.7627365356623	Holdemanella biformis	0.0218340611353712	IL6_T3_corr,2	IL6	aureus	S. aureus
IL6_T3_corr,2	msp_056.core	0.0208333333333333	0.0187388308233029	-0.122706246581097	0.0374147932488014	1	msp_056.core (Clostridium 0.67 %)	Firmicutes	0.529259451061626	Clostridium	0.00673226307612636	NA	NA	IL6_T3_corr,2	IL6	aureus	S. aureus
IL1b_T3_corr,2	msp_081.core	0.513888888888889	0.00799218540120331	-0.122700381118154	0.037423965539555	1	msp_081.core ([Ruminococcus] torques 98.09 %)	Firmicutes	0.982131461391193	Blautia	0.98085513720485	[Ruminococcus] torques	0.98085513720485	IL1b_T3_corr,2	IL1b	aureus	S. aureus
TNF_T3_corr,2	msp_335.core	0.0868055555555556	0.00410690382127216	-0.122592944759809	0.0375923093911399	1	msp_335.core (Firmicutes 60.47 %)	Firmicutes	0.604651162790698	NA	NA	NA	NA	TNF_T3_corr,2	TNF	aureus	S. aureus
IL6_T4_corr,2	msp_030.core	0.330985915492958	0.00457996660813071	0.123184176609818	0.0380153675179491	1	msp_030.core (Coprococcus 1.91 %)	Firmicutes	0.483468038207201	Coprococcus	0.0191036002939015	NA	NA	IL6_T4_corr,2	IL6	Mtb	M. tuberculosis
IL6_T4_corr,2	msp_036.core	0.535211267605634	0.00457996660813071	-0.123133757265817	0.0380947948487102	1	msp_036.core ([Eubacterium] siraeum 97.24 %)	Firmicutes	0.976377952755906	Ruminiclostridium	0.976377952755906	[Eubacterium] siraeum	0.97244094488189	IL6_T4_corr,2	IL6	Mtb	M. tuberculosis
IFNg_W3_corr,2	msp_310.core	0.0157894736842105	0.00335424693122187	-0.150581835118732	0.0381006815425017	1	msp_310.core (Prevotella lascolaii 95.67 %)	Bacteroidetes	0.959752321981424	Prevotella	0.956656346749226	Prevotella lascolaii	0.956656346749226	IFNg_W3_corr,2	IFNg	aureus	S. aureus
IL6_T4_corr,2	msp_230.core	0.0176056338028169	0.00457996660813071	-0.122601118727757	0.038942486644214	1	msp_230.core (Anaerotruncus 0.12 %)	Firmicutes	0.402352941176471	Anaerotruncus	0.00117647058823529	NA	NA	IL6_T4_corr,2	IL6	Mtb	M. tuberculosis
IL6_T3_corr,2	msp_301.core	0.131944444444444	0.0187388308233029	0.121647482217344	0.0391015997502744	1	msp_301.core (Bacillus 0.28 %)	Firmicutes	0.401685393258427	Bacillus	0.00280898876404494	NA	NA	IL6_T3_corr,2	IL6	aureus	S. aureus
IL6_T3_corr,2	msp_189.core	0.708333333333333	0.0187388308233029	0.121515359056137	0.0393165371812484	1	msp_189.core (Blautia sp. SF-50 0.85 %)	Firmicutes	0.796033994334278	Blautia	0.39943342776204	Blautia sp. SF-50	0.0084985835694051	IL6_T3_corr,2	IL6	aureus	S. aureus
IL6_T3_corr,2	msp_075.core	0.930555555555556	0.0187388308233029	-0.121422430831319	0.0394683094773707	1	msp_075.core (Blautia massiliensis 96.21 %)	Firmicutes	0.974385245901639	Blautia	0.974385245901639	Blautia massiliensis	0.962090163934426	IL6_T3_corr,2	IL6	aureus	S. aureus
IL6_T4_corr,2	msp_213.core	0.940140845070423	0.00457996660813071	-0.122172908923692	0.0396354872805452	1	msp_213.core (Coprococcus comes 97.38 %)	Firmicutes	0.973782771535581	Coprococcus	0.973782771535581	Coprococcus comes	0.973782771535581	IL6_T4_corr,2	IL6	Mtb	M. tuberculosis
IFNg_W4_corr,2	msp_091.core	0.314814814814815	0.00653951778655532	-0.12517622657692	0.0398400327172475	1	msp_091.core (Ruminococcus 3.32 %)	Firmicutes	0.531116794543904	Ruminococcus	0.0332480818414322	NA	NA	IFNg_W4_corr,2	IFNg	Mtb	M. tuberculosis
IL1b_T3_corr,2	msp_326.core	0.0173611111111111	0.00799218540120331	-0.121116032664162	0.0399722346112616	1	msp_326.core (Gordonibacter 6.30 %)	Actinobacteria	0.684873949579832	Gordonibacter	0.0630252100840336	NA	NA	IL1b_T3_corr,2	IL1b	aureus	S. aureus
IL1b_T3_corr,2	msp_177.core	0.0243055555555556	0.00799218540120331	-0.12102293077545	0.0401264283237622	1	msp_177.core (Dialister succinatiphilus 96.44 %)	Firmicutes	0.978010471204188	Dialister	0.974869109947644	Dialister succinatiphilus	0.964397905759162	IL1b_T3_corr,2	IL1b	aureus	S. aureus
IL1b_T3_corr,2	msp_249.core	0.0347222222222222	0.00799218540120331	-0.120429870264083	0.0411204700054429	1	msp_249.core (Anaerotruncus sp. Marseille-P4302 0.13 %)	Firmicutes	0.543010752688172	Solobacterium	0.00672043010752688	Anaerotruncus sp. Marseille-P4302	0.00134408602150538	IL1b_T3_corr,2	IL1b	aureus	S. aureus
IFNg_W4_corr,2	msp_117.core	0.418518518518519	0.00653951778655532	-0.124313592041169	0.0412381234987095	1	msp_117.core (Bifidobacterium catenulatum 96.12 %)	Actinobacteria	0.975728155339806	Bifidobacterium	0.975728155339806	Bifidobacterium catenulatum	0.961165048543689	IFNg_W4_corr,2	IFNg	Mtb	M. tuberculosis
IL6_T4_corr,2	msp_299.core	0.0246478873239437	0.00457996660813071	0.121174985677665	0.0412909853992787	1	msp_299.core (Serratia 0.26 %)	Firmicutes	0.175392670157068	Serratia	0.00261780104712042	NA	NA	IL6_T4_corr,2	IL6	Mtb	M. tuberculosis
IL6_T4_corr,2	msp_193.core	0.890845070422535	0.00457996660813071	-0.121067128395989	0.0414733535176987	1	msp_193.core (Faecalibacterium prausnitzii 94.50 %)	Firmicutes	0.960732984293194	Faecalibacterium	0.960732984293194	Faecalibacterium prausnitzii	0.945026178010471	IL6_T4_corr,2	IL6	Mtb	M. tuberculosis
IL1b_T4_corr,2	msp_271.core	0.159010600706714	0.00193920268868742	0.121134856343906	0.0417213592776995	1	msp_271.core (Olsenella urininfantis 0.44 %)	Actinobacteria	0.892070484581498	Olsenella	0.1784140969163	Olsenella urininfantis	0.00440528634361234	IL1b_T4_corr,2	IL1b	Mtb	M. tuberculosis
IL6_T3_corr,2	msp_240.core	0.03125	0.0187388308233029	0.119698374363477	0.0423750534148336	1	msp_240.core (Prevotella copri 0.55 %)	Bacteroidetes	0.944598337950138	Prevotella	0.487534626038781	Prevotella copri	0.00554016620498615	IL6_T3_corr,2	IL6	aureus	S. aureus
IFNg_W4_corr,2	msp_192.core	0.0962962962962963	0.00653951778655532	0.123226643006295	0.0430583951884623	1	msp_192.core (Holdemanella biformis 95.11 %)	Firmicutes	0.979323308270677	Holdemanella	0.977443609022556	Holdemanella biformis	0.951127819548872	IFNg_W4_corr,2	IFNg	Mtb	M. tuberculosis
IL6_T4_corr,2	msp_288.core	0.0809859154929577	0.00457996660813071	-0.1200263756714	0.0432682019433332	1	msp_288.core (Methanobrevibacter smithii 97.67 %)	Euryarchaeota	0.976744186046512	Methanobrevibacter	0.976744186046512	Methanobrevibacter smithii	0.976744186046512	IL6_T4_corr,2	IL6	Mtb	M. tuberculosis
IL6_T4_corr,2	msp_188.core	0.0246478873239437	0.00457996660813071	-0.119669173287234	0.0438990801591412	1	msp_188.core (Prevotella stercorea 90.08 %)	Bacteroidetes	0.964187327823691	Prevotella	0.953168044077135	Prevotella stercorea	0.900826446280992	IL6_T4_corr,2	IL6	Mtb	M. tuberculosis
TNF_T3_corr,2	msp_181.core	0.399305555555556	0.00410690382127216	0.118637144202494	0.0442523065690378	1	msp_181.core (Eggerthella lenta 97.46 %)	Actinobacteria	0.984740590030519	Eggerthella	0.984740590030519	Eggerthella lenta	0.974567650050865	TNF_T3_corr,2	TNF	aureus	S. aureus
IFNg_W3_corr,2	msp_301.core	0.131578947368421	0.00335424693122187	-0.146111956926505	0.0442692675814248	1	msp_301.core (Bacillus 0.28 %)	Firmicutes	0.401685393258427	Bacillus	0.00280898876404494	NA	NA	IFNg_W3_corr,2	IFNg	aureus	S. aureus
TNF_T3_corr,2	msp_059.core	0.913194444444444	0.00410690382127216	0.118577963312156	0.0443590175737848	1	msp_059.core (Bifidobacterium longum 96.68 %)	Actinobacteria	0.974910394265233	Bifidobacterium	0.974910394265233	Bifidobacterium longum	0.966845878136201	TNF_T3_corr,2	TNF	aureus	S. aureus
IL1b_T4_corr,2	msp_097.core	0.0459363957597173	0.00193920268868742	0.119587577928586	0.0444217260344432	1	msp_097.core (Lentisphaerae 15.50 %)	Lentisphaerae	0.154972544234289	NA	NA	NA	NA	IL1b_T4_corr,2	IL1b	Mtb	M. tuberculosis
IL1b_T3_corr,2	msp_182.core	0.21875	0.00799218540120331	0.118375853673538	0.0447250779400453	1	msp_182.core (Eubacterium 0.72 %)	Firmicutes	0.487679671457906	Eubacterium	0.00718685831622177	NA	NA	IL1b_T3_corr,2	IL1b	aureus	S. aureus
IL6_T4_corr,2	msp_064.core	0.908450704225352	0.00457996660813071	-0.118828452934087	0.0454144730569527	1	msp_064.core (Faecalibacterium prausnitzii 95.28 %)	Firmicutes	0.973148901545972	Faecalibacterium	0.970707892595606	Faecalibacterium prausnitzii	0.952807160292921	IL6_T4_corr,2	IL6	Mtb	M. tuberculosis
IL1b_T4_corr,2	msp_134.core	0.837455830388693	0.00193920268868742	0.119031367085285	0.0454276262403191	1	msp_134.core (Faecalibacterium prausnitzii 0.17 %)	Firmicutes	0.919148936170213	Faecalibacterium	0.44936170212766	Faecalibacterium prausnitzii	0.00170212765957447	IL1b_T4_corr,2	IL1b	Mtb	M. tuberculosis
IL1b_T4_corr,2	msp_315.core	0.144876325088339	0.00193920268868742	0.118426199143462	0.046543684338635	1	msp_315.core (Firmicutes 55.83 %)	Firmicutes	0.558303886925795	NA	NA	NA	NA	IL1b_T4_corr,2	IL1b	Mtb	M. tuberculosis
IFNg_W3_corr,2	msp_340.core	0.0736842105263158	0.00335424693122187	-0.14427892286388	0.0470302597815839	1	msp_340.core (Victivallales bacterium CCUG 44730 96.91 %)	Lentisphaerae	0.975308641975309	NA	NA	Victivallales bacterium CCUG 44730	0.969135802469136	IFNg_W3_corr,2	IFNg	aureus	S. aureus
IFNg_W4_corr,2	msp_199.core	0.114814814814815	0.00653951778655532	-0.120889391285358	0.047201997265087	1	msp_199.core (Ruminococcaceae bacterium FB2012 0.10 %)	Firmicutes	0.69748743718593	Ruminococcus	0.0683417085427136	Ruminococcaceae bacterium FB2012	0.00100502512562814	IFNg_W4_corr,2	IFNg	Mtb	M. tuberculosis
IFNg_W4_corr,2	msp_076.core	0.644444444444444	0.00653951778655532	-0.120791200216889	0.0473831334955509	1	msp_076.core (Streptococcus thermophilus 98.60 %)	Firmicutes	0.98984126984127	Streptococcus	0.98984126984127	Streptococcus thermophilus	0.986031746031746	IFNg_W4_corr,2	IFNg	Mtb	M. tuberculosis
IL1b_T4_corr,2	msp_120.core	0.957597173144876	0.00193920268868742	0.117969757117327	0.0474005676758834	1	msp_120.core ([Ruminococcus] torques 97.23 %)	Firmicutes	0.979704797047971	Blautia	0.979704797047971	[Ruminococcus] torques	0.972324723247233	IL1b_T4_corr,2	IL1b	Mtb	M. tuberculosis
IFNg_W3_corr,2	msp_202.core	0.326315789473684	0.00335424693122187	-0.143725121957982	0.0478921551574115	1	msp_202.core (Slackia 0.92 %)	Actinobacteria	0.587155963302752	Slackia	0.00917431192660551	NA	NA	IFNg_W3_corr,2	IFNg	aureus	S. aureus
IL1b_T4_corr,2	msp_146.core	0.0600706713780919	0.00193920268868742	0.116881015829086	0.0494978605192833	1	msp_146.core (Dialister 0.17 %)	Firmicutes	0.526490066225166	Dialister	0.00165562913907285	NA	NA	IL1b_T4_corr,2	IL1b	Mtb	M. tuberculosis
IL1b_T3_corr,2	msp_218.core	0.100694444444444	0.00799218540120331	-0.115647020912127	0.0499206883992987	1	msp_218.core (Proteobacteria 14.55 %)	Proteobacteria	0.145491803278689	NA	NA	NA	NA	IL1b_T3_corr,2	IL1b	aureus	S. aureus
IL6_T3_corr,2	msp_138.core	0.0138888888888889	0.0187388308233029	0.115268375638584	0.0506798971863211	1	msp_138.core (Prevotella sp. P5-125 88.87 %)	Bacteroidetes	0.935897435897436	Prevotella	0.91970310391363	Prevotella sp. P5-125	0.888663967611336	IL6_T3_corr,2	IL6	aureus	S. aureus
IL6_T4_corr,2	msp_220.core	0.028169014084507	0.00457996660813071	-0.115909091112911	0.0510211862533684	1	msp_220.core (Collinsella intestinalis 93.46 %)	Actinobacteria	0.978189749182116	Collinsella	0.968375136314068	Collinsella intestinalis	0.934569247546347	IL6_T4_corr,2	IL6	Mtb	M. tuberculosis
IFNg_W4_corr,2	msp_267.core	0.00740740740740741	0.00653951778655532	0.118483988690495	0.0518094778668856	1	msp_267.core (Bacteroidetes 57.21 %)	Bacteroidetes	0.572115384615385	NA	NA	NA	NA	IFNg_W4_corr,2	IFNg	Mtb	M. tuberculosis
IL6_T4_corr,2	msp_108.core	0.376760563380282	0.00457996660813071	-0.115409335447946	0.0520365240183849	1	msp_108.core (Ruminiclostridium 0.21 %)	Firmicutes	0.37164487267722	Ruminiclostridium	0.00206469373709566	NA	NA	IL6_T4_corr,2	IL6	Mtb	M. tuberculosis
IL6_T4_corr,2	msp_105.core	0.0774647887323944	0.00457996660813071	-0.115250449166879	0.0523628289740034	1	msp_105.core (Megasphaera sp. BL7 0.14 %)	Firmicutes	0.55472972972973	Dialister	0.0358108108108108	Megasphaera sp. BL7	0.00135135135135135	IL6_T4_corr,2	IL6	Mtb	M. tuberculosis
IL1b_T4_corr,2	msp_325.core	0.03886925795053	0.00193920268868742	-0.115379322045875	0.0525171926176657	1	msp_325.core (Emergencia 0.42 %)	Firmicutes	0.407563025210084	Emergencia	0.00420168067226891	NA	NA	IL1b_T4_corr,2	IL1b	Mtb	M. tuberculosis
TNF_T3_corr,2	msp_326.core	0.0173611111111111	0.00410690382127216	-0.114237114518127	0.0527965672288607	1	msp_326.core (Gordonibacter 6.30 %)	Actinobacteria	0.684873949579832	Gordonibacter	0.0630252100840336	NA	NA	TNF_T3_corr,2	TNF	aureus	S. aureus
IL6_T4_corr,2	msp_026.core	0.785211267605634	0.00457996660813071	-0.114994738394813	0.0528915548469825	1	msp_026.core (Alistipes finegoldii 98.54 %)	Bacteroidetes	0.98744769874477	Alistipes	0.98744769874477	Alistipes finegoldii	0.985355648535565	IL6_T4_corr,2	IL6	Mtb	M. tuberculosis
IL1b_T3_corr,2	msp_048.core	0.829861111111111	0.00799218540120331	-0.114010696945753	0.0532709990231558	1	msp_048.core (Alistipes putredinis 96.80 %)	Bacteroidetes	0.973634651600753	Alistipes	0.973634651600753	Alistipes putredinis	0.967984934086629	IL1b_T3_corr,2	IL1b	aureus	S. aureus
TNF_T3_corr,2	msp_302.core	0.125	0.00410690382127216	0.113837404945428	0.0536365008781911	1	msp_302.core (Coprococcus 0.59 %)	Firmicutes	0.530791788856305	Coprococcus	0.00586510263929619	NA	NA	TNF_T3_corr,2	TNF	aureus	S. aureus
IL6_T3_corr,2	msp_326.core	0.0173611111111111	0.0187388308233029	-0.113799688154419	0.0537163272998257	1	msp_326.core (Gordonibacter 6.30 %)	Actinobacteria	0.684873949579832	Gordonibacter	0.0630252100840336	NA	NA	IL6_T3_corr,2	IL6	aureus	S. aureus
IL1b_T3_corr,2	msp_143.core	0.961805555555556	0.00799218540120331	-0.113716776636325	0.0538921538519867	1	msp_143.core (Blautia obeum 97.56 %)	Firmicutes	0.976534296028881	Blautia	0.976534296028881	Blautia obeum	0.975631768953069	IL1b_T3_corr,2	IL1b	aureus	S. aureus
TNF_T3_corr,2	msp_176.core	0.0243055555555556	0.00410690382127216	-0.113701104667072	0.0539254423032208	1	msp_176.core (Ruminococcus 1.94 %)	Firmicutes	0.483844911147011	Ruminococcus	0.0193861066235864	NA	NA	TNF_T3_corr,2	TNF	aureus	S. aureus
IFNg_W3_corr,2	msp_073.core	0.831578947368421	0.00335424693122187	0.140047769750066	0.0539553292074529	1	msp_073.core (Alistipes shahii 94.40 %)	Bacteroidetes	0.974107767669699	Alistipes	0.965010496850945	Alistipes shahii	0.944016794961512	IFNg_W3_corr,2	IFNg	aureus	S. aureus
IFNg_W4_corr,2	msp_057.core	0.162962962962963	0.00653951778655532	-0.117353692077945	0.0541004246289065	1	msp_057.core (Ruminococcus bromii 0.32 %)	Firmicutes	0.645418326693227	Ruminococcus	0.0820717131474104	Ruminococcus bromii	0.00318725099601594	IFNg_W4_corr,2	IFNg	Mtb	M. tuberculosis
IL1b_T4_corr,2	msp_026.core	0.787985865724382	0.00193920268868742	-0.114194487081934	0.0550061681123924	1	msp_026.core (Alistipes finegoldii 98.54 %)	Bacteroidetes	0.98744769874477	Alistipes	0.98744769874477	Alistipes finegoldii	0.985355648535565	IL1b_T4_corr,2	IL1b	Mtb	M. tuberculosis
IL6_T4_corr,2	msp_263.core	0.785211267605634	0.00457996660813071	-0.11375273877998	0.0555231073441747	1	msp_263.core (Adlercreutzia equolifaciens 82.91 %)	Actinobacteria	0.977591036414566	Adlercreutzia	0.971988795518207	Adlercreutzia equolifaciens	0.829131652661064	IL6_T4_corr,2	IL6	Mtb	M. tuberculosis
IL1b_T4_corr,2	msp_028.core	0.416961130742049	0.00193920268868742	0.113935115828682	0.0555638810935826	1	msp_028.core (Bacteroides massiliensis 97.77 %)	Bacteroidetes	0.982192543127435	Bacteroides	0.980523094045632	Bacteroides massiliensis	0.977740678909293	IL1b_T4_corr,2	IL1b	Mtb	M. tuberculosis
TNF_T3_corr,2	msp_315.core	0.142361111111111	0.00410690382127216	-0.112744365134994	0.055990202094954	1	msp_315.core (Firmicutes 55.83 %)	Firmicutes	0.558303886925795	NA	NA	NA	NA	TNF_T3_corr,2	TNF	aureus	S. aureus
TNF_T3_corr,2	msp_230.core	0.0173611111111111	0.00410690382127216	-0.112487409063294	0.056555768890283	1	msp_230.core (Anaerotruncus 0.12 %)	Firmicutes	0.402352941176471	Anaerotruncus	0.00117647058823529	NA	NA	TNF_T3_corr,2	TNF	aureus	S. aureus
IL1b_T4_corr,2	msp_061.core	0.0812720848056537	0.00193920268868742	-0.113443533309024	0.0566337650644068	1	msp_061.core (Prevotella copri 0.16 %)	Bacteroidetes	0.792248062015504	Prevotella	0.136434108527132	Prevotella copri	0.00155038759689922	IL1b_T4_corr,2	IL1b	Mtb	M. tuberculosis
TNF_T3_corr,2	msp_052.core	0.458333333333333	0.00410690382127216	0.112124146213706	0.0573633822254636	1	msp_052.core (Dialister invisus 97.51 %)	Firmicutes	0.978215767634855	Dialister	0.978215767634855	Dialister invisus	0.975103734439834	TNF_T3_corr,2	TNF	aureus	S. aureus
IL6_T4_corr,2	msp_054.core	0.788732394366197	0.00457996660813071	-0.11269616537845	0.0578463615250077	1	msp_054.core (Parabacteroides merdae 98.23 %)	Bacteroidetes	0.983063328424153	Parabacteroides	0.983063328424153	Parabacteroides merdae	0.982326951399116	IL6_T4_corr,2	IL6	Mtb	M. tuberculosis
IFNg_W3_corr,2	msp_086.core	0.221052631578947	0.00335424693122187	-0.137854355871961	0.0578652231955824	1	msp_086.core (Ruminiclostridium 0.15 %)	Firmicutes	0.259608411892676	Ruminiclostridium	0.00145032632342277	NA	NA	IFNg_W3_corr,2	IFNg	aureus	S. aureus
IL1b_T4_corr,2	msp_285.core	0.141342756183746	0.00193920268868742	-0.112874243612228	0.0578940235294588	1	msp_285.core (Firmicutes 51.13 %)	Firmicutes	0.511326860841424	NA	NA	NA	NA	IL1b_T4_corr,2	IL1b	Mtb	M. tuberculosis
IL6_T3_corr,2	msp_055.core	0.177083333333333	0.0187388308233029	0.111864836851414	0.0579457006613786	1	msp_055.core (Faecalibacterium prausnitzii 98.02 %)	Firmicutes	0.981599433828733	Faecalibacterium	0.980891719745223	Faecalibacterium prausnitzii	0.980184005661713	IL6_T3_corr,2	IL6	aureus	S. aureus
IL1b_T3_corr,2	msp_153.core	0.548611111111111	0.00799218540120331	0.111619109847443	0.0585020191308617	1	msp_153.core (Bacteroides xylanisolvens 98.30 %)	Bacteroidetes	0.987864077669903	Bacteroides	0.987864077669903	Bacteroides xylanisolvens	0.983009708737864	IL1b_T3_corr,2	IL1b	aureus	S. aureus
IFNg_W3_corr,2	msp_015.core	0.384210526315789	0.00335424693122187	0.136509339626639	0.0603762974230499	1	msp_015.core (Bacteroides cellulosilyticus 98.06 %)	Bacteroidetes	0.982597054886212	Bacteroides	0.982597054886212	Bacteroides cellulosilyticus	0.980589022757697	IFNg_W3_corr,2	IFNg	aureus	S. aureus
IL6_T3_corr,2	msp_128.core	0.0590277777777778	0.0187388308233029	0.110735804439642	0.0605383540122641	1	msp_128.core (Prevotella copri 97.20 %)	Bacteroidetes	0.982892690513219	Prevotella	0.981337480559876	Prevotella copri	0.972006220839813	IL6_T3_corr,2	IL6	aureus	S. aureus
IL1b_T4_corr,2	msp_118.core	0.537102473498233	0.00193920268868742	0.111654280892045	0.0606728602613762	1	msp_118.core (Sutterella wadsworthensis 97.45 %)	Proteobacteria	0.976816074188563	Sutterella	0.976816074188563	Sutterella wadsworthensis	0.974497681607419	IL1b_T4_corr,2	IL1b	Mtb	M. tuberculosis
IL6_T4_corr,2	msp_149.core	0.806338028169014	0.00457996660813071	0.111218701351202	0.061229324549554	1	msp_149.core (Faecalibacterium 41.00 %)	Firmicutes	0.912801484230056	Faecalibacterium	0.410018552875696	NA	NA	IL6_T4_corr,2	IL6	Mtb	M. tuberculosis
TNF_T3_corr,2	msp_060.core	0.104166666666667	0.00410690382127216	-0.109805195657917	0.0627465929342233	1	msp_060.core (Barnesiella sp. An22 0.52 %)	Bacteroidetes	0.406303724928367	Barnesiella	0.00573065902578797	Barnesiella sp. An22	0.00515759312320917	TNF_T3_corr,2	TNF	aureus	S. aureus
TNF_T3_corr,2	msp_258.core	0.826388888888889	0.00410690382127216	0.109728479651317	0.0629315505043402	1	msp_258.core (Streptococcus salivarius 98.44 %)	Firmicutes	0.985959438377535	Streptococcus	0.985959438377535	Streptococcus salivarius	0.984399375975039	TNF_T3_corr,2	TNF	aureus	S. aureus
TNF_T3_corr,2	msp_205.core	0.0798611111111111	0.00410690382127216	-0.109570516690084	0.0633138015985489	1	msp_205.core (Eubacterium coprostanoligenes 0.10 %)	Firmicutes	0.568627450980392	Eubacterium	0.0274509803921569	Eubacterium coprostanoligenes	0.000980392156862745	TNF_T3_corr,2	TNF	aureus	S. aureus
IL1b_T4_corr,2	msp_276.core	0.23321554770318	0.00193920268868742	0.109955447574661	0.0647247291391908	1	msp_276.core ([Eubacterium] eligens 5.59 %)	Firmicutes	0.871710526315789	Eubacterium	0.536184210526316	[Eubacterium] eligens	0.0559210526315789	IL1b_T4_corr,2	IL1b	Mtb	M. tuberculosis
IFNg_W4_corr,2	msp_019.core	0.140740740740741	0.00653951778655532	0.112365884636665	0.0652361282963294	1	msp_019.core (Bacteroides coprocola 97.15 %)	Bacteroidetes	0.981031416716064	Bacteroides	0.972732661529342	Bacteroides coprocola	0.971547125074096	IFNg_W4_corr,2	IFNg	Mtb	M. tuberculosis
IFNg_W4_corr,2	msp_191.core	0.392592592592593	0.00653951778655532	-0.112204561798471	0.0656255476398645	1	msp_191.core (Sutterella wadsworthensis 97.04 %)	Proteobacteria	0.979269496544916	Sutterella	0.979269496544916	Sutterella wadsworthensis	0.970384995064166	IFNg_W4_corr,2	IFNg	Mtb	M. tuberculosis
IFNg_W3_corr,2	msp_185.core	0.0315789473684211	0.00335424693122187	-0.13373200643781	0.0658452682091585	1	msp_185.core (Bacteroides clarus 0.09 %)	Bacteroidetes	0.782924613987284	Bacteroides	0.0163487738419619	Bacteroides clarus	0.000908265213442325	IFNg_W3_corr,2	IFNg	aureus	S. aureus
IL6_T3_corr,2	msp_299.core	0.0243055555555556	0.0187388308233029	0.108522343916547	0.0658988678391388	1	msp_299.core (Serratia 0.26 %)	Firmicutes	0.175392670157068	Serratia	0.00261780104712042	NA	NA	IL6_T3_corr,2	IL6	aureus	S. aureus
IFNg_W3_corr,2	msp_238.core	0.2	0.00335424693122187	0.133670803484182	0.0659702018244256	1	msp_238.core (Eubacterium 1.42 %)	Firmicutes	0.574074074074074	Eubacterium	0.0142450142450142	NA	NA	IFNg_W3_corr,2	IFNg	aureus	S. aureus
IFNg_W3_corr,2	msp_259.core	0.4	0.00335424693122187	-0.133481957091216	0.0663569159921969	1	msp_259.core (Anaerotruncus colihominis 0.17 %)	Firmicutes	0.484641638225256	Angelakisella	0.00341296928327645	Anaerotruncus colihominis	0.00170648464163823	IFNg_W3_corr,2	IFNg	aureus	S. aureus
IFNg_W4_corr,2	msp_218.core	0.103703703703704	0.00653951778655532	0.111845827526901	0.0664983334408513	1	msp_218.core (Proteobacteria 14.55 %)	Proteobacteria	0.145491803278689	NA	NA	NA	NA	IFNg_W4_corr,2	IFNg	Mtb	M. tuberculosis
IL1b_T3_corr,2	msp_149.core	0.805555555555556	0.00799218540120331	0.108160954137956	0.0668099636419482	1	msp_149.core (Faecalibacterium 41.00 %)	Firmicutes	0.912801484230056	Faecalibacterium	0.410018552875696	NA	NA	IL1b_T3_corr,2	IL1b	aureus	S. aureus
IL6_T4_corr,2	msp_024.core	0.73943661971831	0.00457996660813071	-0.10881618824615	0.0670772028566641	1	msp_024.core (Bacteroides caccae 98.25 %)	Bacteroidetes	0.982456140350877	Bacteroides	0.982456140350877	Bacteroides caccae	0.982456140350877	IL6_T4_corr,2	IL6	Mtb	M. tuberculosis
IFNg_W3_corr,2	msp_217.core	0.0210526315789474	0.00335424693122187	0.133018909420085	0.0673129754335106	1	msp_217.core (Ruminococcus 0.41 %)	Firmicutes	0.460365853658537	Ruminococcus	0.0040650406504065	NA	NA	IFNg_W3_corr,2	IFNg	aureus	S. aureus
TNF_T3_corr,2	msp_177.core	0.0243055555555556	0.00410690382127216	-0.107951738641125	0.0673421129424758	1	msp_177.core (Dialister succinatiphilus 96.44 %)	Firmicutes	0.978010471204188	Dialister	0.974869109947644	Dialister succinatiphilus	0.964397905759162	TNF_T3_corr,2	TNF	aureus	S. aureus
IL6_T3_corr,2	msp_271.core	0.159722222222222	0.0187388308233029	0.107848087469481	0.0676070370096966	1	msp_271.core (Olsenella urininfantis 0.44 %)	Actinobacteria	0.892070484581498	Olsenella	0.1784140969163	Olsenella urininfantis	0.00440528634361234	IL6_T3_corr,2	IL6	aureus	S. aureus
TNF_T3_corr,2	msp_201.core	0.253472222222222	0.00410690382127216	-0.10778480821408	0.0677691925903574	1	msp_201.core (Phascolarctobacterium 0.52 %)	Firmicutes	0.491614255765199	Phascolarctobacterium	0.00524109014675052	NA	NA	TNF_T3_corr,2	TNF	aureus	S. aureus
IL1b_T4_corr,2	msp_105.core	0.0812720848056537	0.00193920268868742	-0.108647957130691	0.0679922470386002	1	msp_105.core (Megasphaera sp. BL7 0.14 %)	Firmicutes	0.55472972972973	Dialister	0.0358108108108108	Megasphaera sp. BL7	0.00135135135135135	IL1b_T4_corr,2	IL1b	Mtb	M. tuberculosis
IL6_T3_corr,2	msp_212.core	0.0138888888888889	0.0187388308233029	-0.107662789139437	0.068082769728182	1	msp_212.core (Dialister succinatiphilus 0.49 %)	Firmicutes	0.913978494623656	Dialister	0.49266862170088	Dialister succinatiphilus	0.00488758553274682	IL6_T3_corr,2	IL6	aureus	S. aureus
IFNg_W4_corr,2	msp_232.core	0.0962962962962963	0.00653951778655532	-0.110867647989265	0.0689266014384944	1	msp_232.core (Proteobacteria 18.40 %)	Proteobacteria	0.183950617283951	NA	NA	NA	NA	IFNg_W4_corr,2	IFNg	Mtb	M. tuberculosis
IL1b_T4_corr,2	msp_086.core	0.219081272084806	0.00193920268868742	-0.10823795994965	0.0690442236704936	1	msp_086.core (Ruminiclostridium 0.15 %)	Firmicutes	0.259608411892676	Ruminiclostridium	0.00145032632342277	NA	NA	IL1b_T4_corr,2	IL1b	Mtb	M. tuberculosis
IL1b_T3_corr,2	msp_206.core	0.03125	0.00799218540120331	0.107141878227938	0.0694348357577784	1	msp_206.core (Enorma massiliensis 96.70 %)	Actinobacteria	0.979264844486334	Enorma	0.978322337417531	Enorma massiliensis	0.967012252591894	IL1b_T3_corr,2	IL1b	aureus	S. aureus
IL6_T3_corr,2	msp_152.core	0.0208333333333333	0.0187388308233029	0.106973791408912	0.0698757706331762	1	msp_152.core ([Eubacterium] siraeum 0.57 %)	Firmicutes	0.849785407725322	Ruminiclostridium	0.474248927038627	[Eubacterium] siraeum	0.00572246065808298	IL6_T3_corr,2	IL6	aureus	S. aureus
IL1b_T4_corr,2	msp_231.core	0.0353356890459364	0.00193920268868742	-0.107889066162027	0.0699498604366713	1	msp_231.core (Lactobacillus delbrueckii 96.00 %)	Firmicutes	0.975265017667845	Lactobacillus	0.96113074204947	Lactobacillus delbrueckii	0.959952885747939	IL1b_T4_corr,2	IL1b	Mtb	M. tuberculosis
IL6_T3_corr,2	msp_218.core	0.100694444444444	0.0187388308233029	-0.106758126238184	0.0704448615646581	1	msp_218.core (Proteobacteria 14.55 %)	Proteobacteria	0.145491803278689	NA	NA	NA	NA	IL6_T3_corr,2	IL6	aureus	S. aureus
IL1b_T4_corr,2	msp_129.core	0.0247349823321555	0.00193920268868742	-0.107262208059795	0.0716013729392484	1	msp_129.core (Prevotella sp. 885 95.06 %)	Bacteroidetes	0.976323119777159	Prevotella	0.973537604456824	Prevotella sp. 885	0.950557103064067	IL1b_T4_corr,2	IL1b	Mtb	M. tuberculosis
TNF_T3_corr,2	msp_058.core	0.586805555555556	0.00410690382127216	-0.106302940334261	0.0716584107794103	1	msp_058.core (Gemmiger formicilis 0.21 %)	Firmicutes	0.896077081899518	Gemmiger	0.569167240192705	Gemmiger formicilis	0.00206469373709566	TNF_T3_corr,2	TNF	aureus	S. aureus
IFNg_W3_corr,2	msp_157.core	0.0421052631578947	0.00335424693122187	0.130867264901615	0.0719040827064731	1	msp_157.core (Mitsuokella jalaludinii 94.78 %)	Firmicutes	0.982871125611745	Mitsuokella	0.980424143556281	Mitsuokella jalaludinii	0.947797716150082	IFNg_W3_corr,2	IFNg	aureus	S. aureus
IL6_T4_corr,2	msp_097.core	0.0457746478873239	0.00457996660813071	0.106877797997227	0.0721219839529501	1	msp_097.core (Lentisphaerae 15.50 %)	Lentisphaerae	0.154972544234289	NA	NA	NA	NA	IL6_T4_corr,2	IL6	Mtb	M. tuberculosis
IL1b_T3_corr,2	msp_070.core	0.0451388888888889	0.00799218540120331	-0.106026492362268	0.0724037152619431	1	msp_070.core (Alistipes sp. An54 0.13 %)	Bacteroidetes	0.872190109184329	Alistipes	0.330764290301863	Alistipes sp. An54	0.00128452151573539	IL1b_T3_corr,2	IL1b	aureus	S. aureus
TNF_T3_corr,2	msp_236.core	0.586805555555556	0.00410690382127216	-0.105975695749039	0.0725413472775353	1	msp_236.core (Catabacter 0.16 %)	Firmicutes	0.478605388272583	Catabacter	0.00158478605388273	NA	NA	TNF_T3_corr,2	TNF	aureus	S. aureus
IL1b_T4_corr,2	msp_309.core	0.353356890459364	0.00193920268868742	0.106839733655062	0.07273224176409	1	msp_309.core (Flavonifractor 0.75 %)	Firmicutes	0.709433962264151	Flavonifractor	0.00754716981132075	NA	NA	IL1b_T4_corr,2	IL1b	Mtb	M. tuberculosis
IL6_T3_corr,2	msp_311.core	0.0173611111111111	0.0187388308233029	0.105664001877121	0.0733905443970518	1	msp_311.core (Prevotella copri 0.31 %)	Bacteroidetes	0.815047021943574	Prevotella	0.25705329153605	Prevotella copri	0.00313479623824451	IL6_T3_corr,2	IL6	aureus	S. aureus
IL1b_T3_corr,2	msp_066.core	0.0347222222222222	0.00799218540120331	0.105593526065913	0.0735836697067263	1	msp_066.core (Anaeromassilibacillus 0.11 %)	Firmicutes	0.320713899405084	Anaeromassilibacillus	0.00108166576527853	NA	NA	IL1b_T3_corr,2	IL1b	aureus	S. aureus
IL1b_T3_corr,2	msp_018.core	0.277777777777778	0.00799218540120331	0.105320590003026	0.0743355023860985	1	msp_018.core (Clostridium sp. L2-50 96.83 %)	Firmicutes	0.978142076502732	Clostridium	0.974863387978142	Clostridium sp. L2-50	0.968306010928962	IL1b_T3_corr,2	IL1b	aureus	S. aureus
IL6_T3_corr,2	msp_339.core	0.00694444444444444	0.0187388308233029	0.105148986998489	0.0748113907486334	1	msp_339.core (Prevotella sp. P3-120 0.61 %)	Bacteroidetes	0.50609756097561	Prevotella	0.024390243902439	Prevotella sp. P3-120	0.00609756097560976	IL6_T3_corr,2	IL6	aureus	S. aureus
IL6_T3_corr,2	msp_145.core	0.00694444444444444	0.0187388308233029	0.105072151786945	0.0750252704714441	1	msp_145.core (Prevotella sp. P3-122 0.14 %)	Bacteroidetes	0.79002079002079	Prevotella	0.0561330561330561	Prevotella sp. P3-122	0.00138600138600139	IL6_T3_corr,2	IL6	aureus	S. aureus
IFNg_W3_corr,2	msp_277.core	0.0210526315789474	0.00335424693122187	-0.129434262110983	0.0751006077931225	1	msp_277.core (Blautia hansenii 89.45 %)	Firmicutes	0.978533094812165	Blautia	0.935599284436494	Blautia hansenii	0.894454382826476	IFNg_W3_corr,2	IFNg	aureus	S. aureus
IL6_T3_corr,2	msp_325.core	0.0416666666666667	0.0187388308233029	-0.104920724478535	0.0754482399646885	1	msp_325.core (Emergencia 0.42 %)	Firmicutes	0.407563025210084	Emergencia	0.00420168067226891	NA	NA	IL6_T3_corr,2	IL6	aureus	S. aureus
IL6_T3_corr,2	msp_125.core	0.0138888888888889	0.0187388308233029	0.104904555912474	0.0754935164749885	1	msp_125.core (Prevotella 0.13 %)	Bacteroidetes	0.342412451361868	Prevotella	0.0012970168612192	NA	NA	IL6_T3_corr,2	IL6	aureus	S. aureus
IL1b_T3_corr,2	msp_308.core	0.0590277777777778	0.00799218540120331	-0.104788111795757	0.0758202445124539	1	msp_308.core (Faecalitalea cylindroides 96.93 %)	Firmicutes	0.975460122699387	Faecalitalea	0.975460122699387	Faecalitalea cylindroides	0.969325153374233	IL1b_T3_corr,2	IL1b	aureus	S. aureus
IFNg_W3_corr,2	msp_190.core	0.210526315789474	0.00335424693122187	0.128923650258244	0.0762670454905298	1	msp_190.core (Phascolarctobacterium succinatutens 94.65 %)	Firmicutes	0.984081041968162	Phascolarctobacterium	0.979739507959479	Phascolarctobacterium succinatutens	0.946454413892909	IFNg_W3_corr,2	IFNg	aureus	S. aureus
IFNg_W4_corr,2	msp_227.core	0.00740740740740741	0.00653951778655532	0.107993721290541	0.0764826950346422	1	msp_227.core (Succinatimonas hippei 0.11 %)	Proteobacteria	0.655793025871766	Succinivibrio	0.0483689538807649	Succinatimonas hippei	0.00112485939257593	IFNg_W4_corr,2	IFNg	Mtb	M. tuberculosis
IL6_T4_corr,2	msp_058.core	0.591549295774648	0.00457996660813071	0.10503946705106	0.0771878094490683	1	msp_058.core (Gemmiger formicilis 0.21 %)	Firmicutes	0.896077081899518	Gemmiger	0.569167240192705	Gemmiger formicilis	0.00206469373709566	IL6_T4_corr,2	IL6	Mtb	M. tuberculosis
IFNg_W4_corr,2	msp_096.core	0.488888888888889	0.00653951778655532	-0.107528845832821	0.0777658082974579	1	msp_096.core (Oscillibacter 2.00 %)	Firmicutes	0.611058150619638	Oscillibacter	0.0200190657769304	NA	NA	IFNg_W4_corr,2	IFNg	Mtb	M. tuberculosis
IL1b_T4_corr,2	msp_287.core	0.0353356890459364	0.00193920268868742	0.104947600167828	0.0779767210104603	1	msp_287.core (Firmicutes 21.66 %)	Firmicutes	0.21656050955414	NA	NA	NA	NA	IL1b_T4_corr,2	IL1b	Mtb	M. tuberculosis
IFNg_W4_corr,2	msp_080.core	0.0518518518518519	0.00653951778655532	-0.107242743975817	0.078564112750494	1	msp_080.core (Butyrivibrio crossotus 97.17 %)	Firmicutes	0.978326309452137	Butyrivibrio	0.97471402769416	Butyrivibrio crossotus	0.971703792895846	IFNg_W4_corr,2	IFNg	Mtb	M. tuberculosis
IL1b_T3_corr,2	msp_162.core	0.930555555555556	0.00799218540120331	-0.103704745381422	0.0789153678226061	1	msp_162.core (Blautia sp. Marseille-P3087 65.89 %)	Firmicutes	0.967980295566502	Blautia	0.963054187192118	Blautia sp. Marseille-P3087	0.658866995073892	IL1b_T3_corr,2	IL1b	aureus	S. aureus
IL1b_T4_corr,2	msp_201.core	0.254416961130742	0.00193920268868742	-0.104454159822488	0.0793936161207439	1	msp_201.core (Phascolarctobacterium 0.52 %)	Firmicutes	0.491614255765199	Phascolarctobacterium	0.00524109014675052	NA	NA	IL1b_T4_corr,2	IL1b	Mtb	M. tuberculosis
IFNg_W3_corr,2	msp_189.core	0.694736842105263	0.00335424693122187	0.127474869497849	0.0796565960740688	1	msp_189.core (Blautia sp. SF-50 0.85 %)	Firmicutes	0.796033994334278	Blautia	0.39943342776204	Blautia sp. SF-50	0.0084985835694051	IFNg_W3_corr,2	IFNg	aureus	S. aureus
IL6_T4_corr,2	msp_060.core	0.0985915492957746	0.00457996660813071	-0.103924567349867	0.0803980904265847	1	msp_060.core (Barnesiella sp. An22 0.52 %)	Bacteroidetes	0.406303724928367	Barnesiella	0.00573065902578797	Barnesiella sp. An22	0.00515759312320917	IL6_T4_corr,2	IL6	Mtb	M. tuberculosis
IFNg_W4_corr,2	msp_139.core	0.0407407407407407	0.00653951778655532	-0.106471199877163	0.0807500306355534	1	msp_139.core (Oscillibacter 0.75 %)	Firmicutes	0.586986301369863	Oscillibacter	0.00753424657534247	NA	NA	IFNg_W4_corr,2	IFNg	Mtb	M. tuberculosis
IL6_T3_corr,2	msp_060.core	0.104166666666667	0.0187388308233029	-0.102914270689546	0.0812376098597064	1	msp_060.core (Barnesiella sp. An22 0.52 %)	Bacteroidetes	0.406303724928367	Barnesiella	0.00573065902578797	Barnesiella sp. An22	0.00515759312320917	IL6_T3_corr,2	IL6	aureus	S. aureus
IL6_T4_corr,2	msp_147.core	0.028169014084507	0.00457996660813071	-0.103246999183073	0.0824012425104168	1	msp_147.core (Acidaminococcus intestini 98.53 %)	Firmicutes	0.985335195530726	Acidaminococcus	0.985335195530726	Acidaminococcus intestini	0.985335195530726	IL6_T4_corr,2	IL6	Mtb	M. tuberculosis
IFNg_W3_corr,2	msp_205.core	0.0947368421052632	0.00335424693122187	-0.12611953408798	0.082936510932096	1	msp_205.core (Eubacterium coprostanoligenes 0.10 %)	Firmicutes	0.568627450980392	Eubacterium	0.0274509803921569	Eubacterium coprostanoligenes	0.000980392156862745	IFNg_W3_corr,2	IFNg	aureus	S. aureus
IL1b_T3_corr,2	msp_059.core	0.913194444444444	0.00799218540120331	0.1022391211847	0.083264460367317	1	msp_059.core (Bifidobacterium longum 96.68 %)	Actinobacteria	0.974910394265233	Bifidobacterium	0.974910394265233	Bifidobacterium longum	0.966845878136201	IL1b_T3_corr,2	IL1b	aureus	S. aureus
IL6_T4_corr,2	msp_126.core	0.327464788732394	0.00457996660813071	-0.102778801283221	0.0838087857273861	1	msp_126.core (Amphibacillus marinus 0.08 %)	Firmicutes	0.209411764705882	Lachnoclostridium	0.00313725490196078	Amphibacillus marinus	0.000784313725490196	IL6_T4_corr,2	IL6	Mtb	M. tuberculosis
IL1b_T4_corr,2	msp_098.core	0.54416961130742	0.00193920268868742	-0.102942127916814	0.0838654336179743	1	msp_098.core (Oscillibacter 0.17 %)	Firmicutes	0.395194697597349	Oscillibacter	0.00165700082850041	NA	NA	IL1b_T4_corr,2	IL1b	Mtb	M. tuberculosis
IFNg_W4_corr,2	msp_321.core	0.0740740740740741	0.00653951778655532	-0.105356080750246	0.083995867137743	1	msp_321.core (Oscillibacter sp. ER4 0.37 %)	Firmicutes	0.9	Oscillibacter	0.507407407407407	Oscillibacter sp. ER4	0.0037037037037037	IFNg_W4_corr,2	IFNg	Mtb	M. tuberculosis
IL1b_T3_corr,2	msp_144.core	0.0347222222222222	0.00799218540120331	0.101926017259373	0.0842181543998433	1	msp_144.core (Prevotella sp. MGM2 0.07 %)	Bacteroidetes	0.578459343794579	Prevotella	0.0185449358059914	Prevotella sp. MGM2	0.000713266761768902	IL1b_T3_corr,2	IL1b	aureus	S. aureus
TNF_T3_corr,2	msp_224.core	0.538194444444444	0.00410690382127216	-0.101870777768151	0.0843873193503054	1	msp_224.core (Lachnospira 1.36 %)	Firmicutes	0.596034696406444	Lachnospira	0.0136307311028501	NA	NA	TNF_T3_corr,2	TNF	aureus	S. aureus
IFNg_W3_corr,2	msp_132.core	0.268421052631579	0.00335424693122187	-0.125376358054744	0.0847805687948071	1	msp_132.core (Oscillibacter 0.59 %)	Firmicutes	0.589420654911839	Oscillibacter	0.00587741393786734	NA	NA	IFNg_W3_corr,2	IFNg	aureus	S. aureus
IL6_T4_corr,2	msp_135.core	0.207746478873239	0.00457996660813071	0.102378063119338	0.0850288460571901	1	msp_135.core (Blautia 0.28 %)	Firmicutes	0.55461592670895	Blautia	0.00281888653981677	NA	NA	IL6_T4_corr,2	IL6	Mtb	M. tuberculosis
IFNg_W3_corr,2	msp_220.core	0.0157894736842105	0.00335424693122187	-0.125099316275157	0.0854763596636612	1	msp_220.core (Collinsella intestinalis 93.46 %)	Actinobacteria	0.978189749182116	Collinsella	0.968375136314068	Collinsella intestinalis	0.934569247546347	IFNg_W3_corr,2	IFNg	aureus	S. aureus
IL1b_T4_corr,2	msp_032.core	0.561837455830389	0.00193920268868742	-0.102410442654543	0.0854852690572928	1	msp_032.core (Roseburia sp. 831b 0.12 %)	Firmicutes	0.646916565900846	Roseburia	0.0326481257557437	Roseburia sp. 831b	0.00120918984280532	IL1b_T4_corr,2	IL1b	Mtb	M. tuberculosis
IFNg_W3_corr,2	msp_063.core	0.973684210526316	0.00335424693122187	0.124720393662509	0.0864354307136227	1	msp_063.core (Fusicatenibacter saccharivorans 96.47 %)	Firmicutes	0.972993248312078	Fusicatenibacter	0.971492873218305	Fusicatenibacter saccharivorans	0.964741185296324	IFNg_W3_corr,2	IFNg	aureus	S. aureus
IL6_T3_corr,2	msp_087.core	0.03125	0.0187388308233029	0.101030294563347	0.0869951049455746	1	msp_087.core (Alistipes sp. An31A 96.27 %)	Bacteroidetes	0.978173463526709	Alistipes	0.977599080987938	Alistipes sp. An31A	0.962665134979897	IL6_T3_corr,2	IL6	aureus	S. aureus
IFNg_W4_corr,2	msp_322.core	0.00740740740740741	0.00653951778655532	-0.104313609874357	0.0871244464599936	1	msp_322.core (Bacteroides mediterraneensis 42.70 %)	Bacteroidetes	0.962546816479401	Bacteroides	0.771535580524345	Bacteroides mediterraneensis	0.426966292134831	IFNg_W4_corr,2	IFNg	Mtb	M. tuberculosis
IL1b_T4_corr,2	msp_335.core	0.088339222614841	0.00193920268868742	-0.101819473893078	0.0873151365111273	1	msp_335.core (Firmicutes 60.47 %)	Firmicutes	0.604651162790698	NA	NA	NA	NA	IL1b_T4_corr,2	IL1b	Mtb	M. tuberculosis
IL1b_T4_corr,2	msp_016.core	0.632508833922262	0.00193920268868742	-0.101620845583873	0.0879371786725862	1	msp_016.core (Ruminococcus bromii 98.67 %)	Firmicutes	0.98804780876494	Ruminococcus	0.98804780876494	Ruminococcus bromii	0.9867197875166	IL1b_T4_corr,2	IL1b	Mtb	M. tuberculosis
IL1b_T4_corr,2	msp_211.core	0.243816254416961	0.00193920268868742	-0.101308992672057	0.0889209717308435	1	msp_211.core (Oscillibacter 0.42 %)	Firmicutes	0.477464788732394	Oscillibacter	0.00422535211267606	NA	NA	IL1b_T4_corr,2	IL1b	Mtb	M. tuberculosis
IL6_T3_corr,2	msp_052.core	0.458333333333333	0.0187388308233029	0.100315247600165	0.0892642911794571	1	msp_052.core (Dialister invisus 97.51 %)	Firmicutes	0.978215767634855	Dialister	0.978215767634855	Dialister invisus	0.975103734439834	IL6_T3_corr,2	IL6	aureus	S. aureus
IL6_T4_corr,2	msp_202.core	0.327464788732394	0.00457996660813071	-0.100817443293306	0.0899169713016908	1	msp_202.core (Slackia 0.92 %)	Actinobacteria	0.587155963302752	Slackia	0.00917431192660551	NA	NA	IL6_T4_corr,2	IL6	Mtb	M. tuberculosis
IFNg_W3_corr,2	msp_004.core	0.836842105263158	0.00335424693122187	0.123218091531385	0.0903229706804464	1	msp_004.core (Bacteroides ovatus 98.57 %)	Bacteroidetes	0.985714285714286	Bacteroides	0.985714285714286	Bacteroides ovatus	0.985714285714286	IFNg_W3_corr,2	IFNg	aureus	S. aureus
IFNg_W4_corr,2	msp_164.core	0.233333333333333	0.00653951778655532	-0.103272213794394	0.0903424971683859	1	msp_164.core (Bacteroides clarus 97.54 %)	Bacteroidetes	0.976271186440678	Bacteroides	0.976271186440678	Bacteroides clarus	0.975423728813559	IFNg_W4_corr,2	IFNg	Mtb	M. tuberculosis
TNF_T3_corr,2	msp_334.core	0.0486111111111111	0.00410690382127216	-0.0999739758633261	0.0903639033743925	1	msp_334.core (Roseburia inulinivorans 0.50 %)	Firmicutes	0.065	Roseburia	0.005	Roseburia inulinivorans	0.005	TNF_T3_corr,2	TNF	aureus	S. aureus
IL1b_T4_corr,2	msp_067.core	0.84452296819788	0.00193920268868742	0.100804896505689	0.0905298617734177	1	msp_067.core (Bifidobacterium adolescentis 96.54 %)	Actinobacteria	0.976241900647948	Bifidobacterium	0.974082073434125	Bifidobacterium adolescentis	0.965442764578834	IL1b_T4_corr,2	IL1b	Mtb	M. tuberculosis
IL6_T3_corr,2	msp_026.core	0.788194444444444	0.0187388308233029	-0.0996676463909315	0.0913601369047772	1	msp_026.core (Alistipes finegoldii 98.54 %)	Bacteroidetes	0.98744769874477	Alistipes	0.98744769874477	Alistipes finegoldii	0.985355648535565	IL6_T3_corr,2	IL6	aureus	S. aureus
IL1b_T3_corr,2	msp_334.core	0.0486111111111111	0.00799218540120331	-0.0994778772769319	0.0919816898417008	1	msp_334.core (Roseburia inulinivorans 0.50 %)	Firmicutes	0.065	Roseburia	0.005	Roseburia inulinivorans	0.005	IL1b_T3_corr,2	IL1b	aureus	S. aureus
TNF_T3_corr,2	msp_272.core	0.71875	0.00410690382127216	-0.0994296039866708	0.0921403378572027	1	msp_272.core (Blautia 0.62 %)	Firmicutes	0.587268993839836	Blautia	0.00616016427104723	NA	NA	TNF_T3_corr,2	TNF	aureus	S. aureus
IL6_T3_corr,2	msp_006.core	0.979166666666667	0.0187388308233029	-0.0993015629662266	0.0925621981974493	1	msp_006.core (Bacteroides vulgatus 97.25 %)	Bacteroidetes	0.981028151774786	Bacteroides	0.981028151774786	Bacteroides vulgatus	0.972460220318237	IL6_T3_corr,2	IL6	aureus	S. aureus
IFNg_W3_corr,2	msp_187.core	0.457894736842105	0.00335424693122187	-0.122347722683773	0.0926383233802363	1	msp_187.core (Oscillibacter 1.09 %)	Firmicutes	0.602780536246276	Oscillibacter	0.0109235352532274	NA	NA	IFNg_W3_corr,2	IFNg	aureus	S. aureus
TNF_T3_corr,2	msp_169.core	0.159722222222222	0.00410690382127216	0.0991435017961801	0.0930850928739376	1	msp_169.core (Coprococcus comes 0.09 %)	Firmicutes	0.760489510489511	Lachnospira	0.144230769230769	Coprococcus comes	0.000874125874125874	TNF_T3_corr,2	TNF	aureus	S. aureus
IL1b_T3_corr,2	msp_024.core	0.743055555555556	0.00799218540120331	-0.0989246700297054	0.093812917091276	1	msp_024.core (Bacteroides caccae 98.25 %)	Bacteroidetes	0.982456140350877	Bacteroides	0.982456140350877	Bacteroides caccae	0.982456140350877	IL1b_T3_corr,2	IL1b	aureus	S. aureus
IL6_T4_corr,2	msp_185.core	0.028169014084507	0.00457996660813071	0.0993793721136344	0.0946180451067349	1	msp_185.core (Bacteroides clarus 0.09 %)	Bacteroidetes	0.782924613987284	Bacteroides	0.0163487738419619	Bacteroides clarus	0.000908265213442325	IL6_T4_corr,2	IL6	Mtb	M. tuberculosis
IFNg_W3_corr,2	msp_146.core	0.068421052631579	0.00335424693122187	0.121461218809908	0.095044945079251	1	msp_146.core (Dialister 0.17 %)	Firmicutes	0.526490066225166	Dialister	0.00165562913907285	NA	NA	IFNg_W3_corr,2	IFNg	aureus	S. aureus
IFNg_W4_corr,2	msp_278.core	0.118518518518519	0.00653951778655532	-0.101542651924231	0.0958965266813259	1	msp_278.core (Firmicutes 42.00 %)	Firmicutes	0.419953596287703	NA	NA	NA	NA	IFNg_W4_corr,2	IFNg	Mtb	M. tuberculosis
TNF_T3_corr,2	msp_078.core	0.888888888888889	0.00410690382127216	0.098198958572254	0.0962591408929526	1	msp_078.core (Gemmiger formicilis 93.81 %)	Firmicutes	0.972910216718266	Gemmiger	0.95046439628483	Gemmiger formicilis	0.938080495356037	TNF_T3_corr,2	TNF	aureus	S. aureus
IL6_T4_corr,2	msp_027.core	0.0633802816901408	0.00457996660813071	0.0988469445911509	0.0964074712109329	1	msp_027.core (Bacteroidetes 33.60 %)	Bacteroidetes	0.336043360433604	NA	NA	NA	NA	IL6_T4_corr,2	IL6	Mtb	M. tuberculosis
IL1b_T4_corr,2	msp_058.core	0.590106007067138	0.00193920268868742	0.0989240697388501	0.0967393391542928	1	msp_058.core (Gemmiger formicilis 0.21 %)	Firmicutes	0.896077081899518	Gemmiger	0.569167240192705	Gemmiger formicilis	0.00206469373709566	IL1b_T4_corr,2	IL1b	Mtb	M. tuberculosis
IFNg_W3_corr,2	msp_260.core	0.505263157894737	0.00335424693122187	0.120714360065817	0.0971107982684296	1	msp_260.core (Blautia 1.47 %)	Firmicutes	0.753670473083197	Blautia	0.0146818923327896	NA	NA	IFNg_W3_corr,2	IFNg	aureus	S. aureus
IL6_T4_corr,2	msp_150.core	0.0140845070422535	0.00457996660813071	-0.0986267666948158	0.0971552899607772	1	msp_150.core (Lachnospiraceae bacterium 6_1_37FAA 95.08 %)	Firmicutes	0.982419127988748	Coprococcus	0.962728551336146	Lachnospiraceae bacterium 6_1_37FAA	0.950773558368495	IL6_T4_corr,2	IL6	Mtb	M. tuberculosis
IFNg_W4_corr,2	msp_100.core	0.374074074074074	0.00653951778655532	-0.10096450570501	0.0978125564360468	1	msp_100.core (Oscillibacter 1.68 %)	Firmicutes	0.595789473684211	Oscillibacter	0.0168421052631579	NA	NA	IFNg_W4_corr,2	IFNg	Mtb	M. tuberculosis
IL6_T4_corr,2	msp_177.core	0.0246478873239437	0.00457996660813071	-0.0983712905267155	0.0980287705248616	1	msp_177.core (Dialister succinatiphilus 96.44 %)	Firmicutes	0.978010471204188	Dialister	0.974869109947644	Dialister succinatiphilus	0.964397905759162	IL6_T4_corr,2	IL6	Mtb	M. tuberculosis
TNF_T3_corr,2	msp_143.core	0.961805555555556	0.00410690382127216	-0.097639026309552	0.0981810401730639	1	msp_143.core (Blautia obeum 97.56 %)	Firmicutes	0.976534296028881	Blautia	0.976534296028881	Blautia obeum	0.975631768953069	TNF_T3_corr,2	TNF	aureus	S. aureus
IL1b_T3_corr,2	msp_322.core	0.00694444444444444	0.00799218540120331	0.0976104049931004	0.0982800925514221	1	msp_322.core (Bacteroides mediterraneensis 42.70 %)	Bacteroidetes	0.962546816479401	Bacteroides	0.771535580524345	Bacteroides mediterraneensis	0.426966292134831	IL1b_T3_corr,2	IL1b	aureus	S. aureus
IL1b_T4_corr,2	msp_327.core	0.0282685512367491	0.00193920268868742	-0.0984482304647238	0.0983628361909445	1	msp_327.core (Muribaculum 0.43 %)	Bacteroidetes	0.324786324786325	Muribaculum	0.00427350427350427	NA	NA	IL1b_T4_corr,2	IL1b	Mtb	M. tuberculosis
IFNg_W3_corr,2	msp_025.core	0.610526315789474	0.00335424693122187	0.120195665789625	0.098566375632146	1	msp_025.core (Roseburia 0.14 %)	Firmicutes	0.522038567493113	Roseburia	0.00137741046831956	NA	NA	IFNg_W3_corr,2	IFNg	aureus	S. aureus
IFNg_W3_corr,2	msp_125.core	0.0105263157894737	0.00335424693122187	-0.119639305091493	0.100146806712739	1	msp_125.core (Prevotella 0.13 %)	Bacteroidetes	0.342412451361868	Prevotella	0.0012970168612192	NA	NA	IFNg_W3_corr,2	IFNg	aureus	S. aureus
IL1b_T4_corr,2	msp_213.core	0.936395759717314	0.00193920268868742	-0.0979303817867022	0.100154178232819	1	msp_213.core (Coprococcus comes 97.38 %)	Firmicutes	0.973782771535581	Coprococcus	0.973782771535581	Coprococcus comes	0.973782771535581	IL1b_T4_corr,2	IL1b	Mtb	M. tuberculosis
IL1b_T4_corr,2	msp_127.core	0.378091872791519	0.00193920268868742	-0.0976939527941264	0.100980589682957	1	msp_127.core (Eisenbergiella tayi 0.08 %)	Firmicutes	0.295506473724296	Anaerotruncus	0.00228484386900229	Eisenbergiella tayi	0.000761614623000762	IL1b_T4_corr,2	IL1b	Mtb	M. tuberculosis
IFNg_W3_corr,2	msp_292.core	0.0631578947368421	0.00335424693122187	-0.119275877619522	0.101189956840221	1	msp_292.core (Ruminococcus sp. DSM 100440 97.09 %)	Firmicutes	0.986547085201794	Drancourtella	0.977578475336323	Ruminococcus sp. DSM 100440	0.97085201793722	IFNg_W3_corr,2	IFNg	aureus	S. aureus
IL6_T4_corr,2	msp_169.core	0.161971830985915	0.00457996660813071	0.0969475666752415	0.103011373986934	1	msp_169.core (Coprococcus comes 0.09 %)	Firmicutes	0.760489510489511	Lachnospira	0.144230769230769	Coprococcus comes	0.000874125874125874	IL6_T4_corr,2	IL6	Mtb	M. tuberculosis
TNF_T3_corr,2	msp_014.core	0.732638888888889	0.00410690382127216	0.0959599083878935	0.104127658882563	1	msp_014.core (Bacteroides thetaiotaomicron 97.40 %)	Bacteroidetes	0.973970944309927	Bacteroides	0.973970944309927	Bacteroides thetaiotaomicron	0.973970944309927	TNF_T3_corr,2	TNF	aureus	S. aureus
IL1b_T4_corr,2	msp_053.core	0.819787985865724	0.00193920268868742	0.0968033872671869	0.104142072107249	1	msp_053.core ([Eubacterium] eligens 98.06 %)	Firmicutes	0.981969486823856	Eubacterium	0.981969486823856	[Eubacterium] eligens	0.980582524271845	IL1b_T4_corr,2	IL1b	Mtb	M. tuberculosis
IFNg_W4_corr,2	msp_098.core	0.540740740740741	0.00653951778655532	-0.0990869595015923	0.10424538718708	1	msp_098.core (Oscillibacter 0.17 %)	Firmicutes	0.395194697597349	Oscillibacter	0.00165700082850041	NA	NA	IFNg_W4_corr,2	IFNg	Mtb	M. tuberculosis
IFNg_W4_corr,2	msp_259.core	0.396296296296296	0.00653951778655532	-0.0990103065462601	0.104514949844097	1	msp_259.core (Anaerotruncus colihominis 0.17 %)	Firmicutes	0.484641638225256	Angelakisella	0.00341296928327645	Anaerotruncus colihominis	0.00170648464163823	IFNg_W4_corr,2	IFNg	Mtb	M. tuberculosis
IL1b_T4_corr,2	msp_200.core	0.816254416961131	0.00193920268868742	0.0964691579184895	0.105348566803971	1	msp_200.core (Blautia sp. SG-772 95.61 %)	Firmicutes	0.976047904191617	Blautia	0.970059880239521	Blautia sp. SG-772	0.956087824351297	IL1b_T4_corr,2	IL1b	Mtb	M. tuberculosis
IFNg_W3_corr,2	msp_256.core	0.00526315789473684	0.00335424693122187	0.117369540931034	0.106803064530111	1	msp_256.core (Prevotella 1.97 %)	Bacteroidetes	0.786216596343179	Prevotella	0.019690576652602	NA	NA	IFNg_W3_corr,2	IFNg	aureus	S. aureus
TNF_T3_corr,2	msp_184.core	0.243055555555556	0.00410690382127216	-0.0951856019499866	0.106964084717189	1	msp_184.core (Methanobrevibacter smithii 97.48 %)	Euryarchaeota	0.974789915966387	Methanobrevibacter	0.974789915966387	Methanobrevibacter smithii	0.974789915966387	TNF_T3_corr,2	TNF	aureus	S. aureus
IL6_T4_corr,2	msp_209.core	0.225352112676056	0.00457996660813071	0.0957610140151549	0.107315190827248	1	msp_209.core (Roseburia 0.91 %)	Firmicutes	0.590909090909091	Roseburia	0.00909090909090909	NA	NA	IL6_T4_corr,2	IL6	Mtb	M. tuberculosis
IL1b_T3_corr,2	msp_271.core	0.159722222222222	0.00799218540120331	0.095028506496662	0.107546917410976	1	msp_271.core (Olsenella urininfantis 0.44 %)	Actinobacteria	0.892070484581498	Olsenella	0.1784140969163	Olsenella urininfantis	0.00440528634361234	IL1b_T3_corr,2	IL1b	aureus	S. aureus
IFNg_W4_corr,2	msp_006.core	0.977777777777778	0.00653951778655532	0.0980372282674418	0.107984991322968	1	msp_006.core (Bacteroides vulgatus 97.25 %)	Bacteroidetes	0.981028151774786	Bacteroides	0.981028151774786	Bacteroides vulgatus	0.972460220318237	IFNg_W4_corr,2	IFNg	Mtb	M. tuberculosis
IL1b_T4_corr,2	msp_023.core	0.250883392226148	0.00193920268868742	-0.0955475220709148	0.108732668922584	1	msp_023.core (Bacteroides eggerthii 98.03 %)	Bacteroidetes	0.982080924855491	Bacteroides	0.98150289017341	Bacteroides eggerthii	0.980346820809249	IL1b_T4_corr,2	IL1b	Mtb	M. tuberculosis
IL1b_T4_corr,2	msp_076.core	0.643109540636042	0.00193920268868742	-0.0954139164961768	0.109230268100804	1	msp_076.core (Streptococcus thermophilus 98.60 %)	Firmicutes	0.98984126984127	Streptococcus	0.98984126984127	Streptococcus thermophilus	0.986031746031746	IL1b_T4_corr,2	IL1b	Mtb	M. tuberculosis
IL1b_T3_corr,2	msp_240.core	0.03125	0.00799218540120331	0.0944470506377594	0.109725942544606	1	msp_240.core (Prevotella copri 0.55 %)	Bacteroidetes	0.944598337950138	Prevotella	0.487534626038781	Prevotella copri	0.00554016620498615	IL1b_T3_corr,2	IL1b	aureus	S. aureus
IL6_T3_corr,2	msp_154.core	0.920138888888889	0.0187388308233029	-0.0944297024783054	0.109791484692026	1	msp_154.core (Faecalibacterium prausnitzii 1.42 %)	Firmicutes	0.927015250544662	Faecalibacterium	0.604575163398693	Faecalibacterium prausnitzii	0.014161220043573	IL6_T3_corr,2	IL6	aureus	S. aureus
IL6_T4_corr,2	msp_071.core	0.672535211267606	0.00457996660813071	0.0950078219577689	0.110119830345715	1	msp_071.core (Blautia sp. KLE 1732 0.46 %)	Firmicutes	0.814385150812065	Blautia	0.454756380510441	Blautia sp. KLE 1732	0.00464037122969838	IL6_T4_corr,2	IL6	Mtb	M. tuberculosis
IL1b_T3_corr,2	msp_310.core	0.0208333333333333	0.00799218540120331	0.0942678236443338	0.110404554934445	1	msp_310.core (Prevotella lascolaii 95.67 %)	Bacteroidetes	0.959752321981424	Prevotella	0.956656346749226	Prevotella lascolaii	0.956656346749226	IL1b_T3_corr,2	IL1b	aureus	S. aureus
IFNg_W4_corr,2	msp_088.core	0.118518518518519	0.00653951778655532	-0.0973561490700014	0.110467243113737	1	msp_088.core ([Eubacterium] rectale 0.31 %)	Firmicutes	0.681650246305419	Roseburia	0.0166256157635468	[Eubacterium] rectale	0.00307881773399015	IFNg_W4_corr,2	IFNg	Mtb	M. tuberculosis
IFNg_W4_corr,2	msp_242.core	0.12962962962963	0.00653951778655532	-0.0972977536260994	0.110682139307642	1	msp_242.core (Proteobacteria 20.90 %)	Proteobacteria	0.208994708994709	NA	NA	NA	NA	IFNg_W4_corr,2	IFNg	Mtb	M. tuberculosis
IFNg_W4_corr,2	msp_286.core	0.0259259259259259	0.00653951778655532	0.0971811251289289	0.11111231652292	1	msp_286.core (Catenibacterium mitsuokai 95.33 %)	Firmicutes	0.968847352024922	Catenibacterium	0.968847352024922	Catenibacterium mitsuokai	0.953271028037383	IFNg_W4_corr,2	IFNg	Mtb	M. tuberculosis
IFNg_W4_corr,2	msp_018.core	0.285185185185185	0.00653951778655532	-0.0969194144068987	0.11208239708936	1	msp_018.core (Clostridium sp. L2-50 96.83 %)	Firmicutes	0.978142076502732	Clostridium	0.974863387978142	Clostridium sp. L2-50	0.968306010928962	IFNg_W4_corr,2	IFNg	Mtb	M. tuberculosis
IL6_T3_corr,2	msp_100.core	0.381944444444444	0.0187388308233029	0.0938108000439754	0.112149925204503	1	msp_100.core (Oscillibacter 1.68 %)	Firmicutes	0.595789473684211	Oscillibacter	0.0168421052631579	NA	NA	IL6_T3_corr,2	IL6	aureus	S. aureus
IL1b_T3_corr,2	msp_052.core	0.458333333333333	0.00799218540120331	0.0937900485031119	0.112229686016963	1	msp_052.core (Dialister invisus 97.51 %)	Firmicutes	0.978215767634855	Dialister	0.978215767634855	Dialister invisus	0.975103734439834	IL1b_T3_corr,2	IL1b	aureus	S. aureus
IFNg_W4_corr,2	msp_305.core	0.0555555555555556	0.00653951778655532	-0.0968582967449382	0.112309895253063	1	msp_305.core (Oscillibacter 1.16 %)	Firmicutes	0.308139534883721	Oscillibacter	0.0116279069767442	NA	NA	IFNg_W4_corr,2	IFNg	Mtb	M. tuberculosis
TNF_T3_corr,2	msp_161.core	0.173611111111111	0.00410690382127216	-0.0936221548318209	0.112876641102904	1	msp_161.core (Oscillibacter 1.00 %)	Firmicutes	0.595214356929212	Oscillibacter	0.00997008973080758	NA	NA	TNF_T3_corr,2	TNF	aureus	S. aureus
TNF_T3_corr,2	msp_192.core	0.0972222222222222	0.00410690382127216	0.0935110933198848	0.113306205568847	1	msp_192.core (Holdemanella biformis 95.11 %)	Firmicutes	0.979323308270677	Holdemanella	0.977443609022556	Holdemanella biformis	0.951127819548872	TNF_T3_corr,2	TNF	aureus	S. aureus
IL1b_T3_corr,2	msp_276.core	0.236111111111111	0.00799218540120331	0.093499538588574	0.113350970514313	1	msp_276.core ([Eubacterium] eligens 5.59 %)	Firmicutes	0.871710526315789	Eubacterium	0.536184210526316	[Eubacterium] eligens	0.0559210526315789	IL1b_T3_corr,2	IL1b	aureus	S. aureus
IL1b_T4_corr,2	msp_045.core	0.424028268551237	0.00193920268868742	0.0943237707550264	0.113357600233834	1	msp_045.core (Firmicutes 33.86 %)	Firmicutes	0.338600451467269	NA	NA	NA	NA	IL1b_T4_corr,2	IL1b	Mtb	M. tuberculosis
IL6_T4_corr,2	msp_243.core	0.0105633802816901	0.00457996660813071	0.0941470478476455	0.113395251602893	1	msp_243.core (Prevotella sp. Marseille-P4119 0.77 %)	Bacteroidetes	0.911538461538462	Prevotella	0.247435897435897	Prevotella sp. Marseille-P4119	0.00769230769230769	IL6_T4_corr,2	IL6	Mtb	M. tuberculosis
IL6_T4_corr,2	msp_250.core	0.0105633802816901	0.00457996660813071	0.0941470478476455	0.113395251602893	1	msp_250.core (Prevotella sp. P4-119 0.27 %)	Bacteroidetes	0.822281167108753	Prevotella	0.123342175066313	Prevotella sp. P4-119	0.0026525198938992	IL6_T4_corr,2	IL6	Mtb	M. tuberculosis
IFNg_W3_corr,2	msp_011.core	0.752631578947368	0.00335424693122187	-0.11517169984525	0.113575113733913	1	msp_011.core (Ruminococcus bicirculans 97.22 %)	Firmicutes	0.980902777777778	Ruminococcus	0.980902777777778	Ruminococcus bicirculans	0.972222222222222	IFNg_W3_corr,2	IFNg	aureus	S. aureus
IFNg_W4_corr,2	msp_202.core	0.322222222222222	0.00653951778655532	-0.0963602161440798	0.114177423041294	1	msp_202.core (Slackia 0.92 %)	Actinobacteria	0.587155963302752	Slackia	0.00917431192660551	NA	NA	IFNg_W4_corr,2	IFNg	Mtb	M. tuberculosis
IFNg_W3_corr,2	msp_026.core	0.773684210526316	0.00335424693122187	-0.114806618887105	0.114731812330234	1	msp_026.core (Alistipes finegoldii 98.54 %)	Bacteroidetes	0.98744769874477	Alistipes	0.98744769874477	Alistipes finegoldii	0.985355648535565	IFNg_W3_corr,2	IFNg	aureus	S. aureus
IFNg_W3_corr,2	msp_203.core	0.205263157894737	0.00335424693122187	0.114526599621344	0.115625221696832	1	msp_203.core (Blautia sp. SG-772 1.12 %)	Firmicutes	0.921787709497207	Blautia	0.699720670391061	Blautia sp. SG-772	0.0111731843575419	IFNg_W3_corr,2	IFNg	aureus	S. aureus
IL6_T3_corr,2	msp_112.core	0.670138888888889	0.0187388308233029	-0.092582794350897	0.116946967674593	1	msp_112.core (Roseburia 2.45 %)	Firmicutes	0.656632173095014	Roseburia	0.0244590780809031	NA	NA	IL6_T3_corr,2	IL6	aureus	S. aureus
IFNg_W4_corr,2	msp_251.core	0.381481481481481	0.00653951778655532	-0.0956067216327571	0.117048708795583	1	msp_251.core ([Clostridium] leptum 97.21 %)	Firmicutes	0.97984496124031	Ruminiclostridium	0.976744186046512	[Clostridium] leptum	0.972093023255814	IFNg_W4_corr,2	IFNg	Mtb	M. tuberculosis
IL6_T4_corr,2	msp_053.core	0.820422535211268	0.00457996660813071	0.0931927785398963	0.117115141173057	1	msp_053.core ([Eubacterium] eligens 98.06 %)	Firmicutes	0.981969486823856	Eubacterium	0.981969486823856	[Eubacterium] eligens	0.980582524271845	IL6_T4_corr,2	IL6	Mtb	M. tuberculosis
IL6_T4_corr,2	msp_253.core	0.0528169014084507	0.00457996660813071	0.0930383607545007	0.117725943583864	1	msp_253.core (Proteobacteria 12.75 %)	Proteobacteria	0.127450980392157	NA	NA	NA	NA	IL6_T4_corr,2	IL6	Mtb	M. tuberculosis
IFNg_W4_corr,2	msp_172.core	0.111111111111111	0.00653951778655532	-0.0951675945275224	0.118747876683725	1	msp_172.core (Gemmiger formicilis 0.20 %)	Firmicutes	0.932323232323232	Gemmiger	0.497979797979798	Gemmiger formicilis	0.00202020202020202	IFNg_W4_corr,2	IFNg	Mtb	M. tuberculosis
TNF_T3_corr,2	msp_080.core	0.0486111111111111	0.00410690382127216	0.091890130283671	0.11972262047669	1	msp_080.core (Butyrivibrio crossotus 97.17 %)	Firmicutes	0.978326309452137	Butyrivibrio	0.97471402769416	Butyrivibrio crossotus	0.971703792895846	TNF_T3_corr,2	TNF	aureus	S. aureus
IL6_T4_corr,2	msp_252.core	0.0774647887323944	0.00457996660813071	-0.092258790673233	0.120847586569364	1	msp_252.core (Firmicutes 15.72 %)	Firmicutes	0.157162726008345	NA	NA	NA	NA	IL6_T4_corr,2	IL6	Mtb	M. tuberculosis
IL1b_T4_corr,2	msp_175.core	0.0282685512367491	0.00193920268868742	-0.0922207611978865	0.121663946038788	1	msp_175.core (Eubacterium 0.18 %)	Firmicutes	0.395242451967063	Eubacterium	0.00182982616651418	NA	NA	IL1b_T4_corr,2	IL1b	Mtb	M. tuberculosis
IL1b_T3_corr,2	msp_311.core	0.0173611111111111	0.00799218540120331	0.091397685192722	0.121726978434243	1	msp_311.core (Prevotella copri 0.31 %)	Bacteroidetes	0.815047021943574	Prevotella	0.25705329153605	Prevotella copri	0.00313479623824451	IL1b_T3_corr,2	IL1b	aureus	S. aureus
IL6_T4_corr,2	msp_242.core	0.126760563380282	0.00457996660813071	-0.09187073519584	0.122425312881235	1	msp_242.core (Proteobacteria 20.90 %)	Proteobacteria	0.208994708994709	NA	NA	NA	NA	IL6_T4_corr,2	IL6	Mtb	M. tuberculosis
IL1b_T4_corr,2	msp_172.core	0.106007067137809	0.00193920268868742	0.0919480507784653	0.122774893759273	1	msp_172.core (Gemmiger formicilis 0.20 %)	Firmicutes	0.932323232323232	Gemmiger	0.497979797979798	Gemmiger formicilis	0.00202020202020202	IL1b_T4_corr,2	IL1b	Mtb	M. tuberculosis
TNF_T3_corr,2	msp_284.core	0.0763888888888889	0.00410690382127216	0.0907803502778576	0.124276419670909	1	msp_284.core (Butyricicoccus porcorum 0.21 %)	Firmicutes	0.781970649895178	Butyricicoccus	0.106918238993711	Butyricicoccus porcorum	0.00209643605870021	TNF_T3_corr,2	TNF	aureus	S. aureus
IL1b_T3_corr,2	msp_192.core	0.0972222222222222	0.00799218540120331	0.0906594034577069	0.124780720145262	1	msp_192.core (Holdemanella biformis 95.11 %)	Firmicutes	0.979323308270677	Holdemanella	0.977443609022556	Holdemanella biformis	0.951127819548872	IL1b_T3_corr,2	IL1b	aureus	S. aureus
TNF_T3_corr,2	msp_285.core	0.142361111111111	0.00410690382127216	-0.0906335253473287	0.124888827514773	1	msp_285.core (Firmicutes 51.13 %)	Firmicutes	0.511326860841424	NA	NA	NA	NA	TNF_T3_corr,2	TNF	aureus	S. aureus
IFNg_W3_corr,2	msp_199.core	0.110526315789474	0.00335424693122187	-0.111522503386658	0.125554500160861	1	msp_199.core (Ruminococcaceae bacterium FB2012 0.10 %)	Firmicutes	0.69748743718593	Ruminococcus	0.0683417085427136	Ruminococcaceae bacterium FB2012	0.00100502512562814	IFNg_W3_corr,2	IFNg	aureus	S. aureus
IL6_T3_corr,2	msp_064.core	0.909722222222222	0.0187388308233029	-0.0904346672319271	0.125721994871474	1	msp_064.core (Faecalibacterium prausnitzii 95.28 %)	Firmicutes	0.973148901545972	Faecalibacterium	0.970707892595606	Faecalibacterium prausnitzii	0.952807160292921	IL6_T3_corr,2	IL6	aureus	S. aureus
IL6_T4_corr,2	msp_017.core	0.482394366197183	0.00457996660813071	0.0910299347940754	0.125898662679854	1	msp_017.core (Blautia obeum 0.16 %)	Firmicutes	0.881164106709782	Blautia	0.257073565076799	Blautia obeum	0.00161681487469685	IL6_T4_corr,2	IL6	Mtb	M. tuberculosis
IL1b_T4_corr,2	msp_297.core	0.954063604240283	0.00193920268868742	0.0910067557211547	0.12667010453315	1	msp_297.core (Dorea formicigenerans 99.01 %)	Firmicutes	0.993377483443709	Dorea	0.993377483443709	Dorea formicigenerans	0.990066225165563	IL1b_T4_corr,2	IL1b	Mtb	M. tuberculosis
IL6_T3_corr,2	msp_007.core	0.868055555555556	0.0187388308233029	-0.0898709307294289	0.128107337124744	1	msp_007.core (Bacteroides vulgatus 90.73 %)	Bacteroidetes	0.957393483709273	Bacteroides	0.954887218045113	Bacteroides vulgatus	0.907268170426065	IL6_T3_corr,2	IL6	aureus	S. aureus
IL1b_T3_corr,2	msp_316.core	0.177083333333333	0.00799218540120331	-0.0897943170652432	0.128434196926503	1	msp_316.core (Firmicutes 25.44 %)	Firmicutes	0.254416961130742	NA	NA	NA	NA	IL1b_T3_corr,2	IL1b	aureus	S. aureus
IL1b_T4_corr,2	msp_336.core	0.0353356890459364	0.00193920268868742	0.0905564322704902	0.128567127200206	1	msp_336.core (Clostridium 1.09 %)	Firmicutes	0.497267759562842	Clostridium	0.0109289617486339	NA	NA	IL1b_T4_corr,2	IL1b	Mtb	M. tuberculosis
IL1b_T3_corr,2	msp_125.core	0.0138888888888889	0.00799218540120331	0.0897615333308394	0.128574260263331	1	msp_125.core (Prevotella 0.13 %)	Bacteroidetes	0.342412451361868	Prevotella	0.0012970168612192	NA	NA	IL1b_T3_corr,2	IL1b	aureus	S. aureus
IL1b_T4_corr,2	msp_153.core	0.540636042402827	0.00193920268868742	0.0903924603506812	0.129263300017901	1	msp_153.core (Bacteroides xylanisolvens 98.30 %)	Bacteroidetes	0.987864077669903	Bacteroides	0.987864077669903	Bacteroides xylanisolvens	0.983009708737864	IL1b_T4_corr,2	IL1b	Mtb	M. tuberculosis
TNF_T3_corr,2	msp_207.core	0.194444444444444	0.00410690382127216	-0.0895592860670715	0.129440942582473	1	msp_207.core (Enterorhabdus 0.38 %)	Actinobacteria	0.518565941101152	Enterorhabdus	0.00384122919334187	NA	NA	TNF_T3_corr,2	TNF	aureus	S. aureus
IFNg_W3_corr,2	msp_107.core	0.142105263157895	0.00335424693122187	-0.110396523446912	0.129441517197746	1	msp_107.core (Bifidobacterium angulatum 97.93 %)	Actinobacteria	0.982644628099174	Bifidobacterium	0.982644628099174	Bifidobacterium angulatum	0.979338842975207	IFNg_W3_corr,2	IFNg	aureus	S. aureus
IFNg_W4_corr,2	msp_035.core	0.125925925925926	0.00653951778655532	-0.0924282181630395	0.129785327861528	1	msp_035.core (Cronobacter sakazakii 0.06 %)	Firmicutes	0.4142305570877	Ruminococcus	0.00882515168229454	Cronobacter sakazakii	0.000551571980143409	IFNg_W4_corr,2	IFNg	Mtb	M. tuberculosis
IL1b_T3_corr,2	msp_217.core	0.0243055555555556	0.00799218540120331	-0.0894136583399734	0.130067785059064	1	msp_217.core (Ruminococcus 0.41 %)	Firmicutes	0.460365853658537	Ruminococcus	0.0040650406504065	NA	NA	IL1b_T3_corr,2	IL1b	aureus	S. aureus
TNF_T3_corr,2	msp_286.core	0.0243055555555556	0.00410690382127216	0.089404242411336	0.130108395669608	1	msp_286.core (Catenibacterium mitsuokai 95.33 %)	Firmicutes	0.968847352024922	Catenibacterium	0.968847352024922	Catenibacterium mitsuokai	0.953271028037383	TNF_T3_corr,2	TNF	aureus	S. aureus
IL1b_T3_corr,2	msp_309.core	0.347222222222222	0.00799218540120331	-0.0892977706766877	0.130568286432274	1	msp_309.core (Flavonifractor 0.75 %)	Firmicutes	0.709433962264151	Flavonifractor	0.00754716981132075	NA	NA	IL1b_T3_corr,2	IL1b	aureus	S. aureus
IL1b_T4_corr,2	msp_070.core	0.0424028268551237	0.00193920268868742	-0.0898931265575242	0.131401256871626	1	msp_070.core (Alistipes sp. An54 0.13 %)	Bacteroidetes	0.872190109184329	Alistipes	0.330764290301863	Alistipes sp. An54	0.00128452151573539	IL1b_T4_corr,2	IL1b	Mtb	M. tuberculosis
IL6_T3_corr,2	msp_303.core	0.0243055555555556	0.0187388308233029	0.0891048158806693	0.131404925005577	1	msp_303.core (Prevotella copri 0.67 %)	Bacteroidetes	0.93	Prevotella	0.71	Prevotella copri	0.00666666666666667	IL6_T3_corr,2	IL6	aureus	S. aureus
TNF_T3_corr,2	msp_317.core	0.0208333333333333	0.00410690382127216	-0.0888290805908104	0.132607661241991	1	msp_317.core (Faecalibacterium 45.61 %)	Firmicutes	0.898648648648649	Faecalibacterium	0.456081081081081	NA	NA	TNF_T3_corr,2	TNF	aureus	S. aureus
IL6_T4_corr,2	msp_308.core	0.0598591549295775	0.00457996660813071	-0.089429806694717	0.132719161927019	1	msp_308.core (Faecalitalea cylindroides 96.93 %)	Firmicutes	0.975460122699387	Faecalitalea	0.975460122699387	Faecalitalea cylindroides	0.969325153374233	IL6_T4_corr,2	IL6	Mtb	M. tuberculosis
IL6_T3_corr,2	msp_285.core	0.142361111111111	0.0187388308233029	-0.0886905693027184	0.133215028058925	1	msp_285.core (Firmicutes 51.13 %)	Firmicutes	0.511326860841424	NA	NA	NA	NA	IL6_T3_corr,2	IL6	aureus	S. aureus
TNF_T3_corr,2	msp_308.core	0.0590277777777778	0.00410690382127216	-0.0885032899806867	0.134039643799756	1	msp_308.core (Faecalitalea cylindroides 96.93 %)	Firmicutes	0.975460122699387	Faecalitalea	0.975460122699387	Faecalitalea cylindroides	0.969325153374233	TNF_T3_corr,2	TNF	aureus	S. aureus
TNF_T3_corr,2	msp_137.core	0.847222222222222	0.00410690382127216	-0.0884875707139604	0.134109036072618	1	msp_137.core (Roseburia inulinivorans 97.61 %)	Firmicutes	0.978899082568807	Roseburia	0.978899082568807	Roseburia inulinivorans	0.976146788990826	TNF_T3_corr,2	TNF	aureus	S. aureus
IFNg_W4_corr,2	msp_011.core	0.777777777777778	0.00653951778655532	-0.0912601316523046	0.134725967367849	1	msp_011.core (Ruminococcus bicirculans 97.22 %)	Firmicutes	0.980902777777778	Ruminococcus	0.980902777777778	Ruminococcus bicirculans	0.972222222222222	IFNg_W4_corr,2	IFNg	Mtb	M. tuberculosis
IL1b_T3_corr,2	msp_245.core	0.319444444444444	0.00799218540120331	-0.0880958717645671	0.135847119484539	1	msp_245.core (Anaerotignum 0.15 %)	Firmicutes	0.541055718475073	Anaerotignum	0.00146627565982405	NA	NA	IL1b_T3_corr,2	IL1b	aureus	S. aureus
TNF_T3_corr,2	msp_154.core	0.920138888888889	0.00410690382127216	-0.087993928856941	0.136302295576128	1	msp_154.core (Faecalibacterium prausnitzii 1.42 %)	Firmicutes	0.927015250544662	Faecalibacterium	0.604575163398693	Faecalibacterium prausnitzii	0.014161220043573	TNF_T3_corr,2	TNF	aureus	S. aureus
IL6_T3_corr,2	msp_096.core	0.489583333333333	0.0187388308233029	0.0879106420002613	0.136675040670381	1	msp_096.core (Oscillibacter 2.00 %)	Firmicutes	0.611058150619638	Oscillibacter	0.0200190657769304	NA	NA	IL6_T3_corr,2	IL6	aureus	S. aureus
IL1b_T3_corr,2	msp_141.core	0.236111111111111	0.00799218540120331	-0.0878233917944075	0.137066362138706	1	msp_141.core (Oscillibacter 1.13 %)	Firmicutes	0.525519848771267	Oscillibacter	0.0113421550094518	NA	NA	IL1b_T3_corr,2	IL1b	aureus	S. aureus
TNF_T3_corr,2	msp_030.core	0.326388888888889	0.00410690382127216	0.0877350575085235	0.13746342098946	1	msp_030.core (Coprococcus 1.91 %)	Firmicutes	0.483468038207201	Coprococcus	0.0191036002939015	NA	NA	TNF_T3_corr,2	TNF	aureus	S. aureus
TNF_T3_corr,2	msp_073.core	0.829861111111111	0.00410690382127216	-0.0877261032003949	0.137503719422684	1	msp_073.core (Alistipes shahii 94.40 %)	Bacteroidetes	0.974107767669699	Alistipes	0.965010496850945	Alistipes shahii	0.944016794961512	TNF_T3_corr,2	TNF	aureus	S. aureus
TNF_T3_corr,2	msp_049.core	0.631944444444444	0.00410690382127216	-0.0876384099990581	0.137898857517121	1	msp_049.core (Alistipes finegoldii 97.82 %)	Bacteroidetes	0.982532751091703	Alistipes	0.982532751091703	Alistipes finegoldii	0.978165938864629	TNF_T3_corr,2	TNF	aureus	S. aureus
IL1b_T3_corr,2	msp_078.core	0.888888888888889	0.00799218540120331	0.0875681612280471	0.138216020110815	1	msp_078.core (Gemmiger formicilis 93.81 %)	Firmicutes	0.972910216718266	Gemmiger	0.95046439628483	Gemmiger formicilis	0.938080495356037	IL1b_T3_corr,2	IL1b	aureus	S. aureus
IL6_T3_corr,2	msp_297.core	0.954861111111111	0.0187388308233029	0.0874375359170586	0.138807259847925	1	msp_297.core (Dorea formicigenerans 99.01 %)	Firmicutes	0.993377483443709	Dorea	0.993377483443709	Dorea formicigenerans	0.990066225165563	IL6_T3_corr,2	IL6	aureus	S. aureus
TNF_T3_corr,2	msp_163.core	0.381944444444444	0.00410690382127216	-0.0872760381442421	0.139540911779513	1	msp_163.core (Lachnospiraceae bacterium TF01-11 95.39 %)	Firmicutes	0.970506912442396	Acetivibrio	0.000921658986175115	Lachnospiraceae bacterium TF01-11	0.953917050691244	TNF_T3_corr,2	TNF	aureus	S. aureus
IL6_T3_corr,2	msp_217.core	0.0243055555555556	0.0187388308233029	-0.087259293867755	0.139617147214137	1	msp_217.core (Ruminococcus 0.41 %)	Firmicutes	0.460365853658537	Ruminococcus	0.0040650406504065	NA	NA	IL6_T3_corr,2	IL6	aureus	S. aureus
IL6_T4_corr,2	msp_335.core	0.0880281690140845	0.00457996660813071	-0.0877438570417766	0.140209720139265	1	msp_335.core (Firmicutes 60.47 %)	Firmicutes	0.604651162790698	NA	NA	NA	NA	IL6_T4_corr,2	IL6	Mtb	M. tuberculosis
IFNg_W3_corr,2	msp_164.core	0.247368421052632	0.00335424693122187	-0.107260367857285	0.140756845484892	1	msp_164.core (Bacteroides clarus 97.54 %)	Bacteroidetes	0.976271186440678	Bacteroides	0.976271186440678	Bacteroides clarus	0.975423728813559	IFNg_W3_corr,2	IFNg	aureus	S. aureus
IL1b_T3_corr,2	msp_055.core	0.177083333333333	0.00799218540120331	0.0868740293584424	0.141380048359535	1	msp_055.core (Faecalibacterium prausnitzii 98.02 %)	Firmicutes	0.981599433828733	Faecalibacterium	0.980891719745223	Faecalibacterium prausnitzii	0.980184005661713	IL1b_T3_corr,2	IL1b	aureus	S. aureus
IL1b_T4_corr,2	msp_020.core	0.406360424028269	0.00193920268868742	-0.08761688862349	0.141494210766965	1	msp_020.core (Akkermansia muciniphila 98.17 %)	Verrucomicrobia	0.983406113537118	Akkermansia	0.983406113537118	Akkermansia muciniphila	0.981659388646288	IL1b_T4_corr,2	IL1b	Mtb	M. tuberculosis
IL1b_T3_corr,2	msp_211.core	0.243055555555556	0.00799218540120331	-0.0868398642312374	0.141537199531978	1	msp_211.core (Oscillibacter 0.42 %)	Firmicutes	0.477464788732394	Oscillibacter	0.00422535211267606	NA	NA	IL1b_T3_corr,2	IL1b	aureus	S. aureus
IL1b_T3_corr,2	msp_007.core	0.868055555555556	0.00799218540120331	-0.0867668431136263	0.14187352627744	1	msp_007.core (Bacteroides vulgatus 90.73 %)	Bacteroidetes	0.957393483709273	Bacteroides	0.954887218045113	Bacteroides vulgatus	0.907268170426065	IL1b_T3_corr,2	IL1b	aureus	S. aureus
IL1b_T3_corr,2	msp_201.core	0.253472222222222	0.00799218540120331	-0.0866664510201298	0.142336917013773	1	msp_201.core (Phascolarctobacterium 0.52 %)	Firmicutes	0.491614255765199	Phascolarctobacterium	0.00524109014675052	NA	NA	IL1b_T3_corr,2	IL1b	aureus	S. aureus
IL1b_T4_corr,2	msp_069.core	0.321554770318021	0.00193920268868742	-0.0873609474142585	0.142665149532977	1	msp_069.core (Flavonifractor 0.60 %)	Firmicutes	0.456325301204819	Flavonifractor	0.00602409638554217	NA	NA	IL1b_T4_corr,2	IL1b	Mtb	M. tuberculosis
IFNg_W4_corr,2	msp_342.core	0.0703703703703704	0.00653951778655532	0.0892317728097358	0.143647063346648	1	msp_342.core (Firmicutes 15.62 %)	Firmicutes	0.15625	NA	NA	NA	NA	IFNg_W4_corr,2	IFNg	Mtb	M. tuberculosis
TNF_T3_corr,2	msp_159.core	0.416666666666667	0.00410690382127216	-0.0863328818568754	0.143884912441317	1	msp_159.core (Pseudoflavonifractor 0.26 %)	Firmicutes	0.468995633187773	Pseudoflavonifractor	0.00262008733624454	NA	NA	TNF_T3_corr,2	TNF	aureus	S. aureus
IL1b_T4_corr,2	msp_124.core	0.0318021201413428	0.00193920268868742	-0.0870792175862083	0.143962610390171	1	msp_124.core (Akkermansia muciniphila 97.97 %)	Verrucomicrobia	0.980314960629921	Akkermansia	0.980314960629921	Akkermansia muciniphila	0.979658792650919	IL1b_T4_corr,2	IL1b	Mtb	M. tuberculosis
IL6_T3_corr,2	msp_053.core	0.822916666666667	0.0187388308233029	0.0863034907234066	0.144021921149127	1	msp_053.core ([Eubacterium] eligens 98.06 %)	Firmicutes	0.981969486823856	Eubacterium	0.981969486823856	[Eubacterium] eligens	0.980582524271845	IL6_T3_corr,2	IL6	aureus	S. aureus
IFNg_W3_corr,2	msp_166.core	0.952631578947368	0.00335424693122187	0.106382346011872	0.144056168059134	1	msp_166.core (Clostridiales bacterium KLE1615 93.31 %)	Firmicutes	0.976267529665588	Blautia	0.00539374325782093	Clostridiales bacterium KLE1615	0.933117583603021	IFNg_W3_corr,2	IFNg	aureus	S. aureus
TNF_T3_corr,2	msp_026.core	0.788194444444444	0.00410690382127216	0.0862406265251117	0.144315300729431	1	msp_026.core (Alistipes finegoldii 98.54 %)	Bacteroidetes	0.98744769874477	Alistipes	0.98744769874477	Alistipes finegoldii	0.985355648535565	TNF_T3_corr,2	TNF	aureus	S. aureus
IL6_T3_corr,2	msp_275.core	0.756944444444444	0.0187388308233029	0.0861654223103229	0.1446668680321	1	msp_275.core (Dorea longicatena 95.52 %)	Firmicutes	0.96078431372549	Dorea	0.96078431372549	Dorea longicatena	0.955182072829132	IL6_T3_corr,2	IL6	aureus	S. aureus
TNF_T3_corr,2	msp_255.core	0.520833333333333	0.00410690382127216	0.0861502759062625	0.144737753887633	1	msp_255.core ([Eubacterium] hallii 95.95 %)	Firmicutes	0.974068071312804	Eubacterium	0.969205834683955	[Eubacterium] hallii	0.959481361426256	TNF_T3_corr,2	TNF	aureus	S. aureus
IFNg_W3_corr,2	msp_225.core	0.0368421052631579	0.00335424693122187	0.106144913942504	0.144958385492128	1	msp_225.core (Bacteroides coprophilus 97.86 %)	Bacteroidetes	0.983392645314354	Bacteroides	0.983392645314354	Bacteroides coprophilus	0.97864768683274	IFNg_W3_corr,2	IFNg	aureus	S. aureus
IFNg_W4_corr,2	msp_337.core	0.0111111111111111	0.00653951778655532	-0.0887182182113217	0.145975699395019	1	msp_337.core ([Bacteroides] pectinophilus 96.11 %)	Firmicutes	0.988888888888889	NA	NA	[Bacteroides] pectinophilus	0.961111111111111	IFNg_W4_corr,2	IFNg	Mtb	M. tuberculosis
IL6_T4_corr,2	msp_161.core	0.176056338028169	0.00457996660813071	0.0864875797702852	0.145998470251066	1	msp_161.core (Oscillibacter 1.00 %)	Firmicutes	0.595214356929212	Oscillibacter	0.00997008973080758	NA	NA	IL6_T4_corr,2	IL6	Mtb	M. tuberculosis
IL1b_T3_corr,2	msp_058.core	0.586805555555556	0.00799218540120331	-0.0858033710623606	0.146368540420462	1	msp_058.core (Gemmiger formicilis 0.21 %)	Firmicutes	0.896077081899518	Gemmiger	0.569167240192705	Gemmiger formicilis	0.00206469373709566	IL1b_T3_corr,2	IL1b	aureus	S. aureus
IL6_T3_corr,2	msp_177.core	0.0243055555555556	0.0187388308233029	-0.0856209222848616	0.147231817921421	1	msp_177.core (Dialister succinatiphilus 96.44 %)	Firmicutes	0.978010471204188	Dialister	0.974869109947644	Dialister succinatiphilus	0.964397905759162	IL6_T3_corr,2	IL6	aureus	S. aureus
IFNg_W3_corr,2	msp_075.core	0.905263157894737	0.00335424693122187	0.10555109444396	0.147233632635746	1	msp_075.core (Blautia massiliensis 96.21 %)	Firmicutes	0.974385245901639	Blautia	0.974385245901639	Blautia massiliensis	0.962090163934426	IFNg_W3_corr,2	IFNg	aureus	S. aureus
IL1b_T4_corr,2	msp_244.core	0.219081272084806	0.00193920268868742	0.0863501204078115	0.14736211662569	1	msp_244.core (Firmicutes 50.00 %)	Firmicutes	0.5	NA	NA	NA	NA	IL1b_T4_corr,2	IL1b	Mtb	M. tuberculosis
IL6_T3_corr,2	msp_017.core	0.479166666666667	0.0187388308233029	0.0852164558003927	0.14915939877849	1	msp_017.core (Blautia obeum 0.16 %)	Firmicutes	0.881164106709782	Blautia	0.257073565076799	Blautia obeum	0.00161681487469685	IL6_T3_corr,2	IL6	aureus	S. aureus
IFNg_W4_corr,2	msp_160.core	0.611111111111111	0.00653951778655532	-0.0875751969111733	0.151261559519035	1	msp_160.core (Oscillibacter 0.36 %)	Firmicutes	0.549019607843137	Oscillibacter	0.0035650623885918	NA	NA	IFNg_W4_corr,2	IFNg	Mtb	M. tuberculosis
TNF_T3_corr,2	msp_132.core	0.25	0.00410690382127216	-0.0847184171446341	0.151559170001655	1	msp_132.core (Oscillibacter 0.59 %)	Firmicutes	0.589420654911839	Oscillibacter	0.00587741393786734	NA	NA	TNF_T3_corr,2	TNF	aureus	S. aureus
IFNg_W4_corr,2	msp_072.core	0.362962962962963	0.00653951778655532	-0.0875040158609963	0.151595468172406	1	msp_072.core (Bifidobacterium bifidum 97.51 %)	Actinobacteria	0.975128017556694	Bifidobacterium	0.975128017556694	Bifidobacterium bifidum	0.975128017556694	IFNg_W4_corr,2	IFNg	Mtb	M. tuberculosis
IFNg_W4_corr,2	msp_167.core	0.0296296296296296	0.00653951778655532	0.0874434805952995	0.151879876706976	1	msp_167.core (Dialister 0.17 %)	Firmicutes	0.489761092150171	Dialister	0.00170648464163823	NA	NA	IFNg_W4_corr,2	IFNg	Mtb	M. tuberculosis
IFNg_W4_corr,2	msp_136.core	0.111111111111111	0.00653951778655532	-0.0872689020844085	0.152702349168895	1	msp_136.core (Oscillibacter 0.89 %)	Firmicutes	0.538324420677362	Oscillibacter	0.0089126559714795	NA	NA	IFNg_W4_corr,2	IFNg	Mtb	M. tuberculosis
TNF_T3_corr,2	msp_222.core	0.729166666666667	0.00410690382127216	-0.0843901535708495	0.153156811011702	1	msp_222.core (Oscillibacter 7.22 %)	Firmicutes	0.813031161473088	Oscillibacter	0.0722379603399433	NA	NA	TNF_T3_corr,2	TNF	aureus	S. aureus
IL6_T4_corr,2	msp_132.core	0.25	0.00457996660813071	-0.084789715161927	0.154108829666415	1	msp_132.core (Oscillibacter 0.59 %)	Firmicutes	0.589420654911839	Oscillibacter	0.00587741393786734	NA	NA	IL6_T4_corr,2	IL6	Mtb	M. tuberculosis
IFNg_W3_corr,2	msp_110.core	0.978947368421053	0.00335424693122187	0.103769475038827	0.154222558677555	1	msp_110.core (Anaerostipes hadrus 98.06 %)	Firmicutes	0.983150800336984	Anaerostipes	0.982308340353833	Anaerostipes hadrus	0.980623420387532	IFNg_W3_corr,2	IFNg	aureus	S. aureus
IL1b_T3_corr,2	msp_189.core	0.708333333333333	0.00799218540120331	0.0840384622335398	0.154882577733976	1	msp_189.core (Blautia sp. SF-50 0.85 %)	Firmicutes	0.796033994334278	Blautia	0.39943342776204	Blautia sp. SF-50	0.0084985835694051	IL1b_T3_corr,2	IL1b	aureus	S. aureus
IL1b_T4_corr,2	msp_170.core	0.738515901060071	0.00193920268868742	0.0847653611909225	0.154961338743789	1	msp_170.core (Faecalibacterium prausnitzii 4.32 %)	Firmicutes	0.953367875647668	Faecalibacterium	0.808290155440414	Faecalibacterium prausnitzii	0.0431778929188256	IL1b_T4_corr,2	IL1b	Mtb	M. tuberculosis
TNF_T3_corr,2	msp_125.core	0.0138888888888889	0.00410690382127216	0.0839526396345213	0.15530593489091	1	msp_125.core (Prevotella 0.13 %)	Bacteroidetes	0.342412451361868	Prevotella	0.0012970168612192	NA	NA	TNF_T3_corr,2	TNF	aureus	S. aureus
IL1b_T3_corr,2	msp_025.core	0.638888888888889	0.00799218540120331	-0.0838811426278817	0.155659291652385	1	msp_025.core (Roseburia 0.14 %)	Firmicutes	0.522038567493113	Roseburia	0.00137741046831956	NA	NA	IL1b_T3_corr,2	IL1b	aureus	S. aureus
IFNg_W4_corr,2	msp_049.core	0.622222222222222	0.00653951778655532	0.0864766240989889	0.156477317816658	1	msp_049.core (Alistipes finegoldii 97.82 %)	Bacteroidetes	0.982532751091703	Alistipes	0.982532751091703	Alistipes finegoldii	0.978165938864629	IFNg_W4_corr,2	IFNg	Mtb	M. tuberculosis
IFNg_W4_corr,2	msp_097.core	0.0481481481481481	0.00653951778655532	-0.0863101540712905	0.157279370246323	1	msp_097.core (Lentisphaerae 15.50 %)	Lentisphaerae	0.154972544234289	NA	NA	NA	NA	IFNg_W4_corr,2	IFNg	Mtb	M. tuberculosis
IL1b_T4_corr,2	msp_322.core	0.00706713780918728	0.00193920268868742	0.0842893586707542	0.157300702679172	1	msp_322.core (Bacteroides mediterraneensis 42.70 %)	Bacteroidetes	0.962546816479401	Bacteroides	0.771535580524345	Bacteroides mediterraneensis	0.426966292134831	IL1b_T4_corr,2	IL1b	Mtb	M. tuberculosis
IL1b_T3_corr,2	msp_222.core	0.729166666666667	0.00799218540120331	-0.0834085541042845	0.158010227929735	1	msp_222.core (Oscillibacter 7.22 %)	Firmicutes	0.813031161473088	Oscillibacter	0.0722379603399433	NA	NA	IL1b_T3_corr,2	IL1b	aureus	S. aureus
IFNg_W3_corr,2	msp_227.core	0.00526315789473684	0.00335424693122187	0.102781236408532	0.158205534572333	1	msp_227.core (Succinatimonas hippei 0.11 %)	Proteobacteria	0.655793025871766	Succinivibrio	0.0483689538807649	Succinatimonas hippei	0.00112485939257593	IFNg_W3_corr,2	IFNg	aureus	S. aureus
IFNg_W3_corr,2	msp_267.core	0.00526315789473684	0.00335424693122187	0.102781236408532	0.158205534572333	1	msp_267.core (Bacteroidetes 57.21 %)	Bacteroidetes	0.572115384615385	NA	NA	NA	NA	IFNg_W3_corr,2	IFNg	aureus	S. aureus
IL6_T3_corr,2	msp_003.core	0.954861111111111	0.0187388308233029	-0.0833476930007322	0.158314921311978	1	msp_003.core (Bacteroides uniformis 97.51 %)	Bacteroidetes	0.980721393034826	Bacteroides	0.980721393034826	Bacteroides uniformis	0.975124378109453	IL6_T3_corr,2	IL6	aureus	S. aureus
IL6_T3_corr,2	msp_286.core	0.0243055555555556	0.0187388308233029	0.0833083702115363	0.158512021068692	1	msp_286.core (Catenibacterium mitsuokai 95.33 %)	Firmicutes	0.968847352024922	Catenibacterium	0.968847352024922	Catenibacterium mitsuokai	0.953271028037383	IL6_T3_corr,2	IL6	aureus	S. aureus
IL6_T3_corr,2	msp_211.core	0.243055555555556	0.0187388308233029	-0.0831386210076248	0.159364985387393	1	msp_211.core (Oscillibacter 0.42 %)	Firmicutes	0.477464788732394	Oscillibacter	0.00422535211267606	NA	NA	IL6_T3_corr,2	IL6	aureus	S. aureus
IL6_T4_corr,2	msp_007.core	0.869718309859155	0.00457996660813071	-0.0837121314960929	0.159430121395522	1	msp_007.core (Bacteroides vulgatus 90.73 %)	Bacteroidetes	0.957393483709273	Bacteroides	0.954887218045113	Bacteroides vulgatus	0.907268170426065	IL6_T4_corr,2	IL6	Mtb	M. tuberculosis
TNF_T3_corr,2	msp_264.core	0.40625	0.00410690382127216	-0.0829883935754227	0.160122732713975	1	msp_264.core (Alistipes indistinctus 96.36 %)	Bacteroidetes	0.970247933884298	Alistipes	0.970247933884298	Alistipes indistinctus	0.963636363636364	TNF_T3_corr,2	TNF	aureus	S. aureus
IL6_T4_corr,2	msp_332.core	0.0140845070422535	0.00457996660813071	0.083549074452517	0.160247224205061	1	msp_332.core (Desulfovibrio sp. An276 1.45 %)	Proteobacteria	0.671497584541063	Desulfovibrio	0.0386473429951691	Desulfovibrio sp. An276	0.0144927536231884	IL6_T4_corr,2	IL6	Mtb	M. tuberculosis
IL6_T3_corr,2	msp_027.core	0.0625	0.0187388308233029	-0.0828210223096128	0.160970141014111	1	msp_027.core (Bacteroidetes 33.60 %)	Bacteroidetes	0.336043360433604	NA	NA	NA	NA	IL6_T3_corr,2	IL6	aureus	S. aureus
IL6_T4_corr,2	msp_052.core	0.457746478873239	0.00457996660813071	0.0832636971305644	0.161684863779528	1	msp_052.core (Dialister invisus 97.51 %)	Firmicutes	0.978215767634855	Dialister	0.978215767634855	Dialister invisus	0.975103734439834	IL6_T4_corr,2	IL6	Mtb	M. tuberculosis
IFNg_W4_corr,2	msp_219.core	0.0185185185185185	0.00653951778655532	-0.0853098905750616	0.162163998752154	1	msp_219.core (Coprococcus 3.66 %)	Firmicutes	0.595811518324607	Coprococcus	0.0366492146596859	NA	NA	IFNg_W4_corr,2	IFNg	Mtb	M. tuberculosis
IL6_T4_corr,2	msp_207.core	0.193661971830986	0.00457996660813071	-0.0831538880620965	0.162240619729864	1	msp_207.core (Enterorhabdus 0.38 %)	Actinobacteria	0.518565941101152	Enterorhabdus	0.00384122919334187	NA	NA	IL6_T4_corr,2	IL6	Mtb	M. tuberculosis
IL1b_T4_corr,2	msp_262.core	0.954063604240283	0.00193920268868742	0.0832795472443422	0.16235152523846	1	msp_262.core (Agathobaculum 4.98 %)	Firmicutes	0.837164750957854	Agathobaculum	0.0498084291187739	NA	NA	IL1b_T4_corr,2	IL1b	Mtb	M. tuberculosis
IFNg_W3_corr,2	msp_077.core	0.994736842105263	0.00335424693122187	0.10158117807608	0.163010802753432	1	msp_077.core (Blautia 4.69 %)	Firmicutes	0.7390625	Blautia	0.046875	NA	NA	IFNg_W3_corr,2	IFNg	aureus	S. aureus
IFNg_W3_corr,2	msp_106.core	0.110526315789474	0.00335424693122187	-0.101555178642029	0.163253811006958	1	msp_106.core (Catenibacterium mitsuokai 92.77 %)	Firmicutes	0.986357435197817	Catenibacterium	0.986357435197817	Catenibacterium mitsuokai	0.927694406548431	IFNg_W3_corr,2	IFNg	aureus	S. aureus
IL6_T4_corr,2	msp_118.core	0.538732394366197	0.00457996660813071	0.0829219985317323	0.163418947772527	1	msp_118.core (Sutterella wadsworthensis 97.45 %)	Proteobacteria	0.976816074188563	Sutterella	0.976816074188563	Sutterella wadsworthensis	0.974497681607419	IL6_T4_corr,2	IL6	Mtb	M. tuberculosis
TNF_T3_corr,2	msp_234.core	0.770833333333333	0.00410690382127216	-0.082289444519426	0.163683894798398	1	msp_234.core (Oscillibacter 1.16 %)	Firmicutes	0.645348837209302	Oscillibacter	0.0116279069767442	NA	NA	TNF_T3_corr,2	TNF	aureus	S. aureus
IFNg_W3_corr,2	msp_055.core	0.184210526315789	0.00335424693122187	-0.101306167576507	0.164293670479522	1	msp_055.core (Faecalibacterium prausnitzii 98.02 %)	Firmicutes	0.981599433828733	Faecalibacterium	0.980891719745223	Faecalibacterium prausnitzii	0.980184005661713	IFNg_W3_corr,2	IFNg	aureus	S. aureus
IL1b_T4_corr,2	msp_135.core	0.212014134275618	0.00193920268868742	0.0828846506061822	0.16435946751988	1	msp_135.core (Blautia 0.28 %)	Firmicutes	0.55461592670895	Blautia	0.00281888653981677	NA	NA	IL1b_T4_corr,2	IL1b	Mtb	M. tuberculosis
IL1b_T4_corr,2	msp_220.core	0.0282685512367491	0.00193920268868742	-0.0828712589228304	0.164427885308641	1	msp_220.core (Collinsella intestinalis 93.46 %)	Actinobacteria	0.978189749182116	Collinsella	0.968375136314068	Collinsella intestinalis	0.934569247546347	IL1b_T4_corr,2	IL1b	Mtb	M. tuberculosis
IL6_T4_corr,2	msp_045.core	0.422535211267606	0.00457996660813071	0.0826656544033849	0.164728994883801	1	msp_045.core (Firmicutes 33.86 %)	Firmicutes	0.338600451467269	NA	NA	NA	NA	IL6_T4_corr,2	IL6	Mtb	M. tuberculosis
IL6_T3_corr,2	msp_270.core	0.0590277777777778	0.0187388308233029	-0.0820697953115051	0.164815185204886	1	msp_270.core (Ruminiclostridium 0.91 %)	Firmicutes	0.563636363636364	Ruminiclostridium	0.00909090909090909	NA	NA	IL6_T3_corr,2	IL6	aureus	S. aureus
IL6_T4_corr,2	msp_080.core	0.0492957746478873	0.00457996660813071	0.0824663247237445	0.165753093647222	1	msp_080.core (Butyrivibrio crossotus 97.17 %)	Firmicutes	0.978326309452137	Butyrivibrio	0.97471402769416	Butyrivibrio crossotus	0.971703792895846	IL6_T4_corr,2	IL6	Mtb	M. tuberculosis
TNF_T3_corr,2	msp_076.core	0.645833333333333	0.00410690382127216	0.0818665424390534	0.165867234639944	1	msp_076.core (Streptococcus thermophilus 98.60 %)	Firmicutes	0.98984126984127	Streptococcus	0.98984126984127	Streptococcus thermophilus	0.986031746031746	TNF_T3_corr,2	TNF	aureus	S. aureus
TNF_T3_corr,2	msp_279.core	0.0138888888888889	0.00410690382127216	-0.0817730653999174	0.166352761174312	1	msp_279.core (Olsenella 11.60 %)	Actinobacteria	0.815837937384899	Olsenella	0.116022099447514	NA	NA	TNF_T3_corr,2	TNF	aureus	S. aureus
IL1b_T4_corr,2	msp_036.core	0.537102473498233	0.00193920268868742	-0.0823615930055462	0.16704764163223	1	msp_036.core ([Eubacterium] siraeum 97.24 %)	Firmicutes	0.976377952755906	Ruminiclostridium	0.976377952755906	[Eubacterium] siraeum	0.97244094488189	IL1b_T4_corr,2	IL1b	Mtb	M. tuberculosis
IFNg_W3_corr,2	msp_109.core	0.0578947368421053	0.00335424693122187	-0.100622782818537	0.167172877839177	1	msp_109.core (Clostridium sp. AT4 90.74 %)	Firmicutes	0.967881408276714	Clostridium	0.927733168622607	Clostridium sp. AT4	0.907350216182829	IFNg_W3_corr,2	IFNg	aureus	S. aureus
TNF_T3_corr,2	msp_215.core	0.815972222222222	0.00410690382127216	-0.0815255304234332	0.167643609711718	1	msp_215.core (Oscillibacter sp. ER4 95.26 %)	Firmicutes	0.975609756097561	Oscillibacter	0.968834688346883	Oscillibacter sp. ER4	0.952574525745257	TNF_T3_corr,2	TNF	aureus	S. aureus
IL1b_T3_corr,2	msp_120.core	0.954861111111111	0.00799218540120331	-0.0812688611633955	0.168989979780662	1	msp_120.core ([Ruminococcus] torques 97.23 %)	Firmicutes	0.979704797047971	Blautia	0.979704797047971	[Ruminococcus] torques	0.972324723247233	IL1b_T3_corr,2	IL1b	aureus	S. aureus
IL1b_T3_corr,2	msp_152.core	0.0208333333333333	0.00799218540120331	0.0811202181668039	0.169773374056195	1	msp_152.core ([Eubacterium] siraeum 0.57 %)	Firmicutes	0.849785407725322	Ruminiclostridium	0.474248927038627	[Eubacterium] siraeum	0.00572246065808298	IL1b_T3_corr,2	IL1b	aureus	S. aureus
IL6_T4_corr,2	msp_157.core	0.0422535211267606	0.00457996660813071	0.0816885469370886	0.169794681326231	1	msp_157.core (Mitsuokella jalaludinii 94.78 %)	Firmicutes	0.982871125611745	Mitsuokella	0.980424143556281	Mitsuokella jalaludinii	0.947797716150082	IL6_T4_corr,2	IL6	Mtb	M. tuberculosis
IL1b_T3_corr,2	msp_147.core	0.0277777777777778	0.00799218540120331	-0.0810572707503729	0.170105941385996	1	msp_147.core (Acidaminococcus intestini 98.53 %)	Firmicutes	0.985335195530726	Acidaminococcus	0.985335195530726	Acidaminococcus intestini	0.985335195530726	IL1b_T3_corr,2	IL1b	aureus	S. aureus
IL6_T3_corr,2	msp_132.core	0.25	0.0187388308233029	0.0810172409316982	0.170317681668741	1	msp_132.core (Oscillibacter 0.59 %)	Firmicutes	0.589420654911839	Oscillibacter	0.00587741393786734	NA	NA	IL6_T3_corr,2	IL6	aureus	S. aureus
IL6_T4_corr,2	msp_174.core	0.0211267605633803	0.00457996660813071	0.0815081568602453	0.170742458761676	1	msp_174.core (Prevotella sp. 109 96.04 %)	Bacteroidetes	0.976092333058533	Prevotella	0.967023907666941	Prevotella sp. 109	0.96042868920033	IL6_T4_corr,2	IL6	Mtb	M. tuberculosis
IFNg_W3_corr,2	msp_071.core	0.610526315789474	0.00335424693122187	-0.0996962084136946	0.17113652448973	1	msp_071.core (Blautia sp. KLE 1732 0.46 %)	Firmicutes	0.814385150812065	Blautia	0.454756380510441	Blautia sp. KLE 1732	0.00464037122969838	IFNg_W3_corr,2	IFNg	aureus	S. aureus
TNF_T3_corr,2	msp_121.core	0.03125	0.00410690382127216	-0.0808622351346029	0.171139448205022	1	msp_121.core (Ruminococcus champanellensis 96.87 %)	Firmicutes	0.973180076628352	Ruminococcus	0.972541507024266	Ruminococcus champanellensis	0.968710089399745	TNF_T3_corr,2	TNF	aureus	S. aureus
IFNg_W3_corr,2	msp_181.core	0.426315789473684	0.00335424693122187	0.0996061068764686	0.171525648559868	1	msp_181.core (Eggerthella lenta 97.46 %)	Actinobacteria	0.984740590030519	Eggerthella	0.984740590030519	Eggerthella lenta	0.974567650050865	IFNg_W3_corr,2	IFNg	aureus	S. aureus
IL6_T4_corr,2	msp_218.core	0.102112676056338	0.00457996660813071	-0.0813473000826795	0.171590927057119	1	msp_218.core (Proteobacteria 14.55 %)	Proteobacteria	0.145491803278689	NA	NA	NA	NA	IL6_T4_corr,2	IL6	Mtb	M. tuberculosis
IL6_T3_corr,2	msp_334.core	0.0486111111111111	0.0187388308233029	-0.0807602663454349	0.171681646105656	1	msp_334.core (Roseburia inulinivorans 0.50 %)	Firmicutes	0.065	Roseburia	0.005	Roseburia inulinivorans	0.005	IL6_T3_corr,2	IL6	aureus	S. aureus
IL6_T4_corr,2	msp_163.core	0.380281690140845	0.00457996660813071	0.0812819752971556	0.171936389339026	1	msp_163.core (Lachnospiraceae bacterium TF01-11 95.39 %)	Firmicutes	0.970506912442396	Acetivibrio	0.000921658986175115	Lachnospiraceae bacterium TF01-11	0.953917050691244	IL6_T4_corr,2	IL6	Mtb	M. tuberculosis
TNF_T3_corr,2	msp_191.core	0.395833333333333	0.00410690382127216	0.0806965678778565	0.172020997894768	1	msp_191.core (Sutterella wadsworthensis 97.04 %)	Proteobacteria	0.979269496544916	Sutterella	0.979269496544916	Sutterella wadsworthensis	0.970384995064166	TNF_T3_corr,2	TNF	aureus	S. aureus
IL1b_T4_corr,2	msp_147.core	0.0282685512367491	0.00193920268868742	-0.0813554224593005	0.172310890801209	1	msp_147.core (Acidaminococcus intestini 98.53 %)	Firmicutes	0.985335195530726	Acidaminococcus	0.985335195530726	Acidaminococcus intestini	0.985335195530726	IL1b_T4_corr,2	IL1b	Mtb	M. tuberculosis
IL1b_T3_corr,2	msp_020.core	0.40625	0.00799218540120331	-0.0805822860691753	0.172631081976627	1	msp_020.core (Akkermansia muciniphila 98.17 %)	Verrucomicrobia	0.983406113537118	Akkermansia	0.983406113537118	Akkermansia muciniphila	0.981659388646288	IL1b_T3_corr,2	IL1b	aureus	S. aureus
IL1b_T3_corr,2	msp_273.core	0.149305555555556	0.00799218540120331	0.0804451065792315	0.17336552736725	1	msp_273.core (Collinsella bouchesdurhonensis 94.19 %)	Actinobacteria	0.969939879759519	Collinsella	0.967935871743487	Collinsella bouchesdurhonensis	0.94188376753507	IL1b_T3_corr,2	IL1b	aureus	S. aureus
IL1b_T3_corr,2	msp_341.core	0.0694444444444444	0.00799218540120331	0.0803196055469327	0.1740394799063	1	msp_341.core (Firmicutes 43.31 %)	Firmicutes	0.43312101910828	NA	NA	NA	NA	IL1b_T3_corr,2	IL1b	aureus	S. aureus
IL6_T3_corr,2	msp_257.core	0.125	0.0187388308233029	0.0802149633119503	0.174602905338602	1	msp_257.core (Blautia sp. SF-50 0.19 %)	Firmicutes	0.923076923076923	Blautia	0.50656660412758	Blautia sp. SF-50	0.00187617260787992	IL6_T3_corr,2	IL6	aureus	S. aureus
IFNg_W3_corr,2	msp_167.core	0.0210526315789474	0.00335424693122187	0.0986815763640075	0.17555646957666	1	msp_167.core (Dialister 0.17 %)	Firmicutes	0.489761092150171	Dialister	0.00170648464163823	NA	NA	IFNg_W3_corr,2	IFNg	aureus	S. aureus
IL6_T4_corr,2	msp_095.core	0.172535211267606	0.00457996660813071	-0.0805440689609652	0.175874734764478	1	msp_095.core (Tidjanibacter massiliensis 97.64 %)	Bacteroidetes	0.980903882877148	Tidjanibacter	0.98026734563972	Tidjanibacter massiliensis	0.97644812221515	IL6_T4_corr,2	IL6	Mtb	M. tuberculosis
IL6_T4_corr,2	msp_274.core	0.0140845070422535	0.00457996660813071	0.0803446317315178	0.176950567579594	1	msp_274.core (Bacteroidetes 32.14 %)	Bacteroidetes	0.321367521367521	NA	NA	NA	NA	IL6_T4_corr,2	IL6	Mtb	M. tuberculosis
IL1b_T4_corr,2	msp_040.core	0.215547703180212	0.00193920268868742	-0.0804565257997342	0.177116478590868	1	msp_040.core (Ruminococcus callidus 0.24 %)	Firmicutes	0.842424242424242	Ruminococcus	0.327272727272727	Ruminococcus callidus	0.00242424242424242	IL1b_T4_corr,2	IL1b	Mtb	M. tuberculosis
IL1b_T3_corr,2	msp_163.core	0.381944444444444	0.00799218540120331	-0.079705284760512	0.177366545928627	1	msp_163.core (Lachnospiraceae bacterium TF01-11 95.39 %)	Firmicutes	0.970506912442396	Acetivibrio	0.000921658986175115	Lachnospiraceae bacterium TF01-11	0.953917050691244	IL1b_T3_corr,2	IL1b	aureus	S. aureus
IL1b_T4_corr,2	msp_081.core	0.512367491166078	0.00193920268868742	-0.0803881024408035	0.177486303353931	1	msp_081.core ([Ruminococcus] torques 98.09 %)	Firmicutes	0.982131461391193	Blautia	0.98085513720485	[Ruminococcus] torques	0.98085513720485	IL1b_T4_corr,2	IL1b	Mtb	M. tuberculosis
IFNg_W3_corr,2	msp_289.core	0.0105263157894737	0.00335424693122187	-0.098087800555033	0.178181954617432	1	msp_289.core (Eubacterium 7.04 %)	Firmicutes	0.697228144989339	Eubacterium	0.070362473347548	NA	NA	IFNg_W3_corr,2	IFNg	aureus	S. aureus
TNF_T3_corr,2	msp_135.core	0.208333333333333	0.00410690382127216	-0.0795028580129288	0.178473114380213	1	msp_135.core (Blautia 0.28 %)	Firmicutes	0.55461592670895	Blautia	0.00281888653981677	NA	NA	TNF_T3_corr,2	TNF	aureus	S. aureus
TNF_T3_corr,2	msp_139.core	0.0381944444444444	0.00410690382127216	-0.0794846472751995	0.178572913577454	1	msp_139.core (Oscillibacter 0.75 %)	Firmicutes	0.586986301369863	Oscillibacter	0.00753424657534247	NA	NA	TNF_T3_corr,2	TNF	aureus	S. aureus
IL6_T4_corr,2	msp_196.core	0.897887323943662	0.00457996660813071	-0.0799986485096512	0.178828475942831	1	msp_196.core (Clostridium 1.43 %)	Firmicutes	0.756311745334797	Clostridium	0.0142700329308452	NA	NA	IL6_T4_corr,2	IL6	Mtb	M. tuberculosis
IFNg_W3_corr,2	msp_264.core	0.389473684210526	0.00335424693122187	0.0977270528745413	0.179791156656606	1	msp_264.core (Alistipes indistinctus 96.36 %)	Bacteroidetes	0.970247933884298	Alistipes	0.970247933884298	Alistipes indistinctus	0.963636363636364	IFNg_W3_corr,2	IFNg	aureus	S. aureus
IL1b_T3_corr,2	msp_208.core	0.0833333333333333	0.00799218540120331	0.0791171282213563	0.180595842346976	1	msp_208.core (Butyrivibrio 0.42 %)	Firmicutes	0.466039707419018	Butyrivibrio	0.00417972831765935	NA	NA	IL1b_T3_corr,2	IL1b	aureus	S. aureus
TNF_T3_corr,2	msp_120.core	0.954861111111111	0.00410690382127216	-0.0790659424570828	0.180878921086919	1	msp_120.core ([Ruminococcus] torques 97.23 %)	Firmicutes	0.979704797047971	Blautia	0.979704797047971	[Ruminococcus] torques	0.972324723247233	TNF_T3_corr,2	TNF	aureus	S. aureus
IFNg_W3_corr,2	msp_150.core	0.0157894736842105	0.00335424693122187	-0.0974129039099761	0.181201200103676	1	msp_150.core (Lachnospiraceae bacterium 6_1_37FAA 95.08 %)	Firmicutes	0.982419127988748	Coprococcus	0.962728551336146	Lachnospiraceae bacterium 6_1_37FAA	0.950773558368495	IFNg_W3_corr,2	IFNg	aureus	S. aureus
IFNg_W4_corr,2	msp_017.core	0.481481481481481	0.00653951778655532	-0.0815862267485539	0.18135062365161	1	msp_017.core (Blautia obeum 0.16 %)	Firmicutes	0.881164106709782	Blautia	0.257073565076799	Blautia obeum	0.00161681487469685	IFNg_W4_corr,2	IFNg	Mtb	M. tuberculosis
TNF_T3_corr,2	msp_040.core	0.215277777777778	0.00410690382127216	0.0789723060084169	0.181397617824066	1	msp_040.core (Ruminococcus callidus 0.24 %)	Firmicutes	0.842424242424242	Ruminococcus	0.327272727272727	Ruminococcus callidus	0.00242424242424242	TNF_T3_corr,2	TNF	aureus	S. aureus
IFNg_W4_corr,2	msp_039.core	0.22962962962963	0.00653951778655532	0.0814100325979029	0.182298316688787	1	msp_039.core ([Ruminococcus] gnavus 98.42 %)	Firmicutes	0.984741784037559	Blautia	0.984741784037559	[Ruminococcus] gnavus	0.984154929577465	IFNg_W4_corr,2	IFNg	Mtb	M. tuberculosis
IFNg_W3_corr,2	msp_345.core	0.0157894736842105	0.00335424693122187	-0.0971536223191989	0.182371094157092	1	msp_345.core (Bacteroides sp. AR20 0.67 %)	Firmicutes	0.838926174496644	Blautia	0.0469798657718121	Bacteroides sp. AR20	0.00671140939597315	IFNg_W3_corr,2	IFNg	aureus	S. aureus
IL1b_T4_corr,2	msp_008.core	0.628975265017668	0.00193920268868742	-0.0793459370712841	0.183190044734635	1	msp_008.core (Clostridiales bacterium Marseille-P2846 0.06 %)	Firmicutes	0.326923076923077	Anaerobranca	0.000641025641025641	Clostridiales bacterium Marseille-P2846	0.000641025641025641	IL1b_T4_corr,2	IL1b	Mtb	M. tuberculosis
IL1b_T4_corr,2	msp_317.core	0.0212014134275618	0.00193920268868742	0.0793040661574334	0.183421993553316	1	msp_317.core (Faecalibacterium 45.61 %)	Firmicutes	0.898648648648649	Faecalibacterium	0.456081081081081	NA	NA	IL1b_T4_corr,2	IL1b	Mtb	M. tuberculosis
IFNg_W4_corr,2	msp_092.core	0.774074074074074	0.00653951778655532	-0.0810650915225911	0.184164211015516	1	msp_092.core (Alistipes obesi 96.72 %)	Bacteroidetes	0.97647897362794	Alistipes	0.970064148253742	Alistipes obesi	0.967213114754098	IFNg_W4_corr,2	IFNg	Mtb	M. tuberculosis
IL6_T4_corr,2	msp_141.core	0.232394366197183	0.00457996660813071	0.0790032790660499	0.184313265181659	1	msp_141.core (Oscillibacter 1.13 %)	Firmicutes	0.525519848771267	Oscillibacter	0.0113421550094518	NA	NA	IL6_T4_corr,2	IL6	Mtb	M. tuberculosis
IFNg_W3_corr,2	msp_315.core	0.131578947368421	0.00335424693122187	0.0965139786210722	0.185280948529639	1	msp_315.core (Firmicutes 55.83 %)	Firmicutes	0.558303886925795	NA	NA	NA	NA	IFNg_W3_corr,2	IFNg	aureus	S. aureus
IFNg_W3_corr,2	msp_268.core	0.0210526315789474	0.00335424693122187	-0.096419625216066	0.185713046255502	1	msp_268.core (Fusicatenibacter saccharivorans 0.17 %)	Firmicutes	0.72396694214876	Fusicatenibacter	0.0264462809917355	Fusicatenibacter saccharivorans	0.00165289256198347	IFNg_W3_corr,2	IFNg	aureus	S. aureus
IL1b_T3_corr,2	msp_010.core	0.138888888888889	0.00799218540120331	-0.0781995750245211	0.185720126006557	1	msp_010.core (Bacteroides plebeius 96.15 %)	Bacteroidetes	0.988819875776398	Bacteroides	0.988819875776398	Bacteroides plebeius	0.961490683229814	IL1b_T3_corr,2	IL1b	aureus	S. aureus
IL1b_T3_corr,2	msp_213.core	0.9375	0.00799218540120331	-0.0780193935133408	0.186738830299079	1	msp_213.core (Coprococcus comes 97.38 %)	Firmicutes	0.973782771535581	Coprococcus	0.973782771535581	Coprococcus comes	0.973782771535581	IL1b_T3_corr,2	IL1b	aureus	S. aureus
IFNg_W4_corr,2	msp_010.core	0.144444444444444	0.00653951778655532	-0.0805477964646217	0.186988719245699	1	msp_010.core (Bacteroides plebeius 96.15 %)	Bacteroidetes	0.988819875776398	Bacteroides	0.988819875776398	Bacteroides plebeius	0.961490683229814	IFNg_W4_corr,2	IFNg	Mtb	M. tuberculosis
IL1b_T3_corr,2	msp_073.core	0.829861111111111	0.00799218540120331	-0.0778883912255401	0.187482060562712	1	msp_073.core (Alistipes shahii 94.40 %)	Bacteroidetes	0.974107767669699	Alistipes	0.965010496850945	Alistipes shahii	0.944016794961512	IL1b_T3_corr,2	IL1b	aureus	S. aureus
IFNg_W3_corr,2	msp_287.core	0.0315789473684211	0.00335424693122187	0.0959510470477401	0.187869884585231	1	msp_287.core (Firmicutes 21.66 %)	Firmicutes	0.21656050955414	NA	NA	NA	NA	IFNg_W3_corr,2	IFNg	aureus	S. aureus
IL1b_T4_corr,2	msp_332.core	0.0141342756183746	0.00193920268868742	0.0784960598050864	0.187940511539945	1	msp_332.core (Desulfovibrio sp. An276 1.45 %)	Proteobacteria	0.671497584541063	Desulfovibrio	0.0386473429951691	Desulfovibrio sp. An276	0.0144927536231884	IL1b_T4_corr,2	IL1b	Mtb	M. tuberculosis
IL1b_T4_corr,2	msp_304.core	0.0459363957597173	0.00193920268868742	0.0783951009600199	0.18851078428313	1	msp_304.core (Blautia wexlerae 0.29 %)	Firmicutes	0.921052631578947	Blautia	0.461988304093567	Blautia wexlerae	0.00292397660818713	IL1b_T4_corr,2	IL1b	Mtb	M. tuberculosis
IL1b_T4_corr,2	msp_179.core	0.0424028268551237	0.00193920268868742	-0.0783101567606997	0.188991579798727	1	msp_179.core (Holdemanella biformis 0.39 %)	Firmicutes	0.924509803921569	Holdemanella	0.587254901960784	Holdemanella biformis	0.00392156862745098	IL1b_T4_corr,2	IL1b	Mtb	M. tuberculosis
IL6_T3_corr,2	msp_151.core	0.0277777777777778	0.0187388308233029	0.0773709242837571	0.190439105632994	1	msp_151.core (Prevotellamassilia timonensis 97.23 %)	Bacteroidetes	0.982494529540481	Prevotellamassilia	0.979576951130562	Prevotellamassilia timonensis	0.972283005105762	IL6_T3_corr,2	IL6	aureus	S. aureus
TNF_T3_corr,2	msp_289.core	0.0104166666666667	0.00410690382127216	0.077267945179581	0.191031629423016	1	msp_289.core (Eubacterium 7.04 %)	Firmicutes	0.697228144989339	Eubacterium	0.070362473347548	NA	NA	TNF_T3_corr,2	TNF	aureus	S. aureus
IL1b_T3_corr,2	msp_238.core	0.197916666666667	0.00799218540120331	-0.0772567998626933	0.191095838482848	1	msp_238.core (Eubacterium 1.42 %)	Firmicutes	0.574074074074074	Eubacterium	0.0142450142450142	NA	NA	IL1b_T3_corr,2	IL1b	aureus	S. aureus
IL1b_T4_corr,2	msp_162.core	0.929328621908127	0.00193920268868742	-0.0777890083041124	0.191961045087403	1	msp_162.core (Blautia sp. Marseille-P3087 65.89 %)	Firmicutes	0.967980295566502	Blautia	0.963054187192118	Blautia sp. Marseille-P3087	0.658866995073892	IL1b_T4_corr,2	IL1b	Mtb	M. tuberculosis
IL1b_T4_corr,2	msp_206.core	0.0318021201413428	0.00193920268868742	0.0777609958467449	0.192121619022712	1	msp_206.core (Enorma massiliensis 96.70 %)	Actinobacteria	0.979264844486334	Enorma	0.978322337417531	Enorma massiliensis	0.967012252591894	IL1b_T4_corr,2	IL1b	Mtb	M. tuberculosis
TNF_T3_corr,2	msp_292.core	0.0555555555555556	0.00410690382127216	0.0770322050157534	0.19239311624709	1	msp_292.core (Ruminococcus sp. DSM 100440 97.09 %)	Firmicutes	0.986547085201794	Drancourtella	0.977578475336323	Ruminococcus sp. DSM 100440	0.97085201793722	TNF_T3_corr,2	TNF	aureus	S. aureus
IFNg_W3_corr,2	msp_113.core	0.0736842105263158	0.00335424693122187	-0.0948552900230163	0.192985061576887	1	msp_113.core (Ruminococcus bromii 98.03 %)	Firmicutes	0.983606557377049	Ruminococcus	0.983606557377049	Ruminococcus bromii	0.980327868852459	IFNg_W3_corr,2	IFNg	aureus	S. aureus
IFNg_W4_corr,2	msp_030.core	0.322222222222222	0.00653951778655532	-0.0793443006662606	0.193682846680545	1	msp_030.core (Coprococcus 1.91 %)	Firmicutes	0.483468038207201	Coprococcus	0.0191036002939015	NA	NA	IFNg_W4_corr,2	IFNg	Mtb	M. tuberculosis
TNF_T3_corr,2	msp_247.core	0.197916666666667	0.00410690382127216	0.0767542273780503	0.194007640116478	1	msp_247.core (Lachnospira pectinoschiza 0.30 %)	Firmicutes	0.824324324324324	Lachnospira	0.141141141141141	Lachnospira pectinoschiza	0.003003003003003	TNF_T3_corr,2	TNF	aureus	S. aureus
IL6_T4_corr,2	msp_089.core	0.0316901408450704	0.00457996660813071	0.0772879864497907	0.194054024538219	1	msp_089.core (Prevotella sp. P4-51 96.66 %)	Bacteroidetes	0.980058651026393	Prevotella	0.978299120234604	Prevotella sp. P4-51	0.966568914956012	IL6_T4_corr,2	IL6	Mtb	M. tuberculosis
IL1b_T4_corr,2	msp_084.core	0.53356890459364	0.00193920268868742	0.0773875391092503	0.194271752089975	1	msp_084.core (Paraprevotella clara 95.62 %)	Bacteroidetes	0.974654377880184	Paraprevotella	0.972350230414747	Paraprevotella clara	0.956221198156682	IL1b_T4_corr,2	IL1b	Mtb	M. tuberculosis
IL6_T3_corr,2	msp_182.core	0.21875	0.0187388308233029	0.0767028526226194	0.194307110231177	1	msp_182.core (Eubacterium 0.72 %)	Firmicutes	0.487679671457906	Eubacterium	0.00718685831622177	NA	NA	IL6_T3_corr,2	IL6	aureus	S. aureus
IL1b_T3_corr,2	msp_235.core	0.0173611111111111	0.00799218540120331	-0.0766783990758532	0.194449771609167	1	msp_235.core (Ruminococcus 0.85 %)	Firmicutes	0.468446601941748	Ruminococcus	0.00849514563106796	NA	NA	IL1b_T3_corr,2	IL1b	aureus	S. aureus
IL1b_T4_corr,2	msp_247.core	0.201413427561837	0.00193920268868742	-0.0773101153091069	0.19471970028465	1	msp_247.core (Lachnospira pectinoschiza 0.30 %)	Firmicutes	0.824324324324324	Lachnospira	0.141141141141141	Lachnospira pectinoschiza	0.003003003003003	IL1b_T4_corr,2	IL1b	Mtb	M. tuberculosis
TNF_T3_corr,2	msp_260.core	0.53125	0.00410690382127216	-0.0763550411094288	0.196343428459965	1	msp_260.core (Blautia 1.47 %)	Firmicutes	0.753670473083197	Blautia	0.0146818923327896	NA	NA	TNF_T3_corr,2	TNF	aureus	S. aureus
IFNg_W3_corr,2	msp_091.core	0.352631578947368	0.00335424693122187	-0.0941280834659179	0.196435362524304	1	msp_091.core (Ruminococcus 3.32 %)	Firmicutes	0.531116794543904	Ruminococcus	0.0332480818414322	NA	NA	IFNg_W3_corr,2	IFNg	aureus	S. aureus
IL1b_T3_corr,2	msp_335.core	0.0868055555555556	0.00799218540120331	-0.0763213631225295	0.196541424353047	1	msp_335.core (Firmicutes 60.47 %)	Firmicutes	0.604651162790698	NA	NA	NA	NA	IL1b_T3_corr,2	IL1b	aureus	S. aureus
IL1b_T3_corr,2	msp_283.core	0.0104166666666667	0.00799218540120331	0.0763052738229498	0.196636066115814	1	msp_283.core (Prevotella 2.81 %)	Bacteroidetes	0.869477911646586	Prevotella	0.0281124497991968	NA	NA	IL1b_T3_corr,2	IL1b	aureus	S. aureus
IL6_T3_corr,2	msp_101.core	0.847222222222222	0.0187388308233029	-0.0762067447657099	0.197216365908493	1	msp_101.core (Acetatifactor 0.09 %)	Firmicutes	0.568161024702653	Acetatifactor	0.000914913083257091	NA	NA	IL6_T3_corr,2	IL6	aureus	S. aureus
TNF_T3_corr,2	msp_214.core	0.951388888888889	0.00410690382127216	-0.0761676107669699	0.197447196393335	1	msp_214.core ([Eubacterium] hallii 98.17 %)	Firmicutes	0.981699346405229	Eubacterium	0.981699346405229	[Eubacterium] hallii	0.981699346405229	TNF_T3_corr,2	TNF	aureus	S. aureus
IL6_T3_corr,2	msp_126.core	0.329861111111111	0.0187388308233029	0.076108676308416	0.19779519022854	1	msp_126.core (Amphibacillus marinus 0.08 %)	Firmicutes	0.209411764705882	Lachnoclostridium	0.00313725490196078	Amphibacillus marinus	0.000784313725490196	IL6_T3_corr,2	IL6	aureus	S. aureus
TNF_T3_corr,2	msp_182.core	0.21875	0.00410690382127216	0.0760798620232614	0.19796549404979	1	msp_182.core (Eubacterium 0.72 %)	Firmicutes	0.487679671457906	Eubacterium	0.00718685831622177	NA	NA	TNF_T3_corr,2	TNF	aureus	S. aureus
IFNg_W3_corr,2	msp_276.core	0.242105263157895	0.00335424693122187	-0.0937678951536386	0.198160815124088	1	msp_276.core ([Eubacterium] eligens 5.59 %)	Firmicutes	0.871710526315789	Eubacterium	0.536184210526316	[Eubacterium] eligens	0.0559210526315789	IFNg_W3_corr,2	IFNg	aureus	S. aureus
IL1b_T3_corr,2	msp_323.core	0.03125	0.00799218540120331	0.0760406339506216	0.198197518956554	1	msp_323.core (Firmicutes 29.28 %)	Firmicutes	0.292817679558011	NA	NA	NA	NA	IL1b_T3_corr,2	IL1b	aureus	S. aureus
IFNg_W4_corr,2	msp_186.core	0.240740740740741	0.00653951778655532	-0.0784043509677056	0.199031517965086	1	msp_186.core (Eubacterium 0.59 %)	Firmicutes	0.514342235410485	Eubacterium	0.00593471810089021	NA	NA	IFNg_W4_corr,2	IFNg	Mtb	M. tuberculosis
IL1b_T4_corr,2	msp_071.core	0.667844522968198	0.00193920268868742	0.0765680371051809	0.199051394707042	1	msp_071.core (Blautia sp. KLE 1732 0.46 %)	Firmicutes	0.814385150812065	Blautia	0.454756380510441	Blautia sp. KLE 1732	0.00464037122969838	IL1b_T4_corr,2	IL1b	Mtb	M. tuberculosis
IL6_T3_corr,2	msp_024.core	0.743055555555556	0.0187388308233029	-0.0757962837800044	0.199647248903103	1	msp_024.core (Bacteroides caccae 98.25 %)	Bacteroidetes	0.982456140350877	Bacteroides	0.982456140350877	Bacteroides caccae	0.982456140350877	IL6_T3_corr,2	IL6	aureus	S. aureus
IL6_T3_corr,2	msp_130.core	0.03125	0.0187388308233029	0.0757873040577888	0.199700672004705	1	msp_130.core (Prevotella stercorea 1.53 %)	Bacteroidetes	0.921550946798918	Prevotella	0.651036970243463	Prevotella stercorea	0.0153291253381425	IL6_T3_corr,2	IL6	aureus	S. aureus
IL1b_T3_corr,2	msp_133.core	0.642361111111111	0.00799218540120331	0.0757405294947219	0.199979116090939	1	msp_133.core (Bacteroides dorei 94.85 %)	Bacteroidetes	0.974257425742574	Bacteroides	0.972277227722772	Bacteroides dorei	0.948514851485148	IL1b_T3_corr,2	IL1b	aureus	S. aureus
IL1b_T3_corr,2	msp_076.core	0.645833333333333	0.00799218540120331	0.0756853950683918	0.200307687569645	1	msp_076.core (Streptococcus thermophilus 98.60 %)	Firmicutes	0.98984126984127	Streptococcus	0.98984126984127	Streptococcus thermophilus	0.986031746031746	IL1b_T3_corr,2	IL1b	aureus	S. aureus
IL6_T4_corr,2	msp_292.core	0.0528169014084507	0.00457996660813071	-0.0762040063824908	0.200400460570952	1	msp_292.core (Ruminococcus sp. DSM 100440 97.09 %)	Firmicutes	0.986547085201794	Drancourtella	0.977578475336323	Ruminococcus sp. DSM 100440	0.97085201793722	IL6_T4_corr,2	IL6	Mtb	M. tuberculosis
IL1b_T4_corr,2	msp_159.core	0.416961130742049	0.00193920268868742	-0.076288450797715	0.200701444316549	1	msp_159.core (Pseudoflavonifractor 0.26 %)	Firmicutes	0.468995633187773	Pseudoflavonifractor	0.00262008733624454	NA	NA	IL1b_T4_corr,2	IL1b	Mtb	M. tuberculosis
IL6_T3_corr,2	msp_260.core	0.53125	0.0187388308233029	-0.0754538760589275	0.201691695858594	1	msp_260.core (Blautia 1.47 %)	Firmicutes	0.753670473083197	Blautia	0.0146818923327896	NA	NA	IL6_T3_corr,2	IL6	aureus	S. aureus
IL1b_T3_corr,2	msp_291.core	0.975694444444444	0.00799218540120331	0.0754308461009162	0.201829746077672	1	msp_291.core (Blautia massiliensis 94.22 %)	Firmicutes	0.977777777777778	Blautia	0.977777777777778	Blautia massiliensis	0.942222222222222	IL1b_T3_corr,2	IL1b	aureus	S. aureus
IFNg_W4_corr,2	msp_340.core	0.0777777777777778	0.00653951778655532	-0.0778366266763072	0.20231364419624	1	msp_340.core (Victivallales bacterium CCUG 44730 96.91 %)	Lentisphaerae	0.975308641975309	NA	NA	Victivallales bacterium CCUG 44730	0.969135802469136	IFNg_W4_corr,2	IFNg	Mtb	M. tuberculosis
IL1b_T3_corr,2	msp_105.core	0.0798611111111111	0.00799218540120331	-0.0752933948080837	0.202655105954436	1	msp_105.core (Megasphaera sp. BL7 0.14 %)	Firmicutes	0.55472972972973	Dialister	0.0358108108108108	Megasphaera sp. BL7	0.00135135135135135	IL1b_T3_corr,2	IL1b	aureus	S. aureus
IL6_T4_corr,2	msp_153.core	0.542253521126761	0.00457996660813071	0.0757603901577465	0.203040722748102	1	msp_153.core (Bacteroides xylanisolvens 98.30 %)	Bacteroidetes	0.987864077669903	Bacteroides	0.987864077669903	Bacteroides xylanisolvens	0.983009708737864	IL6_T4_corr,2	IL6	Mtb	M. tuberculosis
IFNg_W4_corr,2	msp_074.core	0.285185185185185	0.00653951778655532	0.077684674223709	0.203198727927709	1	msp_074.core (Bacteroides fragilis 97.77 %)	Bacteroidetes	0.977707006369427	Bacteroides	0.977707006369427	Bacteroides fragilis	0.977707006369427	IFNg_W4_corr,2	IFNg	Mtb	M. tuberculosis
IFNg_W4_corr,2	msp_069.core	0.318518518518519	0.00653951778655532	-0.0773806564401436	0.204977962647578	1	msp_069.core (Flavonifractor 0.60 %)	Firmicutes	0.456325301204819	Flavonifractor	0.00602409638554217	NA	NA	IFNg_W4_corr,2	IFNg	Mtb	M. tuberculosis
IL1b_T3_corr,2	msp_095.core	0.170138888888889	0.00799218540120331	-0.0749084468319889	0.204979632114923	1	msp_095.core (Tidjanibacter massiliensis 97.64 %)	Bacteroidetes	0.980903882877148	Tidjanibacter	0.98026734563972	Tidjanibacter massiliensis	0.97644812221515	IL1b_T3_corr,2	IL1b	aureus	S. aureus
IL6_T3_corr,2	msp_159.core	0.416666666666667	0.0187388308233029	-0.0749000882976386	0.205030318528187	1	msp_159.core (Pseudoflavonifractor 0.26 %)	Firmicutes	0.468995633187773	Pseudoflavonifractor	0.00262008733624454	NA	NA	IL6_T3_corr,2	IL6	aureus	S. aureus
IFNg_W3_corr,2	msp_306.core	0.00526315789473684	0.00335424693122187	0.0921715603921676	0.205940334913287	1	msp_306.core (Duodenibacillus 0.60 %)	Proteobacteria	0.565868263473054	Duodenibacillus	0.00598802395209581	NA	NA	IFNg_W3_corr,2	IFNg	aureus	S. aureus
IL6_T3_corr,2	msp_046.core	0.972222222222222	0.0187388308233029	-0.0746506977045083	0.206546803077722	1	msp_046.core ([Eubacterium] rectale 96.34 %)	Firmicutes	0.975875486381323	Roseburia	0.0560311284046693	[Eubacterium] rectale	0.963424124513619	IL6_T3_corr,2	IL6	aureus	S. aureus
IL6_T3_corr,2	msp_327.core	0.0277777777777778	0.0187388308233029	0.0745501369085128	0.207160575513373	1	msp_327.core (Muribaculum 0.43 %)	Bacteroidetes	0.324786324786325	Muribaculum	0.00427350427350427	NA	NA	IL6_T3_corr,2	IL6	aureus	S. aureus
IFNg_W3_corr,2	msp_317.core	0.0105263157894737	0.00335424693122187	0.0917930786789418	0.207816661498762	1	msp_317.core (Faecalibacterium 45.61 %)	Firmicutes	0.898648648648649	Faecalibacterium	0.456081081081081	NA	NA	IFNg_W3_corr,2	IFNg	aureus	S. aureus
IL1b_T3_corr,2	msp_049.core	0.631944444444444	0.00799218540120331	-0.0743979374922539	0.208092026606046	1	msp_049.core (Alistipes finegoldii 97.82 %)	Bacteroidetes	0.982532751091703	Alistipes	0.982532751091703	Alistipes finegoldii	0.978165938864629	IL1b_T3_corr,2	IL1b	aureus	S. aureus
IL1b_T4_corr,2	msp_043.core	0.558303886925795	0.00193920268868742	0.075037627885993	0.208205106154239	1	msp_043.core (Flavonifractor plautii 97.80 %)	Firmicutes	0.97969837587007	Flavonifractor	0.979118329466357	Flavonifractor plautii	0.977958236658933	IL1b_T4_corr,2	IL1b	Mtb	M. tuberculosis
IL6_T3_corr,2	msp_074.core	0.28125	0.0187388308233029	-0.0743122622918557	0.208617680478881	1	msp_074.core (Bacteroides fragilis 97.77 %)	Bacteroidetes	0.977707006369427	Bacteroides	0.977707006369427	Bacteroides fragilis	0.977707006369427	IL6_T3_corr,2	IL6	aureus	S. aureus
TNF_T3_corr,2	msp_263.core	0.784722222222222	0.00410690382127216	-0.0741677336795003	0.20950659344511	1	msp_263.core (Adlercreutzia equolifaciens 82.91 %)	Actinobacteria	0.977591036414566	Adlercreutzia	0.971988795518207	Adlercreutzia equolifaciens	0.829131652661064	TNF_T3_corr,2	TNF	aureus	S. aureus
IL1b_T3_corr,2	msp_032.core	0.559027777777778	0.00799218540120331	-0.0741261988694216	0.209762554343901	1	msp_032.core (Roseburia sp. 831b 0.12 %)	Firmicutes	0.646916565900846	Roseburia	0.0326481257557437	Roseburia sp. 831b	0.00120918984280532	IL1b_T3_corr,2	IL1b	aureus	S. aureus
IL1b_T4_corr,2	msp_252.core	0.0777385159010601	0.00193920268868742	-0.0747684069206139	0.209846278347753	1	msp_252.core (Firmicutes 15.72 %)	Firmicutes	0.157162726008345	NA	NA	NA	NA	IL1b_T4_corr,2	IL1b	Mtb	M. tuberculosis
TNF_T3_corr,2	msp_314.core	0.222222222222222	0.00410690382127216	-0.0740663025603489	0.21013206560107	1	msp_314.core (Desulfovibrio piger 90.95 %)	Proteobacteria	0.950617283950617	Desulfovibrio	0.950617283950617	Desulfovibrio piger	0.909465020576132	TNF_T3_corr,2	TNF	aureus	S. aureus
IFNg_W4_corr,2	msp_266.core	0.466666666666667	0.00653951778655532	-0.0764279725025931	0.210626345707171	1	msp_266.core (Alistipes senegalensis 91.39 %)	Bacteroidetes	0.964285714285714	Alistipes	0.96218487394958	Alistipes senegalensis	0.913865546218487	IFNg_W4_corr,2	IFNg	Mtb	M. tuberculosis
IL6_T3_corr,2	msp_316.core	0.177083333333333	0.0187388308233029	-0.0739675354732922	0.210742400911032	1	msp_316.core (Firmicutes 25.44 %)	Firmicutes	0.254416961130742	NA	NA	NA	NA	IL6_T3_corr,2	IL6	aureus	S. aureus
IL1b_T4_corr,2	msp_046.core	0.971731448763251	0.00193920268868742	0.0745388016592721	0.211253296262021	1	msp_046.core ([Eubacterium] rectale 96.34 %)	Firmicutes	0.975875486381323	Roseburia	0.0560311284046693	[Eubacterium] rectale	0.963424124513619	IL1b_T4_corr,2	IL1b	Mtb	M. tuberculosis
IL1b_T3_corr,2	msp_257.core	0.125	0.00799218540120331	0.0738726654317217	0.211329854415059	1	msp_257.core (Blautia sp. SF-50 0.19 %)	Firmicutes	0.923076923076923	Blautia	0.50656660412758	Blautia sp. SF-50	0.00187617260787992	IL1b_T3_corr,2	IL1b	aureus	S. aureus
IL6_T3_corr,2	msp_147.core	0.0277777777777778	0.0187388308233029	-0.0738513369081395	0.211462086724495	1	msp_147.core (Acidaminococcus intestini 98.53 %)	Firmicutes	0.985335195530726	Acidaminococcus	0.985335195530726	Acidaminococcus intestini	0.985335195530726	IL6_T3_corr,2	IL6	aureus	S. aureus
IL6_T4_corr,2	msp_134.core	0.841549295774648	0.00457996660813071	0.074277327912836	0.212050208322337	1	msp_134.core (Faecalibacterium prausnitzii 0.17 %)	Firmicutes	0.919148936170213	Faecalibacterium	0.44936170212766	Faecalibacterium prausnitzii	0.00170212765957447	IL6_T4_corr,2	IL6	Mtb	M. tuberculosis
TNF_T3_corr,2	msp_122.core	0.53125	0.00410690382127216	-0.0736695798671167	0.212591356277287	1	msp_122.core (Intestinimonas 0.09 %)	Firmicutes	0.469656992084433	Intestinimonas	0.000879507475813544	NA	NA	TNF_T3_corr,2	TNF	aureus	S. aureus
TNF_T3_corr,2	msp_173.core	0.0590277777777778	0.00410690382127216	-0.0735922425004426	0.21307317052863	1	msp_173.core (Firmicutes 26.35 %)	Firmicutes	0.263485477178423	NA	NA	NA	NA	TNF_T3_corr,2	TNF	aureus	S. aureus
IL6_T4_corr,2	msp_081.core	0.51056338028169	0.00457996660813071	-0.0740800100860662	0.213270222750947	1	msp_081.core ([Ruminococcus] torques 98.09 %)	Firmicutes	0.982131461391193	Blautia	0.98085513720485	[Ruminococcus] torques	0.98085513720485	IL6_T4_corr,2	IL6	Mtb	M. tuberculosis
IFNg_W3_corr,2	msp_319.core	0.168421052631579	0.00335424693122187	-0.0905179024580447	0.214228817402063	1	msp_319.core (Oscillibacter 0.82 %)	Firmicutes	0.557377049180328	Oscillibacter	0.00819672131147541	NA	NA	IFNg_W3_corr,2	IFNg	aureus	S. aureus
TNF_T3_corr,2	msp_064.core	0.909722222222222	0.00410690382127216	-0.0733873334438064	0.214353550516811	1	msp_064.core (Faecalibacterium prausnitzii 95.28 %)	Firmicutes	0.973148901545972	Faecalibacterium	0.970707892595606	Faecalibacterium prausnitzii	0.952807160292921	TNF_T3_corr,2	TNF	aureus	S. aureus
IL6_T4_corr,2	msp_082.core	0.503521126760563	0.00457996660813071	0.0739049255566303	0.214356981473749	1	msp_082.core (Oscillibacter 0.20 %)	Firmicutes	0.326653306613226	Oscillibacter	0.00200400801603206	NA	NA	IL6_T4_corr,2	IL6	Mtb	M. tuberculosis
IFNg_W4_corr,2	msp_110.core	0.985185185185185	0.00653951778655532	0.075667667545699	0.215213818434799	1	msp_110.core (Anaerostipes hadrus 98.06 %)	Firmicutes	0.983150800336984	Anaerostipes	0.982308340353833	Anaerostipes hadrus	0.980623420387532	IFNg_W4_corr,2	IFNg	Mtb	M. tuberculosis
IL6_T3_corr,2	msp_323.core	0.03125	0.0187388308233029	0.0732456719093023	0.215241947233465	1	msp_323.core (Firmicutes 29.28 %)	Firmicutes	0.292817679558011	NA	NA	NA	NA	IL6_T3_corr,2	IL6	aureus	S. aureus
IL6_T4_corr,2	msp_040.core	0.214788732394366	0.00457996660813071	-0.0737236470168324	0.215486366022431	1	msp_040.core (Ruminococcus callidus 0.24 %)	Firmicutes	0.842424242424242	Ruminococcus	0.327272727272727	Ruminococcus callidus	0.00242424242424242	IL6_T4_corr,2	IL6	Mtb	M. tuberculosis
IL6_T3_corr,2	msp_225.core	0.0381944444444444	0.0187388308233029	-0.073200307252718	0.215526998008919	1	msp_225.core (Bacteroides coprophilus 97.86 %)	Bacteroidetes	0.983392645314354	Bacteroides	0.983392645314354	Bacteroides coprophilus	0.97864768683274	IL6_T3_corr,2	IL6	aureus	S. aureus
IFNg_W3_corr,2	msp_169.core	0.157894736842105	0.00335424693122187	0.090186648727147	0.21591742643691	1	msp_169.core (Coprococcus comes 0.09 %)	Firmicutes	0.760489510489511	Lachnospira	0.144230769230769	Coprococcus comes	0.000874125874125874	IFNg_W3_corr,2	IFNg	aureus	S. aureus
IFNg_W4_corr,2	msp_209.core	0.225925925925926	0.00653951778655532	0.0754517478053397	0.216529575641129	1	msp_209.core (Roseburia 0.91 %)	Firmicutes	0.590909090909091	Roseburia	0.00909090909090909	NA	NA	IFNg_W4_corr,2	IFNg	Mtb	M. tuberculosis
IL6_T4_corr,2	msp_200.core	0.813380281690141	0.00457996660813071	0.0735352900659419	0.216664359824885	1	msp_200.core (Blautia sp. SG-772 95.61 %)	Firmicutes	0.976047904191617	Blautia	0.970059880239521	Blautia sp. SG-772	0.956087824351297	IL6_T4_corr,2	IL6	Mtb	M. tuberculosis
IL6_T4_corr,2	msp_162.core	0.929577464788732	0.00457996660813071	-0.0734832687556759	0.21699051452691	1	msp_162.core (Blautia sp. Marseille-P3087 65.89 %)	Firmicutes	0.967980295566502	Blautia	0.963054187192118	Blautia sp. Marseille-P3087	0.658866995073892	IL6_T4_corr,2	IL6	Mtb	M. tuberculosis
IL1b_T4_corr,2	msp_331.core	0.0141342756183746	0.00193920268868742	-0.0736072110582367	0.217031669852527	1	msp_331.core (Flavonifractor 0.96 %)	Firmicutes	0.485576923076923	Flavonifractor	0.00961538461538462	NA	NA	IL1b_T4_corr,2	IL1b	Mtb	M. tuberculosis
IL1b_T3_corr,2	msp_150.core	0.0138888888888889	0.00799218540120331	-0.0729345759084847	0.217202166216082	1	msp_150.core (Lachnospiraceae bacterium 6_1_37FAA 95.08 %)	Firmicutes	0.982419127988748	Coprococcus	0.962728551336146	Lachnospiraceae bacterium 6_1_37FAA	0.950773558368495	IL1b_T3_corr,2	IL1b	aureus	S. aureus
IL6_T4_corr,2	msp_316.core	0.179577464788732	0.00457996660813071	-0.0734173991211859	0.217403997062885	1	msp_316.core (Firmicutes 25.44 %)	Firmicutes	0.254416961130742	NA	NA	NA	NA	IL6_T4_corr,2	IL6	Mtb	M. tuberculosis
IL1b_T4_corr,2	msp_133.core	0.646643109540636	0.00193920268868742	0.0734681558989508	0.217903795152438	1	msp_133.core (Bacteroides dorei 94.85 %)	Bacteroidetes	0.974257425742574	Bacteroides	0.972277227722772	Bacteroides dorei	0.948514851485148	IL1b_T4_corr,2	IL1b	Mtb	M. tuberculosis
IL6_T3_corr,2	msp_272.core	0.71875	0.0187388308233029	0.0727953498270031	0.21808355615121	1	msp_272.core (Blautia 0.62 %)	Firmicutes	0.587268993839836	Blautia	0.00616016427104723	NA	NA	IL6_T3_corr,2	IL6	aureus	S. aureus
IFNg_W4_corr,2	msp_214.core	0.951851851851852	0.00653951778655532	0.075186436609063	0.218154181415136	1	msp_214.core ([Eubacterium] hallii 98.17 %)	Firmicutes	0.981699346405229	Eubacterium	0.981699346405229	[Eubacterium] hallii	0.981699346405229	IFNg_W4_corr,2	IFNg	Mtb	M. tuberculosis
IFNg_W4_corr,2	msp_194.core	0.492592592592593	0.00653951778655532	-0.075182809870036	0.218176449567304	1	msp_194.core (Adlercreutzia 0.11 %)	Actinobacteria	0.455964325529543	Adlercreutzia	0.00111482720178372	NA	NA	IFNg_W4_corr,2	IFNg	Mtb	M. tuberculosis
IL1b_T3_corr,2	msp_247.core	0.197916666666667	0.00799218540120331	0.0727711960198742	0.218236725085647	1	msp_247.core (Lachnospira pectinoschiza 0.30 %)	Firmicutes	0.824324324324324	Lachnospira	0.141141141141141	Lachnospira pectinoschiza	0.003003003003003	IL1b_T3_corr,2	IL1b	aureus	S. aureus
IFNg_W3_corr,2	msp_218.core	0.110526315789474	0.00335424693122187	0.089652887919887	0.218658307668038	1	msp_218.core (Proteobacteria 14.55 %)	Proteobacteria	0.145491803278689	NA	NA	NA	NA	IFNg_W3_corr,2	IFNg	aureus	S. aureus
IFNg_W4_corr,2	msp_314.core	0.222222222222222	0.00653951778655532	-0.0750747880925367	0.218840447392816	1	msp_314.core (Desulfovibrio piger 90.95 %)	Proteobacteria	0.950617283950617	Desulfovibrio	0.950617283950617	Desulfovibrio piger	0.909465020576132	IFNg_W4_corr,2	IFNg	Mtb	M. tuberculosis
IFNg_W4_corr,2	msp_326.core	0.0185185185185185	0.00653951778655532	-0.0750418447429891	0.219043233393	1	msp_326.core (Gordonibacter 6.30 %)	Actinobacteria	0.684873949579832	Gordonibacter	0.0630252100840336	NA	NA	IFNg_W4_corr,2	IFNg	Mtb	M. tuberculosis
TNF_T3_corr,2	msp_153.core	0.548611111111111	0.00410690382127216	0.0724873938552506	0.220042190406953	1	msp_153.core (Bacteroides xylanisolvens 98.30 %)	Bacteroidetes	0.987864077669903	Bacteroides	0.987864077669903	Bacteroides xylanisolvens	0.983009708737864	TNF_T3_corr,2	TNF	aureus	S. aureus
IL6_T4_corr,2	msp_133.core	0.644366197183099	0.00457996660813071	0.0729365385177333	0.220439578869671	1	msp_133.core (Bacteroides dorei 94.85 %)	Bacteroidetes	0.974257425742574	Bacteroides	0.972277227722772	Bacteroides dorei	0.948514851485148	IL6_T4_corr,2	IL6	Mtb	M. tuberculosis
IL1b_T4_corr,2	msp_017.core	0.477031802120141	0.00193920268868742	0.0730601153339001	0.220477398190437	1	msp_017.core (Blautia obeum 0.16 %)	Firmicutes	0.881164106709782	Blautia	0.257073565076799	Blautia obeum	0.00161681487469685	IL1b_T4_corr,2	IL1b	Mtb	M. tuberculosis
IFNg_W4_corr,2	msp_165.core	0.692592592592593	0.00653951778655532	-0.0746344443273647	0.22156212297748	1	msp_165.core (Oscillibacter 13.06 %)	Firmicutes	0.746713409290096	Oscillibacter	0.130587204206836	NA	NA	IFNg_W4_corr,2	IFNg	Mtb	M. tuberculosis
IFNg_W4_corr,2	msp_318.core	0.0259259259259259	0.00653951778655532	-0.0746152690016108	0.221681187318367	1	msp_318.core (Butyrivibrio 0.68 %)	Firmicutes	0.636986301369863	Butyrivibrio	0.00684931506849315	NA	NA	IFNg_W4_corr,2	IFNg	Mtb	M. tuberculosis
IFNg_W4_corr,2	msp_323.core	0.0333333333333333	0.00653951778655532	-0.074575433740876	0.221928680000458	1	msp_323.core (Firmicutes 29.28 %)	Firmicutes	0.292817679558011	NA	NA	NA	NA	IFNg_W4_corr,2	IFNg	Mtb	M. tuberculosis
IL6_T4_corr,2	msp_009.core	0.496478873239437	0.00457996660813071	-0.0725561127090015	0.222862469083989	1	msp_009.core (Bacteroides stercoris 97.94 %)	Bacteroidetes	0.984080188679245	Bacteroides	0.984080188679245	Bacteroides stercoris	0.97936320754717	IL6_T4_corr,2	IL6	Mtb	M. tuberculosis
IL6_T3_corr,2	msp_254.core	0.767361111111111	0.0187388308233029	-0.0719982007006439	0.223179269585299	1	msp_254.core (Oscillibacter sp. KLE 1745 93.86 %)	Firmicutes	0.966832504145937	Oscillibacter	0.945273631840796	Oscillibacter sp. KLE 1745	0.938640132669983	IL6_T3_corr,2	IL6	aureus	S. aureus
IFNg_W4_corr,2	msp_228.core	0.0185185185185185	0.00653951778655532	-0.0743212801231945	0.223512346284588	1	msp_228.core (Prevotella 0.23 %)	Bacteroidetes	0.383815028901734	Prevotella	0.0023121387283237	NA	NA	IFNg_W4_corr,2	IFNg	Mtb	M. tuberculosis
IFNg_W4_corr,2	msp_071.core	0.659259259259259	0.00653951778655532	-0.0742606963032052	0.223891035920624	1	msp_071.core (Blautia sp. KLE 1732 0.46 %)	Firmicutes	0.814385150812065	Blautia	0.454756380510441	Blautia sp. KLE 1732	0.00464037122969838	IFNg_W4_corr,2	IFNg	Mtb	M. tuberculosis
TNF_T3_corr,2	msp_213.core	0.9375	0.00410690382127216	-0.0717319314257319	0.224900108420401	1	msp_213.core (Coprococcus comes 97.38 %)	Firmicutes	0.973782771535581	Coprococcus	0.973782771535581	Coprococcus comes	0.973782771535581	TNF_T3_corr,2	TNF	aureus	S. aureus
IFNg_W3_corr,2	msp_285.core	0.136842105263158	0.00335424693122187	0.088416472184081	0.225102358266425	1	msp_285.core (Firmicutes 51.13 %)	Firmicutes	0.511326860841424	NA	NA	NA	NA	IFNg_W3_corr,2	IFNg	aureus	S. aureus
IFNg_W4_corr,2	msp_060.core	0.107407407407407	0.00653951778655532	0.074051349185358	0.225203107444655	1	msp_060.core (Barnesiella sp. An22 0.52 %)	Bacteroidetes	0.406303724928367	Barnesiella	0.00573065902578797	Barnesiella sp. An22	0.00515759312320917	IFNg_W4_corr,2	IFNg	Mtb	M. tuberculosis
IFNg_W4_corr,2	msp_066.core	0.037037037037037	0.00653951778655532	0.0740386853298841	0.225282652255792	1	msp_066.core (Anaeromassilibacillus 0.11 %)	Firmicutes	0.320713899405084	Anaeromassilibacillus	0.00108166576527853	NA	NA	IFNg_W4_corr,2	IFNg	Mtb	M. tuberculosis
IL6_T4_corr,2	msp_077.core	0.992957746478873	0.00457996660813071	0.0721094374460656	0.2257314192377	1	msp_077.core (Blautia 4.69 %)	Firmicutes	0.7390625	Blautia	0.046875	NA	NA	IL6_T4_corr,2	IL6	Mtb	M. tuberculosis
IL1b_T4_corr,2	msp_242.core	0.123674911660777	0.00193920268868742	-0.072167632689373	0.226181892488623	1	msp_242.core (Proteobacteria 20.90 %)	Proteobacteria	0.208994708994709	NA	NA	NA	NA	IL1b_T4_corr,2	IL1b	Mtb	M. tuberculosis
TNF_T3_corr,2	msp_304.core	0.0451388888888889	0.00410690382127216	0.0712601594500859	0.227972177726298	1	msp_304.core (Blautia wexlerae 0.29 %)	Firmicutes	0.921052631578947	Blautia	0.461988304093567	Blautia wexlerae	0.00292397660818713	TNF_T3_corr,2	TNF	aureus	S. aureus
IL6_T4_corr,2	msp_300.core	0.0316901408450704	0.00457996660813071	-0.0717153793410142	0.22828410444011	1	msp_300.core (Dakarella massiliensis 43.94 %)	Proteobacteria	0.951482479784367	Dakarella	0.943396226415094	Dakarella massiliensis	0.439353099730458	IL6_T4_corr,2	IL6	Mtb	M. tuberculosis
IL1b_T4_corr,2	msp_240.core	0.0282685512367491	0.00193920268868742	-0.0717698775232567	0.228757692894676	1	msp_240.core (Prevotella copri 0.55 %)	Bacteroidetes	0.944598337950138	Prevotella	0.487534626038781	Prevotella copri	0.00554016620498615	IL1b_T4_corr,2	IL1b	Mtb	M. tuberculosis
IL6_T3_corr,2	msp_133.core	0.642361111111111	0.0187388308233029	-0.0711251207088123	0.228856967870839	1	msp_133.core (Bacteroides dorei 94.85 %)	Bacteroidetes	0.974257425742574	Bacteroides	0.972277227722772	Bacteroides dorei	0.948514851485148	IL6_T3_corr,2	IL6	aureus	S. aureus
IL6_T4_corr,2	msp_021.core	0.028169014084507	0.00457996660813071	-0.0714898694486863	0.229754111721668	1	msp_021.core (Blautia wexlerae 0.08 %)	Firmicutes	0.585335542667771	Blautia	0.0124275062137531	Blautia wexlerae	0.000828500414250207	IL6_T4_corr,2	IL6	Mtb	M. tuberculosis
IL1b_T4_corr,2	msp_080.core	0.049469964664311	0.00193920268868742	0.0713977370904913	0.231186362343504	1	msp_080.core (Butyrivibrio crossotus 97.17 %)	Firmicutes	0.978326309452137	Butyrivibrio	0.97471402769416	Butyrivibrio crossotus	0.971703792895846	IL1b_T4_corr,2	IL1b	Mtb	M. tuberculosis
IFNg_W3_corr,2	msp_085.core	0.642105263157895	0.00335424693122187	0.0872642999801138	0.231227419837262	1	msp_085.core (Eubacterium 0.13 %)	Firmicutes	0.462575859743763	Eubacterium	0.00134861766689144	NA	NA	IFNg_W3_corr,2	IFNg	aureus	S. aureus
IFNg_W4_corr,2	msp_036.core	0.537037037037037	0.00653951778655532	-0.0730272511381604	0.231700278764292	1	msp_036.core ([Eubacterium] siraeum 97.24 %)	Firmicutes	0.976377952755906	Ruminiclostridium	0.976377952755906	[Eubacterium] siraeum	0.97244094488189	IFNg_W4_corr,2	IFNg	Mtb	M. tuberculosis
IFNg_W4_corr,2	msp_293.core	0.466666666666667	0.00653951778655532	-0.0730252530096988	0.231713083505012	1	msp_293.core (Blautia wexlerae 1.07 %)	Firmicutes	0.857651245551601	Blautia	0.576512455516014	Blautia wexlerae	0.0106761565836299	IFNg_W4_corr,2	IFNg	Mtb	M. tuberculosis
IFNg_W3_corr,2	msp_337.core	0.0105263157894737	0.00335424693122187	0.0871660622055573	0.231755043449631	1	msp_337.core ([Bacteroides] pectinophilus 96.11 %)	Firmicutes	0.988888888888889	NA	NA	[Bacteroides] pectinophilus	0.961111111111111	IFNg_W3_corr,2	IFNg	aureus	S. aureus
IL6_T4_corr,2	msp_315.core	0.144366197183099	0.00457996660813071	0.0711427121907046	0.23203015854561	1	msp_315.core (Firmicutes 55.83 %)	Firmicutes	0.558303886925795	NA	NA	NA	NA	IL6_T4_corr,2	IL6	Mtb	M. tuberculosis
IFNg_W4_corr,2	msp_014.core	0.733333333333333	0.00653951778655532	0.0728946828066172	0.232550908708728	1	msp_014.core (Bacteroides thetaiotaomicron 97.40 %)	Bacteroidetes	0.973970944309927	Bacteroides	0.973970944309927	Bacteroides thetaiotaomicron	0.973970944309927	IFNg_W4_corr,2	IFNg	Mtb	M. tuberculosis
TNF_T3_corr,2	msp_340.core	0.0798611111111111	0.00410690382127216	0.070477883453083	0.23313150135287	1	msp_340.core (Victivallales bacterium CCUG 44730 96.91 %)	Lentisphaerae	0.975308641975309	NA	NA	Victivallales bacterium CCUG 44730	0.969135802469136	TNF_T3_corr,2	TNF	aureus	S. aureus
IL1b_T3_corr,2	msp_014.core	0.732638888888889	0.00799218540120331	0.0702117712035487	0.234905218346496	1	msp_014.core (Bacteroides thetaiotaomicron 97.40 %)	Bacteroidetes	0.973970944309927	Bacteroides	0.973970944309927	Bacteroides thetaiotaomicron	0.973970944309927	IL1b_T3_corr,2	IL1b	aureus	S. aureus
IFNg_W4_corr,2	msp_343.core	0.114814814814815	0.00653951778655532	-0.0724942049197837	0.235133965591862	1	msp_343.core (Firmicutes 70.51 %)	Firmicutes	0.705128205128205	NA	NA	NA	NA	IFNg_W4_corr,2	IFNg	Mtb	M. tuberculosis
IFNg_W3_corr,2	msp_221.core	0.0473684210526316	0.00335424693122187	0.0864259518277939	0.235757360028819	1	msp_221.core (Libanicoccus massiliensis 6.85 %)	Actinobacteria	0.948655256723716	Libanicoccus	0.699266503667482	Libanicoccus massiliensis	0.0684596577017115	IFNg_W3_corr,2	IFNg	aureus	S. aureus
IL1b_T4_corr,2	msp_113.core	0.0848056537102474	0.00193920268868742	-0.0706106036756062	0.236383254205735	1	msp_113.core (Ruminococcus bromii 98.03 %)	Firmicutes	0.983606557377049	Ruminococcus	0.983606557377049	Ruminococcus bromii	0.980327868852459	IL1b_T4_corr,2	IL1b	Mtb	M. tuberculosis
IL1b_T4_corr,2	msp_121.core	0.0318021201413428	0.00193920268868742	-0.0705476471861864	0.236802432553604	1	msp_121.core (Ruminococcus champanellensis 96.87 %)	Firmicutes	0.973180076628352	Ruminococcus	0.972541507024266	Ruminococcus champanellensis	0.968710089399745	IL1b_T4_corr,2	IL1b	Mtb	M. tuberculosis
IL1b_T4_corr,2	msp_219.core	0.0176678445229682	0.00193920268868742	-0.0705391588222041	0.236858989932218	1	msp_219.core (Coprococcus 3.66 %)	Firmicutes	0.595811518324607	Coprococcus	0.0366492146596859	NA	NA	IL1b_T4_corr,2	IL1b	Mtb	M. tuberculosis
IL1b_T3_corr,2	msp_079.core	0.892361111111111	0.00799218540120331	-0.0698952466360121	0.237027298408672	1	msp_079.core (Anaeromassilibacillus 0.22 %)	Firmicutes	0.476539589442815	Anaeromassilibacillus	0.00219941348973607	NA	NA	IL1b_T3_corr,2	IL1b	aureus	S. aureus
IFNg_W3_corr,2	msp_051.core	0.815789473684211	0.00335424693122187	0.0860709843758942	0.237694043311379	1	msp_051.core (Roseburia hominis 96.44 %)	Firmicutes	0.974860335195531	Roseburia	0.974860335195531	Roseburia hominis	0.964385474860335	IFNg_W3_corr,2	IFNg	aureus	S. aureus
IL1b_T4_corr,2	msp_223.core	0.0141342756183746	0.00193920268868742	-0.0703471154161372	0.238141100416348	1	msp_223.core (Bacteroides 0.22 %)	Bacteroidetes	0.411894273127753	Bacteroides	0.00220264317180617	NA	NA	IL1b_T4_corr,2	IL1b	Mtb	M. tuberculosis
IFNg_W3_corr,2	msp_279.core	0.0157894736842105	0.00335424693122187	0.0859640011672191	0.238279917837253	1	msp_279.core (Olsenella 11.60 %)	Actinobacteria	0.815837937384899	Olsenella	0.116022099447514	NA	NA	IFNg_W3_corr,2	IFNg	aureus	S. aureus
IFNg_W4_corr,2	msp_064.core	0.907407407407407	0.00653951778655532	0.0719981271251522	0.238361553892296	1	msp_064.core (Faecalibacterium prausnitzii 95.28 %)	Firmicutes	0.973148901545972	Faecalibacterium	0.970707892595606	Faecalibacterium prausnitzii	0.952807160292921	IFNg_W4_corr,2	IFNg	Mtb	M. tuberculosis
TNF_T3_corr,2	msp_342.core	0.0659722222222222	0.00410690382127216	0.0695794381111906	0.239157973340779	1	msp_342.core (Firmicutes 15.62 %)	Firmicutes	0.15625	NA	NA	NA	NA	TNF_T3_corr,2	TNF	aureus	S. aureus
IL1b_T3_corr,2	msp_344.core	0.0208333333333333	0.00799218540120331	-0.0694467689173338	0.240057053303904	1	msp_344.core (Clostridiales bacterium VE202-21 84.97 %)	Firmicutes	0.973856209150327	Clostridium	0.954248366013072	Clostridiales bacterium VE202-21	0.849673202614379	IL1b_T3_corr,2	IL1b	aureus	S. aureus
IFNg_W3_corr,2	msp_263.core	0.752631578947368	0.00335424693122187	-0.0855927139508298	0.240321048356996	1	msp_263.core (Adlercreutzia equolifaciens 82.91 %)	Actinobacteria	0.977591036414566	Adlercreutzia	0.971988795518207	Adlercreutzia equolifaciens	0.829131652661064	IFNg_W3_corr,2	IFNg	aureus	S. aureus
IFNg_W4_corr,2	msp_168.core	0.0111111111111111	0.00653951778655532	0.0715994855438355	0.240977641593376	1	msp_168.core (Merdibacter massiliensis 0.08 %)	Firmicutes	0.532295719844358	Holdemanella	0.0155642023346304	Merdibacter massiliensis	0.000778210116731518	IFNg_W4_corr,2	IFNg	Mtb	M. tuberculosis
IFNg_W4_corr,2	msp_279.core	0.0148148148148148	0.00653951778655532	0.0715809764667198	0.241099594062363	1	msp_279.core (Olsenella 11.60 %)	Actinobacteria	0.815837937384899	Olsenella	0.116022099447514	NA	NA	IFNg_W4_corr,2	IFNg	Mtb	M. tuberculosis
IFNg_W3_corr,2	msp_178.core	0.0105263157894737	0.00335424693122187	-0.085305358254763	0.241909137392121	1	msp_178.core (Mitsuokella multacida 91.00 %)	Firmicutes	0.975688816855754	Mitsuokella	0.971636952998379	Mitsuokella multacida	0.910048622366288	IFNg_W3_corr,2	IFNg	aureus	S. aureus
IL1b_T3_corr,2	msp_215.core	0.815972222222222	0.00799218540120331	-0.0690931906488211	0.242464767259469	1	msp_215.core (Oscillibacter sp. ER4 95.26 %)	Firmicutes	0.975609756097561	Oscillibacter	0.968834688346883	Oscillibacter sp. ER4	0.952574525745257	IL1b_T3_corr,2	IL1b	aureus	S. aureus
IL6_T4_corr,2	msp_106.core	0.116197183098592	0.00457996660813071	0.0695787159913975	0.242481406069207	1	msp_106.core (Catenibacterium mitsuokai 92.77 %)	Firmicutes	0.986357435197817	Catenibacterium	0.986357435197817	Catenibacterium mitsuokai	0.927694406548431	IL6_T4_corr,2	IL6	Mtb	M. tuberculosis
IL1b_T3_corr,2	msp_035.core	0.121527777777778	0.00799218540120331	0.0690696890814055	0.242625399345661	1	msp_035.core (Cronobacter sakazakii 0.06 %)	Firmicutes	0.4142305570877	Ruminococcus	0.00882515168229454	Cronobacter sakazakii	0.000551571980143409	IL1b_T3_corr,2	IL1b	aureus	S. aureus
IFNg_W4_corr,2	msp_336.core	0.0407407407407407	0.00653951778655532	-0.0713388812591761	0.242698689242883	1	msp_336.core (Clostridium 1.09 %)	Firmicutes	0.497267759562842	Clostridium	0.0109289617486339	NA	NA	IFNg_W4_corr,2	IFNg	Mtb	M. tuberculosis
TNF_T3_corr,2	msp_327.core	0.0277777777777778	0.00410690382127216	0.0689015035721619	0.243777111818397	1	msp_327.core (Muribaculum 0.43 %)	Bacteroidetes	0.324786324786325	Muribaculum	0.00427350427350427	NA	NA	TNF_T3_corr,2	TNF	aureus	S. aureus
IL1b_T3_corr,2	msp_258.core	0.826388888888889	0.00799218540120331	0.0688630486736131	0.244040981667992	1	msp_258.core (Streptococcus salivarius 98.44 %)	Firmicutes	0.985959438377535	Streptococcus	0.985959438377535	Streptococcus salivarius	0.984399375975039	IL1b_T3_corr,2	IL1b	aureus	S. aureus
IL6_T4_corr,2	msp_210.core	0.21830985915493	0.00457996660813071	-0.0693425218182693	0.244087927481006	1	msp_210.core (Barnesiella 0.10 %)	Bacteroidetes	0.538844621513944	Barnesiella	0.00099601593625498	NA	NA	IL6_T4_corr,2	IL6	Mtb	M. tuberculosis
IL6_T4_corr,2	msp_234.core	0.774647887323944	0.00457996660813071	0.0693040400712104	0.244350371403473	1	msp_234.core (Oscillibacter 1.16 %)	Firmicutes	0.645348837209302	Oscillibacter	0.0116279069767442	NA	NA	IL6_T4_corr,2	IL6	Mtb	M. tuberculosis
IL1b_T3_corr,2	msp_207.core	0.194444444444444	0.00799218540120331	-0.0687366775225117	0.244909520326724	1	msp_207.core (Enterorhabdus 0.38 %)	Actinobacteria	0.518565941101152	Enterorhabdus	0.00384122919334187	NA	NA	IL1b_T3_corr,2	IL1b	aureus	S. aureus
IFNg_W4_corr,2	msp_208.core	0.0851851851851852	0.00653951778655532	-0.0709781580825643	0.245095081600362	1	msp_208.core (Butyrivibrio 0.42 %)	Firmicutes	0.466039707419018	Butyrivibrio	0.00417972831765935	NA	NA	IFNg_W4_corr,2	IFNg	Mtb	M. tuberculosis
IL1b_T4_corr,2	msp_326.core	0.0176678445229682	0.00193920268868742	0.0692503009083571	0.245556998224686	1	msp_326.core (Gordonibacter 6.30 %)	Actinobacteria	0.684873949579832	Gordonibacter	0.0630252100840336	NA	NA	IL1b_T4_corr,2	IL1b	Mtb	M. tuberculosis
TNF_T3_corr,2	msp_148.core	0.319444444444444	0.00410690382127216	0.0685618086268566	0.24611493531675	1	msp_148.core (Roseburia faecis 0.08 %)	Firmicutes	0.709836065573771	Roseburia	0.0483606557377049	Roseburia faecis	0.000819672131147541	TNF_T3_corr,2	TNF	aureus	S. aureus
IL6_T4_corr,2	msp_336.core	0.0387323943661972	0.00457996660813071	0.0690119900531216	0.246348563950337	1	msp_336.core (Clostridium 1.09 %)	Firmicutes	0.497267759562842	Clostridium	0.0109289617486339	NA	NA	IL6_T4_corr,2	IL6	Mtb	M. tuberculosis
IL6_T3_corr,2	msp_146.core	0.0590277777777778	0.0187388308233029	-0.0684476605464784	0.246904014648184	1	msp_146.core (Dialister 0.17 %)	Firmicutes	0.526490066225166	Dialister	0.00165562913907285	NA	NA	IL6_T3_corr,2	IL6	aureus	S. aureus
TNF_T3_corr,2	msp_100.core	0.381944444444444	0.00410690382127216	-0.0684419898566727	0.24694326072797	1	msp_100.core (Oscillibacter 1.68 %)	Firmicutes	0.595789473684211	Oscillibacter	0.0168421052631579	NA	NA	TNF_T3_corr,2	TNF	aureus	S. aureus
IL6_T3_corr,2	msp_330.core	0.0416666666666667	0.0187388308233029	-0.0684117657042764	0.247152511335325	1	msp_330.core (Firmicutes 24.88 %)	Firmicutes	0.248826291079812	NA	NA	NA	NA	IL6_T3_corr,2	IL6	aureus	S. aureus
IL6_T3_corr,2	msp_131.core	0.1875	0.0187388308233029	-0.0683793603564028	0.247377000175187	1	msp_131.core (Anaerosporomusa 0.07 %)	Firmicutes	0.258848022206801	Anaerosporomusa	0.000693962526023595	NA	NA	IL6_T3_corr,2	IL6	aureus	S. aureus
IFNg_W4_corr,2	msp_116.core	0.707407407407407	0.00653951778655532	-0.0705146419269717	0.248198525854237	1	msp_116.core (Anaerostipes hadrus 97.44 %)	Firmicutes	0.981047937569677	Anaerostipes	0.979933110367893	Anaerostipes hadrus	0.974358974358974	IFNg_W4_corr,2	IFNg	Mtb	M. tuberculosis
IL1b_T3_corr,2	msp_280.core	0.315972222222222	0.00799218540120331	-0.0682459877177921	0.248302437341652	1	msp_280.core (Agathobacter 0.20 %)	Firmicutes	0.551587301587302	Agathobacter	0.00198412698412698	NA	NA	IL1b_T3_corr,2	IL1b	aureus	S. aureus
IL6_T4_corr,2	msp_100.core	0.383802816901408	0.00457996660813071	-0.0687041501041939	0.248467091579798	1	msp_100.core (Oscillibacter 1.68 %)	Firmicutes	0.595789473684211	Oscillibacter	0.0168421052631579	NA	NA	IL6_T4_corr,2	IL6	Mtb	M. tuberculosis
TNF_T3_corr,2	msp_127.core	0.371527777777778	0.00410690382127216	-0.0682183099145961	0.248494787716176	1	msp_127.core (Eisenbergiella tayi 0.08 %)	Firmicutes	0.295506473724296	Anaerotruncus	0.00228484386900229	Eisenbergiella tayi	0.000761614623000762	TNF_T3_corr,2	TNF	aureus	S. aureus
IFNg_W3_corr,2	msp_128.core	0.0473684210526316	0.00335424693122187	-0.0841063662651945	0.248614426253876	1	msp_128.core (Prevotella copri 97.20 %)	Bacteroidetes	0.982892690513219	Prevotella	0.981337480559876	Prevotella copri	0.972006220839813	IFNg_W3_corr,2	IFNg	aureus	S. aureus
IL6_T3_corr,2	msp_264.core	0.40625	0.0187388308233029	0.0681732343258728	0.248808268060126	1	msp_264.core (Alistipes indistinctus 96.36 %)	Bacteroidetes	0.970247933884298	Alistipes	0.970247933884298	Alistipes indistinctus	0.963636363636364	IL6_T3_corr,2	IL6	aureus	S. aureus
IFNg_W4_corr,2	msp_291.core	0.974074074074074	0.00653951778655532	-0.0703899218023786	0.249038229573506	1	msp_291.core (Blautia massiliensis 94.22 %)	Firmicutes	0.977777777777778	Blautia	0.977777777777778	Blautia massiliensis	0.942222222222222	IFNg_W4_corr,2	IFNg	Mtb	M. tuberculosis
IFNg_W3_corr,2	msp_016.core	0.631578947368421	0.00335424693122187	-0.0840053400737077	0.2491852420049	1	msp_016.core (Ruminococcus bromii 98.67 %)	Firmicutes	0.98804780876494	Ruminococcus	0.98804780876494	Ruminococcus bromii	0.9867197875166	IFNg_W3_corr,2	IFNg	aureus	S. aureus
IFNg_W3_corr,2	msp_127.core	0.394736842105263	0.00335424693122187	-0.0839794075301451	0.249331911904462	1	msp_127.core (Eisenbergiella tayi 0.08 %)	Firmicutes	0.295506473724296	Anaerotruncus	0.00228484386900229	Eisenbergiella tayi	0.000761614623000762	IFNg_W3_corr,2	IFNg	aureus	S. aureus
IL6_T3_corr,2	msp_196.core	0.892361111111111	0.0187388308233029	0.0680569874115343	0.24961798193978	1	msp_196.core (Clostridium 1.43 %)	Firmicutes	0.756311745334797	Clostridium	0.0142700329308452	NA	NA	IL6_T3_corr,2	IL6	aureus	S. aureus
TNF_T3_corr,2	msp_083.core	0.621527777777778	0.00410690382127216	-0.0680263860789241	0.249831438675959	1	msp_083.core (Lachnospira pectinoschiza 97.47 %)	Firmicutes	0.975468975468975	Lachnospira	0.974747474747475	Lachnospira pectinoschiza	0.974747474747475	TNF_T3_corr,2	TNF	aureus	S. aureus
IL6_T3_corr,2	msp_014.core	0.732638888888889	0.0187388308233029	-0.0679952087565777	0.250049043598351	1	msp_014.core (Bacteroides thetaiotaomicron 97.40 %)	Bacteroidetes	0.973970944309927	Bacteroides	0.973970944309927	Bacteroides thetaiotaomicron	0.973970944309927	IL6_T3_corr,2	IL6	aureus	S. aureus
IL6_T4_corr,2	msp_276.core	0.235915492957746	0.00457996660813071	0.0682719930021276	0.251462495379972	1	msp_276.core ([Eubacterium] eligens 5.59 %)	Firmicutes	0.871710526315789	Eubacterium	0.536184210526316	[Eubacterium] eligens	0.0559210526315789	IL6_T4_corr,2	IL6	Mtb	M. tuberculosis
IL1b_T4_corr,2	msp_228.core	0.0176678445229682	0.00193920268868742	-0.0683663137523252	0.251650016798412	1	msp_228.core (Prevotella 0.23 %)	Bacteroidetes	0.383815028901734	Prevotella	0.0023121387283237	NA	NA	IL1b_T4_corr,2	IL1b	Mtb	M. tuberculosis
IL6_T3_corr,2	msp_038.core	0.149305555555556	0.0187388308233029	-0.0677610310925695	0.251687717295957	1	msp_038.core (Prevotella 2.40 %)	Bacteroidetes	0.692139737991266	Prevotella	0.0240174672489083	NA	NA	IL6_T3_corr,2	IL6	aureus	S. aureus
IL1b_T4_corr,2	msp_173.core	0.0600706713780919	0.00193920268868742	-0.0683171883754896	0.251991670531247	1	msp_173.core (Firmicutes 26.35 %)	Firmicutes	0.263485477178423	NA	NA	NA	NA	IL1b_T4_corr,2	IL1b	Mtb	M. tuberculosis
IFNg_W3_corr,2	msp_049.core	0.6	0.00335424693122187	0.0834934226586909	0.252091632610537	1	msp_049.core (Alistipes finegoldii 97.82 %)	Bacteroidetes	0.982532751091703	Alistipes	0.982532751091703	Alistipes finegoldii	0.978165938864629	IFNg_W3_corr,2	IFNg	aureus	S. aureus
IL1b_T3_corr,2	msp_198.core	0.0243055555555556	0.00799218540120331	0.0676666295592233	0.252350400725181	1	msp_198.core (Megasphaera elsdenii 98.55 %)	Firmicutes	0.985467756584923	Megasphaera	0.985467756584923	Megasphaera elsdenii	0.985467756584923	IL1b_T3_corr,2	IL1b	aureus	S. aureus
IL1b_T3_corr,2	msp_116.core	0.701388888888889	0.00799218540120331	0.0676578814100264	0.252411872505407	1	msp_116.core (Anaerostipes hadrus 97.44 %)	Firmicutes	0.981047937569677	Anaerostipes	0.979933110367893	Anaerostipes hadrus	0.974358974358974	IL1b_T3_corr,2	IL1b	aureus	S. aureus
IL6_T3_corr,2	msp_022.core	0.90625	0.0187388308233029	-0.0673389968554354	0.254659710331853	1	msp_022.core (Parabacteroides distasonis 97.96 %)	Bacteroidetes	0.980246913580247	Parabacteroides	0.980246913580247	Parabacteroides distasonis	0.97962962962963	IL6_T3_corr,2	IL6	aureus	S. aureus
IL1b_T3_corr,2	msp_299.core	0.0243055555555556	0.00799218540120331	0.0673220065710975	0.254779863365269	1	msp_299.core (Serratia 0.26 %)	Firmicutes	0.175392670157068	Serratia	0.00261780104712042	NA	NA	IL1b_T3_corr,2	IL1b	aureus	S. aureus
IL6_T3_corr,2	msp_279.core	0.0138888888888889	0.0187388308233029	-0.0672557875530611	0.255248529752208	1	msp_279.core (Olsenella 11.60 %)	Actinobacteria	0.815837937384899	Olsenella	0.116022099447514	NA	NA	IL6_T3_corr,2	IL6	aureus	S. aureus
IL6_T3_corr,2	msp_234.core	0.770833333333333	0.0187388308233029	-0.0672233846118345	0.255478079309227	1	msp_234.core (Oscillibacter 1.16 %)	Firmicutes	0.645348837209302	Oscillibacter	0.0116279069767442	NA	NA	IL6_T3_corr,2	IL6	aureus	S. aureus
TNF_T3_corr,2	msp_344.core	0.0208333333333333	0.00410690382127216	-0.0671989852472758	0.255651023946601	1	msp_344.core (Clostridiales bacterium VE202-21 84.97 %)	Firmicutes	0.973856209150327	Clostridium	0.954248366013072	Clostridiales bacterium VE202-21	0.849673202614379	TNF_T3_corr,2	TNF	aureus	S. aureus
IFNg_W3_corr,2	msp_333.core	0.0473684210526316	0.00335424693122187	-0.0827516902706437	0.25634424600235	1	msp_333.core (Firmicutes 54.12 %)	Firmicutes	0.541176470588235	NA	NA	NA	NA	IFNg_W3_corr,2	IFNg	aureus	S. aureus
IFNg_W4_corr,2	msp_013.core	0.485185185185185	0.00653951778655532	-0.0692870759963562	0.256549343337385	1	msp_013.core (Coprococcus eutactus 97.89 %)	Firmicutes	0.982456140350877	Coprococcus	0.981578947368421	Coprococcus eutactus	0.978947368421053	IFNg_W4_corr,2	IFNg	Mtb	M. tuberculosis
IFNg_W3_corr,2	msp_231.core	0.0368421052631579	0.00335424693122187	-0.0826530574362263	0.256913443970292	1	msp_231.core (Lactobacillus delbrueckii 96.00 %)	Firmicutes	0.975265017667845	Lactobacillus	0.96113074204947	Lactobacillus delbrueckii	0.959952885747939	IFNg_W3_corr,2	IFNg	aureus	S. aureus
IL6_T3_corr,2	msp_081.core	0.513888888888889	0.0187388308233029	-0.0669843467826039	0.257175886126615	1	msp_081.core ([Ruminococcus] torques 98.09 %)	Firmicutes	0.982131461391193	Blautia	0.98085513720485	[Ruminococcus] torques	0.98085513720485	IL6_T3_corr,2	IL6	aureus	S. aureus
IFNg_W3_corr,2	msp_008.core	0.610526315789474	0.00335424693122187	-0.0824830130886153	0.257896791300626	1	msp_008.core (Clostridiales bacterium Marseille-P2846 0.06 %)	Firmicutes	0.326923076923077	Anaerobranca	0.000641025641025641	Clostridiales bacterium Marseille-P2846	0.000641025641025641	IFNg_W3_corr,2	IFNg	aureus	S. aureus
IL1b_T3_corr,2	msp_298.core	0.0590277777777778	0.00799218540120331	0.0668316001382765	0.258264865154755	1	msp_298.core (Clostridium 0.28 %)	Firmicutes	0.651933701657459	Clostridium	0.00276243093922652	NA	NA	IL1b_T3_corr,2	IL1b	aureus	S. aureus
IFNg_W4_corr,2	msp_148.core	0.318518518518519	0.00653951778655532	0.0690144824967664	0.258429748088641	1	msp_148.core (Roseburia faecis 0.08 %)	Firmicutes	0.709836065573771	Roseburia	0.0483606557377049	Roseburia faecis	0.000819672131147541	IFNg_W4_corr,2	IFNg	Mtb	M. tuberculosis
IFNg_W3_corr,2	msp_183.core	0.0631578947368421	0.00335424693122187	-0.0823832865997659	0.258474701462671	1	msp_183.core (Blautia 5.87 %)	Firmicutes	0.792785234899329	Blautia	0.0587248322147651	NA	NA	IFNg_W3_corr,2	IFNg	aureus	S. aureus
IL1b_T4_corr,2	msp_003.core	0.954063604240283	0.00193920268868742	-0.0673798389155631	0.25857236457668	1	msp_003.core (Bacteroides uniformis 97.51 %)	Bacteroidetes	0.980721393034826	Bacteroides	0.980721393034826	Bacteroides uniformis	0.975124378109453	IL1b_T4_corr,2	IL1b	Mtb	M. tuberculosis
IFNg_W3_corr,2	msp_299.core	0.0157894736842105	0.00335424693122187	-0.0822044181009493	0.259513465224935	1	msp_299.core (Serratia 0.26 %)	Firmicutes	0.175392670157068	Serratia	0.00261780104712042	NA	NA	IFNg_W3_corr,2	IFNg	aureus	S. aureus
IFNg_W4_corr,2	msp_338.core	0.0148148148148148	0.00653951778655532	0.0688204662627141	0.259773884599291	1	msp_338.core (Ruminococcus 2.23 %)	Firmicutes	0.58659217877095	Ruminococcus	0.0223463687150838	NA	NA	IFNg_W4_corr,2	IFNg	Mtb	M. tuberculosis
IL6_T3_corr,2	msp_155.core	0.541666666666667	0.0187388308233029	-0.0666166126413707	0.259802960036442	1	msp_155.core (Ruminococcus lactaris 97.72 %)	Firmicutes	0.979945305378304	Ruminococcus	0.979945305378304	Ruminococcus lactaris	0.977210574293528	IL6_T3_corr,2	IL6	aureus	S. aureus
IFNg_W3_corr,2	msp_121.core	0.0368421052631579	0.00335424693122187	-0.0821384024328938	0.259897569202645	1	msp_121.core (Ruminococcus champanellensis 96.87 %)	Firmicutes	0.973180076628352	Ruminococcus	0.972541507024266	Ruminococcus champanellensis	0.968710089399745	IFNg_W3_corr,2	IFNg	aureus	S. aureus
IFNg_W4_corr,2	msp_329.core	0.0962962962962963	0.00653951778655532	0.0686412305774555	0.261019892092808	1	msp_329.core (Clostridiales bacterium VE202-21 97.33 %)	Firmicutes	0.995555555555556	Eubacterium	0.924444444444444	Clostridiales bacterium VE202-21	0.973333333333333	IFNg_W4_corr,2	IFNg	Mtb	M. tuberculosis
IL6_T4_corr,2	msp_273.core	0.151408450704225	0.00457996660813071	0.0668980066707668	0.261152070141451	1	msp_273.core (Collinsella bouchesdurhonensis 94.19 %)	Actinobacteria	0.969939879759519	Collinsella	0.967935871743487	Collinsella bouchesdurhonensis	0.94188376753507	IL6_T4_corr,2	IL6	Mtb	M. tuberculosis
IFNg_W3_corr,2	msp_216.core	0.0789473684210526	0.00335424693122187	-0.0818737695092833	0.26144122127061	1	msp_216.core (Bifidobacterium animalis 97.44 %)	Actinobacteria	0.980552712384852	Bifidobacterium	0.980552712384852	Bifidobacterium animalis	0.974411463664278	IFNg_W3_corr,2	IFNg	aureus	S. aureus
IL6_T4_corr,2	msp_168.core	0.0105633802816901	0.00457996660813071	-0.0668434276802848	0.261542201611106	1	msp_168.core (Merdibacter massiliensis 0.08 %)	Firmicutes	0.532295719844358	Holdemanella	0.0155642023346304	Merdibacter massiliensis	0.000778210116731518	IL6_T4_corr,2	IL6	Mtb	M. tuberculosis
IFNg_W4_corr,2	msp_188.core	0.0222222222222222	0.00653951778655532	0.068522716753409	0.261846028064147	1	msp_188.core (Prevotella stercorea 90.08 %)	Bacteroidetes	0.964187327823691	Prevotella	0.953168044077135	Prevotella stercorea	0.900826446280992	IFNg_W4_corr,2	IFNg	Mtb	M. tuberculosis
IL6_T4_corr,2	msp_237.core	0.764084507042254	0.00457996660813071	0.0667269743665348	0.262375950771002	1	msp_237.core (Oscillibacter 0.30 %)	Firmicutes	0.506726457399103	Oscillibacter	0.00298953662182362	NA	NA	IL6_T4_corr,2	IL6	Mtb	M. tuberculosis
IL6_T4_corr,2	msp_201.core	0.246478873239437	0.00457996660813071	-0.0667160339259238	0.262454372735952	1	msp_201.core (Phascolarctobacterium 0.52 %)	Firmicutes	0.491614255765199	Phascolarctobacterium	0.00524109014675052	NA	NA	IL6_T4_corr,2	IL6	Mtb	M. tuberculosis
TNF_T3_corr,2	msp_146.core	0.0590277777777778	0.00410690382127216	-0.0661896035377579	0.262876609469442	1	msp_146.core (Dialister 0.17 %)	Firmicutes	0.526490066225166	Dialister	0.00165562913907285	NA	NA	TNF_T3_corr,2	TNF	aureus	S. aureus
IFNg_W3_corr,2	msp_100.core	0.389473684210526	0.00335424693122187	-0.0816195786284024	0.262929871953716	1	msp_100.core (Oscillibacter 1.68 %)	Firmicutes	0.595789473684211	Oscillibacter	0.0168421052631579	NA	NA	IFNg_W3_corr,2	IFNg	aureus	S. aureus
IL6_T3_corr,2	msp_054.core	0.791666666666667	0.0187388308233029	-0.06610469805747	0.263490730840799	1	msp_054.core (Parabacteroides merdae 98.23 %)	Bacteroidetes	0.983063328424153	Parabacteroides	0.983063328424153	Parabacteroides merdae	0.982326951399116	IL6_T3_corr,2	IL6	aureus	S. aureus
IL6_T3_corr,2	msp_243.core	0.0104166666666667	0.0187388308233029	0.0660843892115948	0.263637770550155	1	msp_243.core (Prevotella sp. Marseille-P4119 0.77 %)	Bacteroidetes	0.911538461538462	Prevotella	0.247435897435897	Prevotella sp. Marseille-P4119	0.00769230769230769	IL6_T3_corr,2	IL6	aureus	S. aureus
IL6_T3_corr,2	msp_250.core	0.0104166666666667	0.0187388308233029	0.0660843892115948	0.263637770550155	1	msp_250.core (Prevotella sp. P4-119 0.27 %)	Bacteroidetes	0.822281167108753	Prevotella	0.123342175066313	Prevotella sp. P4-119	0.0026525198938992	IL6_T3_corr,2	IL6	aureus	S. aureus
IFNg_W4_corr,2	msp_009.core	0.507407407407407	0.00653951778655532	0.0682387751955365	0.263832630653256	1	msp_009.core (Bacteroides stercoris 97.94 %)	Bacteroidetes	0.984080188679245	Bacteroides	0.984080188679245	Bacteroides stercoris	0.97936320754717	IFNg_W4_corr,2	IFNg	Mtb	M. tuberculosis
IL6_T3_corr,2	msp_166.core	0.961805555555556	0.0187388308233029	-0.0660316079459236	0.264020179754367	1	msp_166.core (Clostridiales bacterium KLE1615 93.31 %)	Firmicutes	0.976267529665588	Blautia	0.00539374325782093	Clostridiales bacterium KLE1615	0.933117583603021	IL6_T3_corr,2	IL6	aureus	S. aureus
IL6_T3_corr,2	msp_116.core	0.701388888888889	0.0187388308233029	0.0659949100855297	0.264286286124061	1	msp_116.core (Anaerostipes hadrus 97.44 %)	Firmicutes	0.981047937569677	Anaerostipes	0.979933110367893	Anaerostipes hadrus	0.974358974358974	IL6_T3_corr,2	IL6	aureus	S. aureus
IL6_T4_corr,2	msp_069.core	0.316901408450704	0.00457996660813071	-0.0664175634005253	0.264600047064648	1	msp_069.core (Flavonifractor 0.60 %)	Firmicutes	0.456325301204819	Flavonifractor	0.00602409638554217	NA	NA	IL6_T4_corr,2	IL6	Mtb	M. tuberculosis
IFNg_W4_corr,2	msp_042.core	0.0925925925925926	0.00653951778655532	-0.0680768514437437	0.264970150412685	1	msp_042.core (Coprococcus eutactus 97.68 %)	Firmicutes	0.980638915779284	Coprococcus	0.978702807357212	Coprococcus eutactus	0.97676669893514	IFNg_W4_corr,2	IFNg	Mtb	M. tuberculosis
TNF_T3_corr,2	msp_021.core	0.0277777777777778	0.00410690382127216	-0.0658707232675125	0.265188163453783	1	msp_021.core (Blautia wexlerae 0.08 %)	Firmicutes	0.585335542667771	Blautia	0.0124275062137531	Blautia wexlerae	0.000828500414250207	TNF_T3_corr,2	TNF	aureus	S. aureus
IFNg_W3_corr,2	msp_137.core	0.831578947368421	0.00335424693122187	0.08110110216982	0.265984259621056	1	msp_137.core (Roseburia inulinivorans 97.61 %)	Firmicutes	0.978899082568807	Roseburia	0.978899082568807	Roseburia inulinivorans	0.976146788990826	IFNg_W3_corr,2	IFNg	aureus	S. aureus
IL6_T4_corr,2	msp_325.core	0.0387323943661972	0.00457996660813071	-0.0662147149215347	0.26606515027695	1	msp_325.core (Emergencia 0.42 %)	Firmicutes	0.407563025210084	Emergencia	0.00420168067226891	NA	NA	IL6_T4_corr,2	IL6	Mtb	M. tuberculosis
IL6_T3_corr,2	msp_231.core	0.0381944444444444	0.0187388308233029	0.0655589491753097	0.267461634899035	1	msp_231.core (Lactobacillus delbrueckii 96.00 %)	Firmicutes	0.975265017667845	Lactobacillus	0.96113074204947	Lactobacillus delbrueckii	0.959952885747939	IL6_T3_corr,2	IL6	aureus	S. aureus
IFNg_W3_corr,2	msp_139.core	0.0473684210526316	0.00335424693122187	-0.0808408841309614	0.267526322304496	1	msp_139.core (Oscillibacter 0.75 %)	Firmicutes	0.586986301369863	Oscillibacter	0.00753424657534247	NA	NA	IFNg_W3_corr,2	IFNg	aureus	S. aureus
IL6_T3_corr,2	msp_313.core	0.0173611111111111	0.0187388308233029	0.0654762873758075	0.268066637489493	1	msp_313.core (Prevotella 20.77 %)	Bacteroidetes	0.78594249201278	Prevotella	0.207667731629393	NA	NA	IL6_T3_corr,2	IL6	aureus	S. aureus
TNF_T3_corr,2	msp_025.core	0.638888888888889	0.00410690382127216	-0.065465918217966	0.268142595438559	1	msp_025.core (Roseburia 0.14 %)	Firmicutes	0.522038567493113	Roseburia	0.00137741046831956	NA	NA	TNF_T3_corr,2	TNF	aureus	S. aureus
IL6_T4_corr,2	msp_063.core	0.982394366197183	0.00457996660813071	0.0659246763726637	0.268169629500962	1	msp_063.core (Fusicatenibacter saccharivorans 96.47 %)	Firmicutes	0.972993248312078	Fusicatenibacter	0.971492873218305	Fusicatenibacter saccharivorans	0.964741185296324	IL6_T4_corr,2	IL6	Mtb	M. tuberculosis
IL6_T3_corr,2	msp_172.core	0.104166666666667	0.0187388308233029	-0.0653858527095112	0.268729600437411	1	msp_172.core (Gemmiger formicilis 0.20 %)	Firmicutes	0.932323232323232	Gemmiger	0.497979797979798	Gemmiger formicilis	0.00202020202020202	IL6_T3_corr,2	IL6	aureus	S. aureus
IL1b_T3_corr,2	msp_159.core	0.416666666666667	0.00799218540120331	-0.0653835151067352	0.268746751887529	1	msp_159.core (Pseudoflavonifractor 0.26 %)	Firmicutes	0.468995633187773	Pseudoflavonifractor	0.00262008733624454	NA	NA	IL1b_T3_corr,2	IL1b	aureus	S. aureus
IL1b_T3_corr,2	msp_203.core	0.243055555555556	0.00799218540120331	-0.0653440155445118	0.269036680988985	1	msp_203.core (Blautia sp. SG-772 1.12 %)	Firmicutes	0.921787709497207	Blautia	0.699720670391061	Blautia sp. SG-772	0.0111731843575419	IL1b_T3_corr,2	IL1b	aureus	S. aureus
IL6_T3_corr,2	msp_340.core	0.0798611111111111	0.0187388308233029	-0.0653342846622221	0.269108139013355	1	msp_340.core (Victivallales bacterium CCUG 44730 96.91 %)	Lentisphaerae	0.975308641975309	NA	NA	Victivallales bacterium CCUG 44730	0.969135802469136	IL6_T3_corr,2	IL6	aureus	S. aureus
IFNg_W4_corr,2	msp_325.core	0.0407407407407407	0.00653951778655532	0.0674851309522429	0.269155559136415	1	msp_325.core (Emergencia 0.42 %)	Firmicutes	0.407563025210084	Emergencia	0.00420168067226891	NA	NA	IFNg_W4_corr,2	IFNg	Mtb	M. tuberculosis
IL1b_T4_corr,2	msp_245.core	0.325088339222615	0.00193920268868742	-0.0657040719042256	0.270630273653221	1	msp_245.core (Anaerotignum 0.15 %)	Firmicutes	0.541055718475073	Anaerotignum	0.00146627565982405	NA	NA	IL1b_T4_corr,2	IL1b	Mtb	M. tuberculosis
IFNg_W4_corr,2	msp_032.core	0.566666666666667	0.00653951778655532	-0.0672683974318835	0.270699807867807	1	msp_032.core (Roseburia sp. 831b 0.12 %)	Firmicutes	0.646916565900846	Roseburia	0.0326481257557437	Roseburia sp. 831b	0.00120918984280532	IFNg_W4_corr,2	IFNg	Mtb	M. tuberculosis
IL6_T3_corr,2	msp_040.core	0.215277777777778	0.0187388308233029	-0.0650454711338278	0.271234921827762	1	msp_040.core (Ruminococcus callidus 0.24 %)	Firmicutes	0.842424242424242	Ruminococcus	0.327272727272727	Ruminococcus callidus	0.00242424242424242	IL6_T3_corr,2	IL6	aureus	S. aureus
TNF_T3_corr,2	msp_065.core	0.138888888888889	0.00410690382127216	-0.0648455342427257	0.2727139214089	1	msp_065.core (Faecalibacterium prausnitzii 96.76 %)	Firmicutes	0.980049875311721	Faecalibacterium	0.978387364921031	Faecalibacterium prausnitzii	0.967581047381546	TNF_T3_corr,2	TNF	aureus	S. aureus
IL1b_T3_corr,2	msp_064.core	0.909722222222222	0.00799218540120331	-0.0648356500751735	0.272787179975638	1	msp_064.core (Faecalibacterium prausnitzii 95.28 %)	Firmicutes	0.973148901545972	Faecalibacterium	0.970707892595606	Faecalibacterium prausnitzii	0.952807160292921	IL1b_T3_corr,2	IL1b	aureus	S. aureus
IL1b_T4_corr,2	msp_299.core	0.0247349823321555	0.00193920268868742	0.0652377620700521	0.274052694192425	1	msp_299.core (Serratia 0.26 %)	Firmicutes	0.175392670157068	Serratia	0.00261780104712042	NA	NA	IL1b_T4_corr,2	IL1b	Mtb	M. tuberculosis
IFNg_W3_corr,2	msp_029.core	0.926315789473684	0.00335424693122187	0.0797326482498406	0.274161968070525	1	msp_029.core (Subdoligranulum variabile 0.18 %)	Firmicutes	0.687390029325513	Gemmiger	0.0621700879765396	Subdoligranulum variabile	0.00175953079178886	IFNg_W3_corr,2	IFNg	aureus	S. aureus
IFNg_W3_corr,2	msp_041.core	0.1	0.00335424693122187	-0.0795688703204086	0.275151980118217	1	msp_041.core (Ruminococcus callidus 0.06 %)	Firmicutes	0.644186046511628	Ruminococcus	0.133139534883721	Ruminococcus callidus	0.000581395348837209	IFNg_W3_corr,2	IFNg	aureus	S. aureus
IL6_T3_corr,2	msp_232.core	0.09375	0.0187388308233029	-0.064490341178055	0.275354916983745	1	msp_232.core (Proteobacteria 18.40 %)	Proteobacteria	0.183950617283951	NA	NA	NA	NA	IL6_T3_corr,2	IL6	aureus	S. aureus
IL6_T4_corr,2	msp_152.core	0.0211267605633803	0.00457996660813071	0.0649453225136748	0.275359585968519	1	msp_152.core ([Eubacterium] siraeum 0.57 %)	Firmicutes	0.849785407725322	Ruminiclostridium	0.474248927038627	[Eubacterium] siraeum	0.00572246065808298	IL6_T4_corr,2	IL6	Mtb	M. tuberculosis
IL1b_T4_corr,2	msp_320.core	0.0706713780918728	0.00193920268868742	0.0648801660767944	0.276697069047981	1	msp_320.core (Flavonifractor plautii 0.35 %)	Firmicutes	0.865248226950355	Pseudoflavonifractor	0.202127659574468	Flavonifractor plautii	0.00354609929078014	IL1b_T4_corr,2	IL1b	Mtb	M. tuberculosis
IL6_T4_corr,2	msp_287.core	0.0352112676056338	0.00457996660813071	0.0646888658592019	0.277263792433987	1	msp_287.core (Firmicutes 21.66 %)	Firmicutes	0.21656050955414	NA	NA	NA	NA	IL6_T4_corr,2	IL6	Mtb	M. tuberculosis
IL1b_T4_corr,2	msp_241.core	0.0636042402826855	0.00193920268868742	0.0647686615215774	0.277525156762487	1	msp_241.core (Phascolarctobacterium 0.40 %)	Firmicutes	0.605577689243028	Phascolarctobacterium	0.00398406374501992	NA	NA	IL1b_T4_corr,2	IL1b	Mtb	M. tuberculosis
IFNg_W4_corr,2	msp_151.core	0.0259259259259259	0.00653951778655532	-0.0663033975671398	0.277648750921985	1	msp_151.core (Prevotellamassilia timonensis 97.23 %)	Bacteroidetes	0.982494529540481	Prevotellamassilia	0.979576951130562	Prevotellamassilia timonensis	0.972283005105762	IFNg_W4_corr,2	IFNg	Mtb	M. tuberculosis
IL1b_T3_corr,2	msp_042.core	0.09375	0.00799218540120331	0.0640313776149781	0.278793121143482	1	msp_042.core (Coprococcus eutactus 97.68 %)	Firmicutes	0.980638915779284	Coprococcus	0.978702807357212	Coprococcus eutactus	0.97676669893514	IL1b_T3_corr,2	IL1b	aureus	S. aureus
IL1b_T3_corr,2	msp_157.core	0.0416666666666667	0.00799218540120331	0.0640014968334078	0.279017967986245	1	msp_157.core (Mitsuokella jalaludinii 94.78 %)	Firmicutes	0.982871125611745	Mitsuokella	0.980424143556281	Mitsuokella jalaludinii	0.947797716150082	IL1b_T3_corr,2	IL1b	aureus	S. aureus
IL1b_T4_corr,2	msp_205.core	0.0812720848056537	0.00193920268868742	-0.0644721194413265	0.279735587263257	1	msp_205.core (Eubacterium coprostanoligenes 0.10 %)	Firmicutes	0.568627450980392	Eubacterium	0.0274509803921569	Eubacterium coprostanoligenes	0.000980392156862745	IL1b_T4_corr,2	IL1b	Mtb	M. tuberculosis
TNF_T3_corr,2	msp_232.core	0.09375	0.00410690382127216	-0.0638167972478253	0.280410517653732	1	msp_232.core (Proteobacteria 18.40 %)	Proteobacteria	0.183950617283951	NA	NA	NA	NA	TNF_T3_corr,2	TNF	aureus	S. aureus
IL6_T4_corr,2	msp_042.core	0.0950704225352113	0.00457996660813071	0.0642240374909755	0.280737868674023	1	msp_042.core (Coprococcus eutactus 97.68 %)	Firmicutes	0.980638915779284	Coprococcus	0.978702807357212	Coprococcus eutactus	0.97676669893514	IL6_T4_corr,2	IL6	Mtb	M. tuberculosis
IL1b_T3_corr,2	msp_256.core	0.00694444444444444	0.00799218540120331	0.063748778014529	0.280924532427112	1	msp_256.core (Prevotella 1.97 %)	Bacteroidetes	0.786216596343179	Prevotella	0.019690576652602	NA	NA	IL1b_T3_corr,2	IL1b	aureus	S. aureus
TNF_T3_corr,2	msp_079.core	0.892361111111111	0.00410690382127216	-0.0637378357688514	0.281007281300782	1	msp_079.core (Anaeromassilibacillus 0.22 %)	Firmicutes	0.476539589442815	Anaeromassilibacillus	0.00219941348973607	NA	NA	TNF_T3_corr,2	TNF	aureus	S. aureus
TNF_T3_corr,2	msp_087.core	0.03125	0.00410690382127216	0.063720801267597	0.281136134577344	1	msp_087.core (Alistipes sp. An31A 96.27 %)	Bacteroidetes	0.978173463526709	Alistipes	0.977599080987938	Alistipes sp. An31A	0.962665134979897	TNF_T3_corr,2	TNF	aureus	S. aureus
IL6_T3_corr,2	msp_310.core	0.0208333333333333	0.0187388308233029	0.0637156312400631	0.28117524986385	1	msp_310.core (Prevotella lascolaii 95.67 %)	Bacteroidetes	0.959752321981424	Prevotella	0.956656346749226	Prevotella lascolaii	0.956656346749226	IL6_T3_corr,2	IL6	aureus	S. aureus
IFNg_W3_corr,2	msp_224.core	0.552631578947368	0.00335424693122187	-0.0784174110769359	0.282180675912561	1	msp_224.core (Lachnospira 1.36 %)	Firmicutes	0.596034696406444	Lachnospira	0.0136307311028501	NA	NA	IFNg_W3_corr,2	IFNg	aureus	S. aureus
IL6_T3_corr,2	msp_312.core	0.03125	0.0187388308233029	-0.0635791365248945	0.282209267953816	1	msp_312.core (Megasphaera elsdenii 98.08 %)	Firmicutes	0.980830670926518	Megasphaera	0.980830670926518	Megasphaera elsdenii	0.980830670926518	IL6_T3_corr,2	IL6	aureus	S. aureus
IFNg_W3_corr,2	msp_176.core	0.0315789473684211	0.00335424693122187	0.0783859617550318	0.282374327080079	1	msp_176.core (Ruminococcus 1.94 %)	Firmicutes	0.483844911147011	Ruminococcus	0.0193861066235864	NA	NA	IFNg_W3_corr,2	IFNg	aureus	S. aureus
IL1b_T4_corr,2	msp_292.core	0.0530035335689046	0.00193920268868742	-0.0641048540681488	0.282489647739477	1	msp_292.core (Ruminococcus sp. DSM 100440 97.09 %)	Firmicutes	0.986547085201794	Drancourtella	0.977578475336323	Ruminococcus sp. DSM 100440	0.97085201793722	IL1b_T4_corr,2	IL1b	Mtb	M. tuberculosis
IL1b_T3_corr,2	msp_286.core	0.0243055555555556	0.00799218540120331	0.0634784245013442	0.282973856151774	1	msp_286.core (Catenibacterium mitsuokai 95.33 %)	Firmicutes	0.968847352024922	Catenibacterium	0.968847352024922	Catenibacterium mitsuokai	0.953271028037383	IL1b_T3_corr,2	IL1b	aureus	S. aureus
IL6_T3_corr,2	msp_169.core	0.159722222222222	0.0187388308233029	0.063381482922114	0.28371113751279	1	msp_169.core (Coprococcus comes 0.09 %)	Firmicutes	0.760489510489511	Lachnospira	0.144230769230769	Coprococcus comes	0.000874125874125874	IL6_T3_corr,2	IL6	aureus	S. aureus
IL1b_T4_corr,2	msp_104.core	0.279151943462898	0.00193920268868742	-0.0639133407416167	0.283933002273927	1	msp_104.core (Eubacterium 0.15 %)	Firmicutes	0.387832699619772	Eubacterium	0.00152091254752852	NA	NA	IL1b_T4_corr,2	IL1b	Mtb	M. tuberculosis
IL1b_T3_corr,2	msp_122.core	0.53125	0.00799218540120331	-0.0633006124908656	0.284327180172679	1	msp_122.core (Intestinimonas 0.09 %)	Firmicutes	0.469656992084433	Intestinimonas	0.000879507475813544	NA	NA	IL1b_T3_corr,2	IL1b	aureus	S. aureus
IFNg_W4_corr,2	msp_256.core	0.00740740740740741	0.00653951778655532	-0.0653245432475685	0.284819861245109	1	msp_256.core (Prevotella 1.97 %)	Bacteroidetes	0.786216596343179	Prevotella	0.019690576652602	NA	NA	IFNg_W4_corr,2	IFNg	Mtb	M. tuberculosis
IL1b_T3_corr,2	msp_312.core	0.03125	0.00799218540120331	0.0631724753811367	0.285305126449364	1	msp_312.core (Megasphaera elsdenii 98.08 %)	Firmicutes	0.980830670926518	Megasphaera	0.980830670926518	Megasphaera elsdenii	0.980830670926518	IL1b_T3_corr,2	IL1b	aureus	S. aureus
IL1b_T4_corr,2	msp_010.core	0.141342756183746	0.00193920268868742	0.06370055289857	0.28554250840049	1	msp_010.core (Bacteroides plebeius 96.15 %)	Bacteroidetes	0.988819875776398	Bacteroides	0.988819875776398	Bacteroides plebeius	0.961490683229814	IL1b_T4_corr,2	IL1b	Mtb	M. tuberculosis
IL1b_T4_corr,2	msp_037.core	0.992932862190813	0.00193920268868742	0.0636219937985183	0.286138269103558	1	msp_037.core (Blautia obeum 94.66 %)	Firmicutes	0.971621621621622	Blautia	0.968243243243243	Blautia obeum	0.946621621621622	IL1b_T4_corr,2	IL1b	Mtb	M. tuberculosis
IL1b_T4_corr,2	msp_029.core	0.939929328621908	0.00193920268868742	-0.063536458671141	0.28678788240924	1	msp_029.core (Subdoligranulum variabile 0.18 %)	Firmicutes	0.687390029325513	Gemmiger	0.0621700879765396	Subdoligranulum variabile	0.00175953079178886	IL1b_T4_corr,2	IL1b	Mtb	M. tuberculosis
IL1b_T4_corr,2	msp_022.core	0.904593639575972	0.00193920268868742	0.0635322580879637	0.28681981005681	1	msp_022.core (Parabacteroides distasonis 97.96 %)	Bacteroidetes	0.980246913580247	Parabacteroides	0.980246913580247	Parabacteroides distasonis	0.97962962962963	IL1b_T4_corr,2	IL1b	Mtb	M. tuberculosis
TNF_T3_corr,2	msp_296.core	0.0555555555555556	0.00410690382127216	-0.0629264334607877	0.287189261817241	1	msp_296.core (Firmicutes 29.40 %)	Firmicutes	0.293969849246231	NA	NA	NA	NA	TNF_T3_corr,2	TNF	aureus	S. aureus
IL1b_T4_corr,2	msp_209.core	0.215547703180212	0.00193920268868742	0.0634202278481509	0.287672206450935	1	msp_209.core (Roseburia 0.91 %)	Firmicutes	0.590909090909091	Roseburia	0.00909090909090909	NA	NA	IL1b_T4_corr,2	IL1b	Mtb	M. tuberculosis
IFNg_W3_corr,2	msp_239.core	0.621052631578947	0.00335424693122187	0.0775016535773848	0.287856111458344	1	msp_239.core (Oscillibacter 1.62 %)	Firmicutes	0.654054054054054	Oscillibacter	0.0162162162162162	NA	NA	IFNg_W3_corr,2	IFNg	aureus	S. aureus
IFNg_W3_corr,2	msp_300.core	0.0263157894736842	0.00335424693122187	-0.077478255373563	0.288002116228426	1	msp_300.core (Dakarella massiliensis 43.94 %)	Proteobacteria	0.951482479784367	Dakarella	0.943396226415094	Dakarella massiliensis	0.439353099730458	IFNg_W3_corr,2	IFNg	aureus	S. aureus
IFNg_W3_corr,2	msp_138.core	0.0157894736842105	0.00335424693122187	0.0774239137709941	0.288341398903185	1	msp_138.core (Prevotella sp. P5-125 88.87 %)	Bacteroidetes	0.935897435897436	Prevotella	0.91970310391363	Prevotella sp. P5-125	0.888663967611336	IFNg_W3_corr,2	IFNg	aureus	S. aureus
IL1b_T3_corr,2	msp_263.core	0.784722222222222	0.00799218540120331	-0.0627365548901372	0.288649009174005	1	msp_263.core (Adlercreutzia equolifaciens 82.91 %)	Actinobacteria	0.977591036414566	Adlercreutzia	0.971988795518207	Adlercreutzia equolifaciens	0.829131652661064	IL1b_T3_corr,2	IL1b	aureus	S. aureus
IL6_T3_corr,2	msp_216.core	0.0763888888888889	0.0187388308233029	0.0627248464479864	0.28873918381231	1	msp_216.core (Bifidobacterium animalis 97.44 %)	Actinobacteria	0.980552712384852	Bifidobacterium	0.980552712384852	Bifidobacterium animalis	0.974411463664278	IL6_T3_corr,2	IL6	aureus	S. aureus
IL6_T3_corr,2	msp_021.core	0.0277777777777778	0.0187388308233029	-0.0627155353870391	0.288810908075269	1	msp_021.core (Blautia wexlerae 0.08 %)	Firmicutes	0.585335542667771	Blautia	0.0124275062137531	Blautia wexlerae	0.000828500414250207	IL6_T3_corr,2	IL6	aureus	S. aureus
IL6_T3_corr,2	msp_041.core	0.0868055555555556	0.0187388308233029	0.0627001534191233	0.28892942345295	1	msp_041.core (Ruminococcus callidus 0.06 %)	Firmicutes	0.644186046511628	Ruminococcus	0.133139534883721	Ruminococcus callidus	0.000581395348837209	IL6_T3_corr,2	IL6	aureus	S. aureus
IFNg_W4_corr,2	msp_123.core	0.0148148148148148	0.00653951778655532	0.0647168476639362	0.289333997091282	1	msp_123.core (Prevotellamassilia timonensis 0.06 %)	Bacteroidetes	0.591994835377663	Prevotellamassilia	0.0464816010329245	Prevotellamassilia timonensis	0.000645577792123951	IFNg_W4_corr,2	IFNg	Mtb	M. tuberculosis
IFNg_W4_corr,2	msp_131.core	0.185185185185185	0.00653951778655532	-0.064632106858254	0.289967262132276	1	msp_131.core (Anaerosporomusa 0.07 %)	Firmicutes	0.258848022206801	Anaerosporomusa	0.000693962526023595	NA	NA	IFNg_W4_corr,2	IFNg	Mtb	M. tuberculosis
IL6_T4_corr,2	msp_076.core	0.644366197183099	0.00457996660813071	-0.0630047066449296	0.2899902440344	1	msp_076.core (Streptococcus thermophilus 98.60 %)	Firmicutes	0.98984126984127	Streptococcus	0.98984126984127	Streptococcus thermophilus	0.986031746031746	IL6_T4_corr,2	IL6	Mtb	M. tuberculosis
IL1b_T3_corr,2	msp_266.core	0.454861111111111	0.00799218540120331	-0.0624725100703024	0.290687186824294	1	msp_266.core (Alistipes senegalensis 91.39 %)	Bacteroidetes	0.964285714285714	Alistipes	0.96218487394958	Alistipes senegalensis	0.913865546218487	IL1b_T3_corr,2	IL1b	aureus	S. aureus
IFNg_W4_corr,2	msp_021.core	0.0296296296296296	0.00653951778655532	0.06442548392305	0.291515234626536	1	msp_021.core (Blautia wexlerae 0.08 %)	Firmicutes	0.585335542667771	Blautia	0.0124275062137531	Blautia wexlerae	0.000828500414250207	IFNg_W4_corr,2	IFNg	Mtb	M. tuberculosis
IL1b_T4_corr,2	msp_311.core	0.0176678445229682	0.00193920268868742	-0.0628593753931606	0.291965062523024	1	msp_311.core (Prevotella copri 0.31 %)	Bacteroidetes	0.815047021943574	Prevotella	0.25705329153605	Prevotella copri	0.00313479623824451	IL1b_T4_corr,2	IL1b	Mtb	M. tuberculosis
IL6_T3_corr,2	msp_193.core	0.888888888888889	0.0187388308233029	-0.0622188810636	0.292654011381313	1	msp_193.core (Faecalibacterium prausnitzii 94.50 %)	Firmicutes	0.960732984293194	Faecalibacterium	0.960732984293194	Faecalibacterium prausnitzii	0.945026178010471	IL6_T3_corr,2	IL6	aureus	S. aureus
IL1b_T3_corr,2	msp_003.core	0.954861111111111	0.00799218540120331	-0.0621825926365472	0.292936143505918	1	msp_003.core (Bacteroides uniformis 97.51 %)	Bacteroidetes	0.980721393034826	Bacteroides	0.980721393034826	Bacteroides uniformis	0.975124378109453	IL1b_T3_corr,2	IL1b	aureus	S. aureus
IFNg_W4_corr,2	msp_195.core	0.9	0.00653951778655532	-0.0641862678709108	0.293314274694592	1	msp_195.core (Blautia 1.00 %)	Firmicutes	0.609756097560976	Blautia	0.00997782705099778	NA	NA	IFNg_W4_corr,2	IFNg	Mtb	M. tuberculosis
IL1b_T3_corr,2	msp_342.core	0.0659722222222222	0.00799218540120331	0.0620970625473358	0.293601833748815	1	msp_342.core (Firmicutes 15.62 %)	Firmicutes	0.15625	NA	NA	NA	NA	IL1b_T3_corr,2	IL1b	aureus	S. aureus
IL1b_T3_corr,2	msp_065.core	0.138888888888889	0.00799218540120331	0.0619863114956395	0.294465320386942	1	msp_065.core (Faecalibacterium prausnitzii 96.76 %)	Firmicutes	0.980049875311721	Faecalibacterium	0.978387364921031	Faecalibacterium prausnitzii	0.967581047381546	IL1b_T3_corr,2	IL1b	aureus	S. aureus
IFNg_W3_corr,2	msp_116.core	0.642105263157895	0.00335424693122187	-0.0764209660567623	0.294651317259772	1	msp_116.core (Anaerostipes hadrus 97.44 %)	Firmicutes	0.981047937569677	Anaerostipes	0.979933110367893	Anaerostipes hadrus	0.974358974358974	IFNg_W3_corr,2	IFNg	aureus	S. aureus
IL1b_T4_corr,2	msp_062.core	0.840989399293286	0.00193920268868742	0.0624427310415271	0.295181703689265	1	msp_062.core (Dorea sp. Marseille-P4042 0.15 %)	Firmicutes	0.623591284748309	Blautia	0.0270473328324568	Dorea sp. Marseille-P4042	0.00150262960180316	IL1b_T4_corr,2	IL1b	Mtb	M. tuberculosis
IL6_T3_corr,2	msp_092.core	0.777777777777778	0.0187388308233029	0.0618556451278325	0.295486255005944	1	msp_092.core (Alistipes obesi 96.72 %)	Bacteroidetes	0.97647897362794	Alistipes	0.970064148253742	Alistipes obesi	0.967213114754098	IL6_T3_corr,2	IL6	aureus	S. aureus
IL1b_T3_corr,2	msp_142.core	0.809027777777778	0.00799218540120331	-0.0618312369807656	0.295677224059661	1	msp_142.core (Barnesiella intestinihominis 97.33 %)	Bacteroidetes	0.975238095238095	Barnesiella	0.975238095238095	Barnesiella intestinihominis	0.973333333333333	IL1b_T3_corr,2	IL1b	aureus	S. aureus
IL6_T3_corr,2	msp_282.core	0.0208333333333333	0.0187388308233029	0.0618150661857051	0.295803789428522	1	msp_282.core (Prevotella 37.15 %)	Bacteroidetes	0.879446640316206	Prevotella	0.371541501976285	NA	NA	IL6_T3_corr,2	IL6	aureus	S. aureus
IL1b_T4_corr,2	msp_055.core	0.173144876325088	0.00193920268868742	0.0623279161127593	0.296072249490292	1	msp_055.core (Faecalibacterium prausnitzii 98.02 %)	Firmicutes	0.981599433828733	Faecalibacterium	0.980891719745223	Faecalibacterium prausnitzii	0.980184005661713	IL1b_T4_corr,2	IL1b	Mtb	M. tuberculosis
IFNg_W3_corr,2	msp_148.core	0.331578947368421	0.00335424693122187	0.0761947144413783	0.296087345451707	1	msp_148.core (Roseburia faecis 0.08 %)	Firmicutes	0.709836065573771	Roseburia	0.0483606557377049	Roseburia faecis	0.000819672131147541	IFNg_W3_corr,2	IFNg	aureus	S. aureus
TNF_T3_corr,2	msp_202.core	0.322916666666667	0.00410690382127216	-0.0615922514723496	0.297551385936396	1	msp_202.core (Slackia 0.92 %)	Actinobacteria	0.587155963302752	Slackia	0.00917431192660551	NA	NA	TNF_T3_corr,2	TNF	aureus	S. aureus
IFNg_W3_corr,2	msp_304.core	0.0578947368421053	0.00335424693122187	0.0759539157718892	0.297620800366754	1	msp_304.core (Blautia wexlerae 0.29 %)	Firmicutes	0.921052631578947	Blautia	0.461988304093567	Blautia wexlerae	0.00292397660818713	IFNg_W3_corr,2	IFNg	aureus	S. aureus
IL6_T4_corr,2	msp_225.core	0.0387323943661972	0.00457996660813071	-0.0620148844718693	0.297649606187839	1	msp_225.core (Bacteroides coprophilus 97.86 %)	Bacteroidetes	0.983392645314354	Bacteroides	0.983392645314354	Bacteroides coprophilus	0.97864768683274	IL6_T4_corr,2	IL6	Mtb	M. tuberculosis
IFNg_W4_corr,2	msp_111.core	0.0666666666666667	0.00653951778655532	-0.0635983289642336	0.297767328606938	1	msp_111.core (Ruminococcus 0.93 %)	Firmicutes	0.444813829787234	Ruminococcus	0.00930851063829787	NA	NA	IFNg_W4_corr,2	IFNg	Mtb	M. tuberculosis
IFNg_W3_corr,2	msp_034.core	0.284210526315789	0.00335424693122187	-0.0759062302774205	0.297925094728545	1	msp_034.core (Ruminococcus callidus 97.16 %)	Firmicutes	0.974240422721268	Ruminococcus	0.973579920739762	Ruminococcus callidus	0.971598414795244	IFNg_W3_corr,2	IFNg	aureus	S. aureus
IL6_T4_corr,2	msp_139.core	0.0387323943661972	0.00457996660813071	-0.0619239926188541	0.298359617922912	1	msp_139.core (Oscillibacter 0.75 %)	Firmicutes	0.586986301369863	Oscillibacter	0.00753424657534247	NA	NA	IL6_T4_corr,2	IL6	Mtb	M. tuberculosis
IFNg_W3_corr,2	msp_215.core	0.784210526315789	0.00335424693122187	0.0757925766962213	0.298651180846721	1	msp_215.core (Oscillibacter sp. ER4 95.26 %)	Firmicutes	0.975609756097561	Oscillibacter	0.968834688346883	Oscillibacter sp. ER4	0.952574525745257	IFNg_W3_corr,2	IFNg	aureus	S. aureus
IL1b_T4_corr,2	msp_092.core	0.777385159010601	0.00193920268868742	-0.0619715585941851	0.298847666510422	1	msp_092.core (Alistipes obesi 96.72 %)	Bacteroidetes	0.97647897362794	Alistipes	0.970064148253742	Alistipes obesi	0.967213114754098	IL1b_T4_corr,2	IL1b	Mtb	M. tuberculosis
IFNg_W4_corr,2	msp_043.core	0.562962962962963	0.00653951778655532	0.0634558258396713	0.298853376434531	1	msp_043.core (Flavonifractor plautii 97.80 %)	Firmicutes	0.97969837587007	Flavonifractor	0.979118329466357	Flavonifractor plautii	0.977958236658933	IFNg_W4_corr,2	IFNg	Mtb	M. tuberculosis
IFNg_W4_corr,2	msp_008.core	0.622222222222222	0.00653951778655532	-0.0633194546912613	0.299895150092061	1	msp_008.core (Clostridiales bacterium Marseille-P2846 0.06 %)	Firmicutes	0.326923076923077	Anaerobranca	0.000641025641025641	Clostridiales bacterium Marseille-P2846	0.000641025641025641	IFNg_W4_corr,2	IFNg	Mtb	M. tuberculosis
TNF_T3_corr,2	msp_238.core	0.197916666666667	0.00410690382127216	-0.0612445227837313	0.300292405474109	1	msp_238.core (Eubacterium 1.42 %)	Firmicutes	0.574074074074074	Eubacterium	0.0142450142450142	NA	NA	TNF_T3_corr,2	TNF	aureus	S. aureus
IFNg_W3_corr,2	msp_013.core	0.463157894736842	0.00335424693122187	-0.0754427069097885	0.300893706854775	1	msp_013.core (Coprococcus eutactus 97.89 %)	Firmicutes	0.982456140350877	Coprococcus	0.981578947368421	Coprococcus eutactus	0.978947368421053	IFNg_W3_corr,2	IFNg	aureus	S. aureus
IL1b_T4_corr,2	msp_329.core	0.088339222614841	0.00193920268868742	-0.061709081700322	0.300902925841694	1	msp_329.core (Clostridiales bacterium VE202-21 97.33 %)	Firmicutes	0.995555555555556	Eubacterium	0.924444444444444	Clostridiales bacterium VE202-21	0.973333333333333	IL1b_T4_corr,2	IL1b	Mtb	M. tuberculosis
IL6_T4_corr,2	msp_029.core	0.943661971830986	0.00457996660813071	-0.0614749135314519	0.301884148914802	1	msp_029.core (Subdoligranulum variabile 0.18 %)	Firmicutes	0.687390029325513	Gemmiger	0.0621700879765396	Subdoligranulum variabile	0.00175953079178886	IL6_T4_corr,2	IL6	Mtb	M. tuberculosis
TNF_T3_corr,2	msp_322.core	0.00694444444444444	0.00410690382127216	0.0610420830623972	0.301895851447677	1	msp_322.core (Bacteroides mediterraneensis 42.70 %)	Bacteroidetes	0.962546816479401	Bacteroides	0.771535580524345	Bacteroides mediterraneensis	0.426966292134831	TNF_T3_corr,2	TNF	aureus	S. aureus
IL6_T4_corr,2	msp_084.core	0.535211267605634	0.00457996660813071	0.0614159513296776	0.302348943772013	1	msp_084.core (Paraprevotella clara 95.62 %)	Bacteroidetes	0.974654377880184	Paraprevotella	0.972350230414747	Paraprevotella clara	0.956221198156682	IL6_T4_corr,2	IL6	Mtb	M. tuberculosis
IL1b_T3_corr,2	msp_195.core	0.90625	0.00799218540120331	-0.0609419127685284	0.302691353754661	1	msp_195.core (Blautia 1.00 %)	Firmicutes	0.609756097560976	Blautia	0.00997782705099778	NA	NA	IL1b_T3_corr,2	IL1b	aureus	S. aureus
IL6_T3_corr,2	msp_195.core	0.90625	0.0187388308233029	-0.0609087438196922	0.302955070273754	1	msp_195.core (Blautia 1.00 %)	Firmicutes	0.609756097560976	Blautia	0.00997782705099778	NA	NA	IL6_T3_corr,2	IL6	aureus	S. aureus
IFNg_W4_corr,2	msp_093.core	0.951851851851852	0.00653951778655532	0.062909093333886	0.303044514055345	1	msp_093.core (Faecalibacterium prausnitzii 93.70 %)	Firmicutes	0.976874003189793	Faecalibacterium	0.976076555023923	Faecalibacterium prausnitzii	0.937001594896332	IFNg_W4_corr,2	IFNg	Mtb	M. tuberculosis
TNF_T3_corr,2	msp_241.core	0.0625	0.00410690382127216	0.060883248681307	0.303157877853897	1	msp_241.core (Phascolarctobacterium 0.40 %)	Firmicutes	0.605577689243028	Phascolarctobacterium	0.00398406374501992	NA	NA	TNF_T3_corr,2	TNF	aureus	S. aureus
IL1b_T4_corr,2	msp_103.core	0.441696113074205	0.00193920268868742	-0.0614163824761984	0.30320585391983	1	msp_103.core (Alistipes 0.16 %)	Firmicutes	0.450406504065041	Alistipes	0.0016260162601626	NA	NA	IL1b_T4_corr,2	IL1b	Mtb	M. tuberculosis
IL1b_T3_corr,2	msp_097.core	0.0451388888888889	0.00799218540120331	0.0608630777657641	0.303318396143184	1	msp_097.core (Lentisphaerae 15.50 %)	Lentisphaerae	0.154972544234289	NA	NA	NA	NA	IL1b_T3_corr,2	IL1b	aureus	S. aureus
TNF_T3_corr,2	msp_310.core	0.0208333333333333	0.00410690382127216	0.0608475242536521	0.303442207924813	1	msp_310.core (Prevotella lascolaii 95.67 %)	Bacteroidetes	0.959752321981424	Prevotella	0.956656346749226	Prevotella lascolaii	0.956656346749226	TNF_T3_corr,2	TNF	aureus	S. aureus
TNF_T3_corr,2	msp_254.core	0.767361111111111	0.00410690382127216	0.0607826851193314	0.303958711627588	1	msp_254.core (Oscillibacter sp. KLE 1745 93.86 %)	Firmicutes	0.966832504145937	Oscillibacter	0.945273631840796	Oscillibacter sp. KLE 1745	0.938640132669983	TNF_T3_corr,2	TNF	aureus	S. aureus
IL6_T3_corr,2	msp_002.core	0.722222222222222	0.0187388308233029	-0.0607169514582781	0.304482933711072	1	msp_002.core (Roseburia faecis 96.58 %)	Firmicutes	0.972915181753386	Roseburia	0.970776906628653	Roseburia faecis	0.965787598004277	IL6_T3_corr,2	IL6	aureus	S. aureus
IL1b_T3_corr,2	msp_154.core	0.920138888888889	0.00799218540120331	0.0606775671003647	0.304797307524921	1	msp_154.core (Faecalibacterium prausnitzii 1.42 %)	Firmicutes	0.927015250544662	Faecalibacterium	0.604575163398693	Faecalibacterium prausnitzii	0.014161220043573	IL1b_T3_corr,2	IL1b	aureus	S. aureus
IFNg_W4_corr,2	msp_236.core	0.581481481481481	0.00653951778655532	-0.0626209842511711	0.305268656940572	1	msp_236.core (Catabacter 0.16 %)	Firmicutes	0.478605388272583	Catabacter	0.00158478605388273	NA	NA	IFNg_W4_corr,2	IFNg	Mtb	M. tuberculosis
IL1b_T3_corr,2	msp_090.core	0.302083333333333	0.00799218540120331	0.0605907813268717	0.30549080504261	1	msp_090.core (Holdemanella biformis 2.18 %)	Firmicutes	0.963609898107715	Holdemanella	0.7627365356623	Holdemanella biformis	0.0218340611353712	IL1b_T3_corr,2	IL1b	aureus	S. aureus
IL1b_T4_corr,2	msp_144.core	0.0353356890459364	0.00193920268868742	0.0611219087427175	0.30553447274347	1	msp_144.core (Prevotella sp. MGM2 0.07 %)	Bacteroidetes	0.578459343794579	Prevotella	0.0185449358059914	Prevotella sp. MGM2	0.000713266761768902	IL1b_T4_corr,2	IL1b	Mtb	M. tuberculosis
IFNg_W4_corr,2	msp_185.core	0.0296296296296296	0.00653951778655532	-0.0625668170141231	0.305688016434221	1	msp_185.core (Bacteroides clarus 0.09 %)	Bacteroidetes	0.782924613987284	Bacteroides	0.0163487738419619	Bacteroides clarus	0.000908265213442325	IFNg_W4_corr,2	IFNg	Mtb	M. tuberculosis
IL1b_T4_corr,2	msp_165.core	0.692579505300353	0.00193920268868742	-0.0610395170535417	0.306188110642798	1	msp_165.core (Oscillibacter 13.06 %)	Firmicutes	0.746713409290096	Oscillibacter	0.130587204206836	NA	NA	IL1b_T4_corr,2	IL1b	Mtb	M. tuberculosis
IFNg_W3_corr,2	msp_282.core	0.0157894736842105	0.00335424693122187	0.0744745856759031	0.307156838581592	1	msp_282.core (Prevotella 37.15 %)	Bacteroidetes	0.879446640316206	Prevotella	0.371541501976285	NA	NA	IFNg_W3_corr,2	IFNg	aureus	S. aureus
IFNg_W4_corr,2	msp_028.core	0.418518518518519	0.00653951778655532	-0.0623651048233345	0.3072529999284	1	msp_028.core (Bacteroides massiliensis 97.77 %)	Bacteroidetes	0.982192543127435	Bacteroides	0.980523094045632	Bacteroides massiliensis	0.977740678909293	IFNg_W4_corr,2	IFNg	Mtb	M. tuberculosis
IL1b_T3_corr,2	msp_252.core	0.0763888888888889	0.00799218540120331	-0.0603644362661178	0.307304403274824	1	msp_252.core (Firmicutes 15.72 %)	Firmicutes	0.157162726008345	NA	NA	NA	NA	IL1b_T3_corr,2	IL1b	aureus	S. aureus
IFNg_W3_corr,2	msp_223.core	0.0210526315789474	0.00335424693122187	-0.0744051768742023	0.307609135963956	1	msp_223.core (Bacteroides 0.22 %)	Bacteroidetes	0.411894273127753	Bacteroides	0.00220264317180617	NA	NA	IFNg_W3_corr,2	IFNg	aureus	S. aureus
IL6_T4_corr,2	msp_305.core	0.0563380281690141	0.00457996660813071	-0.0607419244386524	0.307695885779156	1	msp_305.core (Oscillibacter 1.16 %)	Firmicutes	0.308139534883721	Oscillibacter	0.0116279069767442	NA	NA	IL6_T4_corr,2	IL6	Mtb	M. tuberculosis
IL6_T4_corr,2	msp_286.core	0.0246478873239437	0.00457996660813071	0.0606908711506108	0.308103403583172	1	msp_286.core (Catenibacterium mitsuokai 95.33 %)	Firmicutes	0.968847352024922	Catenibacterium	0.968847352024922	Catenibacterium mitsuokai	0.953271028037383	IL6_T4_corr,2	IL6	Mtb	M. tuberculosis
IFNg_W4_corr,2	msp_272.core	0.707407407407407	0.00653951778655532	-0.0622321314144312	0.308287553748305	1	msp_272.core (Blautia 0.62 %)	Firmicutes	0.587268993839836	Blautia	0.00616016427104723	NA	NA	IFNg_W4_corr,2	IFNg	Mtb	M. tuberculosis
IL6_T3_corr,2	msp_214.core	0.951388888888889	0.0187388308233029	0.0600976731665765	0.309450937888143	1	msp_214.core ([Eubacterium] hallii 98.17 %)	Firmicutes	0.981699346405229	Eubacterium	0.981699346405229	[Eubacterium] hallii	0.981699346405229	IL6_T3_corr,2	IL6	aureus	S. aureus
IL1b_T4_corr,2	msp_272.core	0.720848056537102	0.00193920268868742	0.0606250531861291	0.309490150000694	1	msp_272.core (Blautia 0.62 %)	Firmicutes	0.587268993839836	Blautia	0.00616016427104723	NA	NA	IL1b_T4_corr,2	IL1b	Mtb	M. tuberculosis
IL6_T3_corr,2	msp_308.core	0.0590277777777778	0.0187388308233029	0.0600906358328312	0.309507697553782	1	msp_308.core (Faecalitalea cylindroides 96.93 %)	Firmicutes	0.975460122699387	Faecalitalea	0.975460122699387	Faecalitalea cylindroides	0.969325153374233	IL6_T3_corr,2	IL6	aureus	S. aureus
IL1b_T4_corr,2	msp_051.core	0.833922261484099	0.00193920268868742	0.0605636862168145	0.309981043099557	1	msp_051.core (Roseburia hominis 96.44 %)	Firmicutes	0.974860335195531	Roseburia	0.974860335195531	Roseburia hominis	0.964385474860335	IL1b_T4_corr,2	IL1b	Mtb	M. tuberculosis
IL6_T3_corr,2	msp_047.core	0.0347222222222222	0.0187388308233029	0.0599654716740281	0.310518352971759	1	msp_047.core (Bacteroides sp. Marseille-P3208T 0.18 %)	Bacteroidetes	0.908823529411765	Bacteroides	0.261764705882353	Bacteroides sp. Marseille-P3208T	0.00176470588235294	IL6_T3_corr,2	IL6	aureus	S. aureus
IL1b_T4_corr,2	msp_047.core	0.0353356890459364	0.00193920268868742	0.0604928951930295	0.310547957023622	1	msp_047.core (Bacteroides sp. Marseille-P3208T 0.18 %)	Bacteroidetes	0.908823529411765	Bacteroides	0.261764705882353	Bacteroides sp. Marseille-P3208T	0.00176470588235294	IL1b_T4_corr,2	IL1b	Mtb	M. tuberculosis
IL1b_T4_corr,2	msp_210.core	0.215547703180212	0.00193920268868742	-0.0604877835188808	0.310588919043676	1	msp_210.core (Barnesiella 0.10 %)	Bacteroidetes	0.538844621513944	Barnesiella	0.00099601593625498	NA	NA	IL1b_T4_corr,2	IL1b	Mtb	M. tuberculosis
IL1b_T4_corr,2	msp_196.core	0.890459363957597	0.00193920268868742	-0.060370809985731	0.311527246966569	1	msp_196.core (Clostridium 1.43 %)	Firmicutes	0.756311745334797	Clostridium	0.0142700329308452	NA	NA	IL1b_T4_corr,2	IL1b	Mtb	M. tuberculosis
IFNg_W4_corr,2	msp_155.core	0.548148148148148	0.00653951778655532	-0.0617699524366635	0.311901180403686	1	msp_155.core (Ruminococcus lactaris 97.72 %)	Firmicutes	0.979945305378304	Ruminococcus	0.979945305378304	Ruminococcus lactaris	0.977210574293528	IFNg_W4_corr,2	IFNg	Mtb	M. tuberculosis
IL1b_T4_corr,2	msp_019.core	0.130742049469965	0.00193920268868742	0.0603189560101417	0.31194379875737	1	msp_019.core (Bacteroides coprocola 97.15 %)	Bacteroidetes	0.981031416716064	Bacteroides	0.972732661529342	Bacteroides coprocola	0.971547125074096	IL1b_T4_corr,2	IL1b	Mtb	M. tuberculosis
TNF_T3_corr,2	msp_294.core	0.0347222222222222	0.00410690382127216	-0.059786491542247	0.311967313302356	1	msp_294.core (Oscillibacter 0.48 %)	Firmicutes	0.460431654676259	Oscillibacter	0.00479616306954436	NA	NA	TNF_T3_corr,2	TNF	aureus	S. aureus
IL1b_T3_corr,2	msp_329.core	0.0902777777777778	0.00799218540120331	-0.0597599213597411	0.312182793459011	1	msp_329.core (Clostridiales bacterium VE202-21 97.33 %)	Firmicutes	0.995555555555556	Eubacterium	0.924444444444444	Clostridiales bacterium VE202-21	0.973333333333333	IL1b_T3_corr,2	IL1b	aureus	S. aureus
IL6_T4_corr,2	msp_257.core	0.123239436619718	0.00457996660813071	-0.0601289503663255	0.312612229494849	1	msp_257.core (Blautia sp. SF-50 0.19 %)	Firmicutes	0.923076923076923	Blautia	0.50656660412758	Blautia sp. SF-50	0.00187617260787992	IL6_T4_corr,2	IL6	Mtb	M. tuberculosis
IFNg_W3_corr,2	msp_093.core	0.931578947368421	0.00335424693122187	-0.0734632142043647	0.313790587469707	1	msp_093.core (Faecalibacterium prausnitzii 93.70 %)	Firmicutes	0.976874003189793	Faecalibacterium	0.976076555023923	Faecalibacterium prausnitzii	0.937001594896332	IFNg_W3_corr,2	IFNg	aureus	S. aureus
IL1b_T3_corr,2	msp_202.core	0.322916666666667	0.00799218540120331	-0.0595548241234174	0.313849383390169	1	msp_202.core (Slackia 0.92 %)	Actinobacteria	0.587155963302752	Slackia	0.00917431192660551	NA	NA	IL1b_T3_corr,2	IL1b	aureus	S. aureus
TNF_T3_corr,2	msp_293.core	0.46875	0.00410690382127216	0.0595456081247479	0.313924407684417	1	msp_293.core (Blautia wexlerae 1.07 %)	Firmicutes	0.857651245551601	Blautia	0.576512455516014	Blautia wexlerae	0.0106761565836299	TNF_T3_corr,2	TNF	aureus	S. aureus
TNF_T3_corr,2	msp_257.core	0.125	0.00410690382127216	0.059540305094813	0.313967583157101	1	msp_257.core (Blautia sp. SF-50 0.19 %)	Firmicutes	0.923076923076923	Blautia	0.50656660412758	Blautia sp. SF-50	0.00187617260787992	TNF_T3_corr,2	TNF	aureus	S. aureus
IL6_T3_corr,2	msp_207.core	0.194444444444444	0.0187388308233029	-0.0595377318294749	0.313988535211647	1	msp_207.core (Enterorhabdus 0.38 %)	Actinobacteria	0.518565941101152	Enterorhabdus	0.00384122919334187	NA	NA	IL6_T3_corr,2	IL6	aureus	S. aureus
IFNg_W4_corr,2	msp_333.core	0.0444444444444444	0.00653951778655532	0.0614953861464997	0.314061017599026	1	msp_333.core (Firmicutes 54.12 %)	Firmicutes	0.541176470588235	NA	NA	NA	NA	IFNg_W4_corr,2	IFNg	Mtb	M. tuberculosis
IL1b_T3_corr,2	msp_224.core	0.538194444444444	0.00799218540120331	-0.0594855969109694	0.31441322545941	1	msp_224.core (Lachnospira 1.36 %)	Firmicutes	0.596034696406444	Lachnospira	0.0136307311028501	NA	NA	IL1b_T3_corr,2	IL1b	aureus	S. aureus
IFNg_W4_corr,2	msp_173.core	0.0518518518518519	0.00653951778655532	-0.0614261887328361	0.314606889062067	1	msp_173.core (Firmicutes 26.35 %)	Firmicutes	0.263485477178423	NA	NA	NA	NA	IFNg_W4_corr,2	IFNg	Mtb	M. tuberculosis
TNF_T3_corr,2	msp_345.core	0.0104166666666667	0.00410690382127216	0.0594342440536198	0.314831912186545	1	msp_345.core (Bacteroides sp. AR20 0.67 %)	Firmicutes	0.838926174496644	Blautia	0.0469798657718121	Bacteroides sp. AR20	0.00671140939597315	TNF_T3_corr,2	TNF	aureus	S. aureus
IL6_T3_corr,2	msp_258.core	0.826388888888889	0.0187388308233029	0.0593121676122376	0.315828680384243	1	msp_258.core (Streptococcus salivarius 98.44 %)	Firmicutes	0.985959438377535	Streptococcus	0.985959438377535	Streptococcus salivarius	0.984399375975039	IL6_T3_corr,2	IL6	aureus	S. aureus
IFNg_W4_corr,2	msp_297.core	0.951851851851852	0.00653951778655532	-0.0612702053485644	0.315839654811863	1	msp_297.core (Dorea formicigenerans 99.01 %)	Firmicutes	0.993377483443709	Dorea	0.993377483443709	Dorea formicigenerans	0.990066225165563	IFNg_W4_corr,2	IFNg	Mtb	M. tuberculosis
IL1b_T3_corr,2	msp_156.core	0.0243055555555556	0.00799218540120331	0.0592525557289158	0.316316166501672	1	msp_156.core (Asaccharospora 0.15 %)	Firmicutes	0.214337966349671	Asaccharospora	0.00146305779078274	NA	NA	IL1b_T3_corr,2	IL1b	aureus	S. aureus
IL6_T4_corr,2	msp_275.core	0.757042253521127	0.00457996660813071	0.0596232203411965	0.316706960770824	1	msp_275.core (Dorea longicatena 95.52 %)	Firmicutes	0.96078431372549	Dorea	0.96078431372549	Dorea longicatena	0.955182072829132	IL6_T4_corr,2	IL6	Mtb	M. tuberculosis
IL6_T3_corr,2	msp_304.core	0.0451388888888889	0.0187388308233029	0.0590936885791911	0.317617726912375	1	msp_304.core (Blautia wexlerae 0.29 %)	Firmicutes	0.921052631578947	Blautia	0.461988304093567	Blautia wexlerae	0.00292397660818713	IL6_T3_corr,2	IL6	aureus	S. aureus
IL6_T4_corr,2	msp_125.core	0.0140845070422535	0.00457996660813071	0.059462496386664	0.318015586433144	1	msp_125.core (Prevotella 0.13 %)	Bacteroidetes	0.342412451361868	Prevotella	0.0012970168612192	NA	NA	IL6_T4_corr,2	IL6	Mtb	M. tuberculosis
TNF_T3_corr,2	msp_275.core	0.756944444444444	0.00410690382127216	-0.0590160886282057	0.318254752313169	1	msp_275.core (Dorea longicatena 95.52 %)	Firmicutes	0.96078431372549	Dorea	0.96078431372549	Dorea longicatena	0.955182072829132	TNF_T3_corr,2	TNF	aureus	S. aureus
IFNg_W4_corr,2	msp_149.core	0.803703703703704	0.00653951778655532	-0.0609618126073224	0.318286209726486	1	msp_149.core (Faecalibacterium 41.00 %)	Firmicutes	0.912801484230056	Faecalibacterium	0.410018552875696	NA	NA	IFNg_W4_corr,2	IFNg	Mtb	M. tuberculosis
IL1b_T3_corr,2	msp_170.core	0.736111111111111	0.00799218540120331	0.0589552171841578	0.318755034078026	1	msp_170.core (Faecalibacterium prausnitzii 4.32 %)	Firmicutes	0.953367875647668	Faecalibacterium	0.808290155440414	Faecalibacterium prausnitzii	0.0431778929188256	IL1b_T3_corr,2	IL1b	aureus	S. aureus
IFNg_W4_corr,2	msp_105.core	0.0740740740740741	0.00653951778655532	-0.060723584705149	0.320184558303659	1	msp_105.core (Megasphaera sp. BL7 0.14 %)	Firmicutes	0.55472972972973	Dialister	0.0358108108108108	Megasphaera sp. BL7	0.00135135135135135	IFNg_W4_corr,2	IFNg	Mtb	M. tuberculosis
IL1b_T4_corr,2	msp_106.core	0.11660777385159	0.00193920268868742	-0.0592842829298832	0.320331805754452	1	msp_106.core (Catenibacterium mitsuokai 92.77 %)	Firmicutes	0.986357435197817	Catenibacterium	0.986357435197817	Catenibacterium mitsuokai	0.927694406548431	IL1b_T4_corr,2	IL1b	Mtb	M. tuberculosis
TNF_T3_corr,2	msp_008.core	0.628472222222222	0.00410690382127216	-0.0586475566052835	0.321291424244293	1	msp_008.core (Clostridiales bacterium Marseille-P2846 0.06 %)	Firmicutes	0.326923076923077	Anaerobranca	0.000641025641025641	Clostridiales bacterium Marseille-P2846	0.000641025641025641	TNF_T3_corr,2	TNF	aureus	S. aureus
IL6_T3_corr,2	msp_108.core	0.378472222222222	0.0187388308233029	-0.0586345640038864	0.321398824555834	1	msp_108.core (Ruminiclostridium 0.21 %)	Firmicutes	0.37164487267722	Ruminiclostridium	0.00206469373709566	NA	NA	IL6_T3_corr,2	IL6	aureus	S. aureus
TNF_T3_corr,2	msp_298.core	0.0590277777777778	0.00410690382127216	-0.0585938736434996	0.321735332813218	1	msp_298.core (Clostridium 0.28 %)	Firmicutes	0.651933701657459	Clostridium	0.00276243093922652	NA	NA	TNF_T3_corr,2	TNF	aureus	S. aureus
IL6_T4_corr,2	msp_032.core	0.556338028169014	0.00457996660813071	-0.0589201164381659	0.322457655539284	1	msp_032.core (Roseburia sp. 831b 0.12 %)	Firmicutes	0.646916565900846	Roseburia	0.0326481257557437	Roseburia sp. 831b	0.00120918984280532	IL6_T4_corr,2	IL6	Mtb	M. tuberculosis
IL6_T4_corr,2	msp_121.core	0.0316901408450704	0.00457996660813071	-0.0588990735245468	0.322630803567108	1	msp_121.core (Ruminococcus champanellensis 96.87 %)	Firmicutes	0.973180076628352	Ruminococcus	0.972541507024266	Ruminococcus champanellensis	0.968710089399745	IL6_T4_corr,2	IL6	Mtb	M. tuberculosis
IL6_T4_corr,2	msp_144.core	0.0352112676056338	0.00457996660813071	0.0588989674959083	0.322631676158389	1	msp_144.core (Prevotella sp. MGM2 0.07 %)	Bacteroidetes	0.578459343794579	Prevotella	0.0185449358059914	Prevotella sp. MGM2	0.000713266761768902	IL6_T4_corr,2	IL6	Mtb	M. tuberculosis
IL6_T3_corr,2	msp_035.core	0.121527777777778	0.0187388308233029	0.0584785136228065	0.322690600654657	1	msp_035.core (Cronobacter sakazakii 0.06 %)	Firmicutes	0.4142305570877	Ruminococcus	0.00882515168229454	Cronobacter sakazakii	0.000551571980143409	IL6_T3_corr,2	IL6	aureus	S. aureus
IL1b_T4_corr,2	msp_068.core	0.123674911660777	0.00193920268868742	-0.0589657396781206	0.322943464100062	1	msp_068.core (Prevotella sp. 885 0.06 %)	Bacteroidetes	0.447418738049713	Bacteroides	0.00573613766730402	Prevotella sp. 885	0.000637348629700446	IL1b_T4_corr,2	IL1b	Mtb	M. tuberculosis
IL1b_T4_corr,2	msp_095.core	0.173144876325088	0.00193920268868742	-0.0588692246910283	0.323737485221032	1	msp_095.core (Tidjanibacter massiliensis 97.64 %)	Bacteroidetes	0.980903882877148	Tidjanibacter	0.98026734563972	Tidjanibacter massiliensis	0.97644812221515	IL1b_T4_corr,2	IL1b	Mtb	M. tuberculosis
TNF_T3_corr,2	msp_131.core	0.1875	0.00410690382127216	-0.0583164546932159	0.324035675650543	1	msp_131.core (Anaerosporomusa 0.07 %)	Firmicutes	0.258848022206801	Anaerosporomusa	0.000693962526023595	NA	NA	TNF_T3_corr,2	TNF	aureus	S. aureus
IL6_T4_corr,2	msp_130.core	0.0316901408450704	0.00457996660813071	0.0586832817374969	0.324409889645934	1	msp_130.core (Prevotella stercorea 1.53 %)	Bacteroidetes	0.921550946798918	Prevotella	0.651036970243463	Prevotella stercorea	0.0153291253381425	IL6_T4_corr,2	IL6	Mtb	M. tuberculosis
IFNg_W4_corr,2	msp_187.core	0.462962962962963	0.00653951778655532	-0.0601707581896323	0.324618126459474	1	msp_187.core (Oscillibacter 1.09 %)	Firmicutes	0.602780536246276	Oscillibacter	0.0109235352532274	NA	NA	IFNg_W4_corr,2	IFNg	Mtb	M. tuberculosis
TNF_T3_corr,2	msp_287.core	0.0347222222222222	0.00410690382127216	-0.0581455763517587	0.325457879848932	1	msp_287.core (Firmicutes 21.66 %)	Firmicutes	0.21656050955414	NA	NA	NA	NA	TNF_T3_corr,2	TNF	aureus	S. aureus
IFNg_W4_corr,2	msp_047.core	0.0333333333333333	0.00653951778655532	0.0600165744020549	0.325861705967904	1	msp_047.core (Bacteroides sp. Marseille-P3208T 0.18 %)	Bacteroidetes	0.908823529411765	Bacteroides	0.261764705882353	Bacteroides sp. Marseille-P3208T	0.00176470588235294	IFNg_W4_corr,2	IFNg	Mtb	M. tuberculosis
IL6_T4_corr,2	msp_127.core	0.369718309859155	0.00457996660813071	-0.0584395144705093	0.326427245979269	1	msp_127.core (Eisenbergiella tayi 0.08 %)	Firmicutes	0.295506473724296	Anaerotruncus	0.00228484386900229	Eisenbergiella tayi	0.000761614623000762	IL6_T4_corr,2	IL6	Mtb	M. tuberculosis
IFNg_W3_corr,2	msp_241.core	0.0631578947368421	0.00335424693122187	0.0715215401294649	0.326786467740348	1	msp_241.core (Phascolarctobacterium 0.40 %)	Firmicutes	0.605577689243028	Phascolarctobacterium	0.00398406374501992	NA	NA	IFNg_W3_corr,2	IFNg	aureus	S. aureus
IL1b_T4_corr,2	msp_152.core	0.0212014134275618	0.00193920268868742	0.0584553462820337	0.327156761722309	1	msp_152.core ([Eubacterium] siraeum 0.57 %)	Firmicutes	0.849785407725322	Ruminiclostridium	0.474248927038627	[Eubacterium] siraeum	0.00572246065808298	IL1b_T4_corr,2	IL1b	Mtb	M. tuberculosis
TNF_T3_corr,2	msp_090.core	0.302083333333333	0.00410690382127216	0.0579366130689554	0.327202542065537	1	msp_090.core (Holdemanella biformis 2.18 %)	Firmicutes	0.963609898107715	Holdemanella	0.7627365356623	Holdemanella biformis	0.0218340611353712	TNF_T3_corr,2	TNF	aureus	S. aureus
IL6_T3_corr,2	msp_245.core	0.319444444444444	0.0187388308233029	0.0579253250347875	0.327296959016723	1	msp_245.core (Anaerotignum 0.15 %)	Firmicutes	0.541055718475073	Anaerotignum	0.00146627565982405	NA	NA	IL6_T3_corr,2	IL6	aureus	S. aureus
IFNg_W4_corr,2	msp_241.core	0.062962962962963	0.00653951778655532	-0.0597199978723095	0.328262411757714	1	msp_241.core (Phascolarctobacterium 0.40 %)	Firmicutes	0.605577689243028	Phascolarctobacterium	0.00398406374501992	NA	NA	IFNg_W4_corr,2	IFNg	Mtb	M. tuberculosis
IFNg_W3_corr,2	msp_053.core	0.821052631578947	0.00335424693122187	-0.07128783943947	0.328373713415796	1	msp_053.core ([Eubacterium] eligens 98.06 %)	Firmicutes	0.981969486823856	Eubacterium	0.981969486823856	[Eubacterium] eligens	0.980582524271845	IFNg_W3_corr,2	IFNg	aureus	S. aureus
IL1b_T3_corr,2	msp_151.core	0.0277777777777778	0.00799218540120331	0.0576915868995067	0.329255977836465	1	msp_151.core (Prevotellamassilia timonensis 97.23 %)	Bacteroidetes	0.982494529540481	Prevotellamassilia	0.979576951130562	Prevotellamassilia timonensis	0.972283005105762	IL1b_T3_corr,2	IL1b	aureus	S. aureus
IL1b_T4_corr,2	msp_013.core	0.49469964664311	0.00193920268868742	-0.0581091365965335	0.330034839384913	1	msp_013.core (Coprococcus eutactus 97.89 %)	Firmicutes	0.982456140350877	Coprococcus	0.981578947368421	Coprococcus eutactus	0.978947368421053	IL1b_T4_corr,2	IL1b	Mtb	M. tuberculosis
IL6_T4_corr,2	msp_254.core	0.77112676056338	0.00457996660813071	-0.0580053180747861	0.330040584175506	1	msp_254.core (Oscillibacter sp. KLE 1745 93.86 %)	Firmicutes	0.966832504145937	Oscillibacter	0.945273631840796	Oscillibacter sp. KLE 1745	0.938640132669983	IL6_T4_corr,2	IL6	Mtb	M. tuberculosis
IL1b_T3_corr,2	msp_030.core	0.326388888888889	0.00799218540120331	0.0575502742885506	0.330444013082947	1	msp_030.core (Coprococcus 1.91 %)	Firmicutes	0.483468038207201	Coprococcus	0.0191036002939015	NA	NA	IL1b_T3_corr,2	IL1b	aureus	S. aureus
IL1b_T3_corr,2	msp_045.core	0.420138888888889	0.00799218540120331	-0.0575263953421198	0.330645039025089	1	msp_045.core (Firmicutes 33.86 %)	Firmicutes	0.338600451467269	NA	NA	NA	NA	IL1b_T3_corr,2	IL1b	aureus	S. aureus
IL1b_T4_corr,2	msp_181.core	0.399293286219081	0.00193920268868742	0.0580280606874121	0.330711181199658	1	msp_181.core (Eggerthella lenta 97.46 %)	Actinobacteria	0.984740590030519	Eggerthella	0.984740590030519	Eggerthella lenta	0.974567650050865	IL1b_T4_corr,2	IL1b	Mtb	M. tuberculosis
IFNg_W4_corr,2	msp_244.core	0.211111111111111	0.00653951778655532	-0.0593848378818009	0.330989134220588	1	msp_244.core (Firmicutes 50.00 %)	Firmicutes	0.5	NA	NA	NA	NA	IFNg_W4_corr,2	IFNg	Mtb	M. tuberculosis
IL1b_T4_corr,2	msp_217.core	0.0247349823321555	0.00193920268868742	-0.0579860606665306	0.331061899265504	1	msp_217.core (Ruminococcus 0.41 %)	Firmicutes	0.460365853658537	Ruminococcus	0.0040650406504065	NA	NA	IL1b_T4_corr,2	IL1b	Mtb	M. tuberculosis
TNF_T3_corr,2	msp_235.core	0.0173611111111111	0.00410690382127216	-0.0574427412646547	0.331349905268233	1	msp_235.core (Ruminococcus 0.85 %)	Firmicutes	0.468446601941748	Ruminococcus	0.00849514563106796	NA	NA	TNF_T3_corr,2	TNF	aureus	S. aureus
IL1b_T4_corr,2	msp_139.core	0.03886925795053	0.00193920268868742	0.0578742533921742	0.33199670351159	1	msp_139.core (Oscillibacter 0.75 %)	Firmicutes	0.586986301369863	Oscillibacter	0.00753424657534247	NA	NA	IL1b_T4_corr,2	IL1b	Mtb	M. tuberculosis
IL6_T3_corr,2	msp_042.core	0.09375	0.0187388308233029	0.0573535571149722	0.33210243135944	1	msp_042.core (Coprococcus eutactus 97.68 %)	Firmicutes	0.980638915779284	Coprococcus	0.978702807357212	Coprococcus eutactus	0.97676669893514	IL6_T3_corr,2	IL6	aureus	S. aureus
IL1b_T3_corr,2	msp_236.core	0.586805555555556	0.00799218540120331	-0.0573371960588092	0.332240603309745	1	msp_236.core (Catabacter 0.16 %)	Firmicutes	0.478605388272583	Catabacter	0.00158478605388273	NA	NA	IL1b_T3_corr,2	IL1b	aureus	S. aureus
IL6_T4_corr,2	msp_124.core	0.028169014084507	0.00457996660813071	-0.0577155605662242	0.332466191987307	1	msp_124.core (Akkermansia muciniphila 97.97 %)	Verrucomicrobia	0.980314960629921	Akkermansia	0.980314960629921	Akkermansia muciniphila	0.979658792650919	IL6_T4_corr,2	IL6	Mtb	M. tuberculosis
IFNg_W4_corr,2	msp_085.core	0.674074074074074	0.00653951778655532	0.05911287016987	0.333212426620397	1	msp_085.core (Eubacterium 0.13 %)	Firmicutes	0.462575859743763	Eubacterium	0.00134861766689144	NA	NA	IFNg_W4_corr,2	IFNg	Mtb	M. tuberculosis
IFNg_W3_corr,2	msp_050.core	0.0473684210526316	0.00335424693122187	-0.0705548530705821	0.33338411532103	1	msp_050.core (Prevotella copri 0.08 %)	Bacteroidetes	0.816158285243199	Prevotella	0.173948887056884	Prevotella copri	0.000824402308326463	IFNg_W3_corr,2	IFNg	aureus	S. aureus
IL1b_T4_corr,2	msp_306.core	0.0106007067137809	0.00193920268868742	-0.0575065886795288	0.335082643273065	1	msp_306.core (Duodenibacillus 0.60 %)	Proteobacteria	0.565868263473054	Duodenibacillus	0.00598802395209581	NA	NA	IL1b_T4_corr,2	IL1b	Mtb	M. tuberculosis
IL1b_T3_corr,2	msp_093.core	0.954861111111111	0.00799218540120331	-0.0569835035392543	0.335236627052095	1	msp_093.core (Faecalibacterium prausnitzii 93.70 %)	Firmicutes	0.976874003189793	Faecalibacterium	0.976076555023923	Faecalibacterium prausnitzii	0.937001594896332	IL1b_T3_corr,2	IL1b	aureus	S. aureus
TNF_T3_corr,2	msp_074.core	0.28125	0.00410690382127216	0.0569786687778107	0.335277700432684	1	msp_074.core (Bacteroides fragilis 97.77 %)	Bacteroidetes	0.977707006369427	Bacteroides	0.977707006369427	Bacteroides fragilis	0.977707006369427	TNF_T3_corr,2	TNF	aureus	S. aureus
TNF_T3_corr,2	msp_147.core	0.0277777777777778	0.00410690382127216	-0.0569663172021496	0.335382647026494	1	msp_147.core (Acidaminococcus intestini 98.53 %)	Firmicutes	0.985335195530726	Acidaminococcus	0.985335195530726	Acidaminococcus intestini	0.985335195530726	TNF_T3_corr,2	TNF	aureus	S. aureus
IL1b_T4_corr,2	msp_204.core	0.180212014134276	0.00193920268868742	0.0573783359381093	0.336163423805646	1	msp_204.core (Bacteroides faecis 97.76 %)	Bacteroidetes	0.978723404255319	Bacteroides	0.978723404255319	Bacteroides faecis	0.977603583426652	IL1b_T4_corr,2	IL1b	Mtb	M. tuberculosis
IFNg_W3_corr,2	msp_058.core	0.578947368421053	0.00335424693122187	0.070035149344094	0.336966093141413	1	msp_058.core (Gemmiger formicilis 0.21 %)	Firmicutes	0.896077081899518	Gemmiger	0.569167240192705	Gemmiger formicilis	0.00206469373709566	IFNg_W3_corr,2	IFNg	aureus	S. aureus
IL1b_T3_corr,2	msp_044.core	0.930555555555556	0.00799218540120331	0.0567801487047547	0.336966997717431	1	msp_044.core (Faecalibacterium prausnitzii 0.17 %)	Firmicutes	0.910385259631491	Faecalibacterium	0.443048576214405	Faecalibacterium prausnitzii	0.0016750418760469	IL1b_T3_corr,2	IL1b	aureus	S. aureus
IFNg_W3_corr,2	msp_114.core	0.163157894736842	0.00335424693122187	-0.0699545243334833	0.337523979998674	1	msp_114.core (Acetanaerobacterium 0.07 %)	Firmicutes	0.320522117476432	Acetanaerobacterium	0.000725163161711385	NA	NA	IFNg_W3_corr,2	IFNg	aureus	S. aureus
TNF_T3_corr,2	msp_196.core	0.892361111111111	0.00410690382127216	0.0566781317624937	0.337837219990102	1	msp_196.core (Clostridium 1.43 %)	Firmicutes	0.756311745334797	Clostridium	0.0142700329308452	NA	NA	TNF_T3_corr,2	TNF	aureus	S. aureus
IL6_T3_corr,2	msp_143.core	0.961805555555556	0.0187388308233029	-0.0565459161052123	0.338967177272835	1	msp_143.core (Blautia obeum 97.56 %)	Firmicutes	0.976534296028881	Blautia	0.976534296028881	Blautia obeum	0.975631768953069	IL6_T3_corr,2	IL6	aureus	S. aureus
IL6_T3_corr,2	msp_242.core	0.128472222222222	0.0187388308233029	-0.0565412064975457	0.339007471530697	1	msp_242.core (Proteobacteria 20.90 %)	Proteobacteria	0.208994708994709	NA	NA	NA	NA	IL6_T3_corr,2	IL6	aureus	S. aureus
IL6_T4_corr,2	msp_337.core	0.0105633802816901	0.00457996660813071	0.0569325892838542	0.339077697118312	1	msp_337.core ([Bacteroides] pectinophilus 96.11 %)	Firmicutes	0.988888888888889	NA	NA	[Bacteroides] pectinophilus	0.961111111111111	IL6_T4_corr,2	IL6	Mtb	M. tuberculosis
IL6_T4_corr,2	msp_018.core	0.278169014084507	0.00457996660813071	0.056916319157119	0.339215968001075	1	msp_018.core (Clostridium sp. L2-50 96.83 %)	Firmicutes	0.978142076502732	Clostridium	0.974863387978142	Clostridium sp. L2-50	0.968306010928962	IL6_T4_corr,2	IL6	Mtb	M. tuberculosis
TNF_T3_corr,2	msp_156.core	0.0243055555555556	0.00410690382127216	0.0565068709382738	0.339301330615318	1	msp_156.core (Asaccharospora 0.15 %)	Firmicutes	0.214337966349671	Asaccharospora	0.00146305779078274	NA	NA	TNF_T3_corr,2	TNF	aureus	S. aureus
IL6_T3_corr,2	msp_050.core	0.0520833333333333	0.0187388308233029	0.0565058447636034	0.339310115578127	1	msp_050.core (Prevotella copri 0.08 %)	Bacteroidetes	0.816158285243199	Prevotella	0.173948887056884	Prevotella copri	0.000824402308326463	IL6_T3_corr,2	IL6	aureus	S. aureus
IL1b_T4_corr,2	msp_177.core	0.0212014134275618	0.00193920268868742	-0.0569743360568119	0.339582479031099	1	msp_177.core (Dialister succinatiphilus 96.44 %)	Firmicutes	0.978010471204188	Dialister	0.974869109947644	Dialister succinatiphilus	0.964397905759162	IL1b_T4_corr,2	IL1b	Mtb	M. tuberculosis
IL1b_T3_corr,2	msp_136.core	0.111111111111111	0.00799218540120331	0.0564658556955515	0.339652570393942	1	msp_136.core (Oscillibacter 0.89 %)	Firmicutes	0.538324420677362	Oscillibacter	0.0089126559714795	NA	NA	IL1b_T3_corr,2	IL1b	aureus	S. aureus
IL6_T3_corr,2	msp_124.core	0.03125	0.0187388308233029	0.0564125671881784	0.340109260270195	1	msp_124.core (Akkermansia muciniphila 97.97 %)	Verrucomicrobia	0.980314960629921	Akkermansia	0.980314960629921	Akkermansia muciniphila	0.979658792650919	IL6_T3_corr,2	IL6	aureus	S. aureus
IFNg_W4_corr,2	msp_107.core	0.12962962962963	0.00653951778655532	-0.0582236384431188	0.340548474377038	1	msp_107.core (Bifidobacterium angulatum 97.93 %)	Actinobacteria	0.982644628099174	Bifidobacterium	0.982644628099174	Bifidobacterium angulatum	0.979338842975207	IFNg_W4_corr,2	IFNg	Mtb	M. tuberculosis
IFNg_W4_corr,2	msp_285.core	0.140740740740741	0.00653951778655532	0.0582114339834018	0.340649870075174	1	msp_285.core (Firmicutes 51.13 %)	Firmicutes	0.511326860841424	NA	NA	NA	NA	IFNg_W4_corr,2	IFNg	Mtb	M. tuberculosis
IL1b_T3_corr,2	msp_345.core	0.0104166666666667	0.00799218540120331	0.056334842208086	0.340776075701342	1	msp_345.core (Bacteroides sp. AR20 0.67 %)	Firmicutes	0.838926174496644	Blautia	0.0469798657718121	Bacteroides sp. AR20	0.00671140939597315	IL1b_T3_corr,2	IL1b	aureus	S. aureus
IL6_T3_corr,2	msp_336.core	0.0381944444444444	0.0187388308233029	-0.0563245699029873	0.340864265777443	1	msp_336.core (Clostridium 1.09 %)	Firmicutes	0.497267759562842	Clostridium	0.0109289617486339	NA	NA	IL6_T3_corr,2	IL6	aureus	S. aureus
TNF_T3_corr,2	msp_024.core	0.743055555555556	0.00410690382127216	-0.0562720811875776	0.34131512027328	1	msp_024.core (Bacteroides caccae 98.25 %)	Bacteroidetes	0.982456140350877	Bacteroides	0.982456140350877	Bacteroides caccae	0.982456140350877	TNF_T3_corr,2	TNF	aureus	S. aureus
IFNg_W3_corr,2	msp_087.core	0.0157894736842105	0.00335424693122187	0.0693780819071882	0.341529827877833	1	msp_087.core (Alistipes sp. An31A 96.27 %)	Bacteroidetes	0.978173463526709	Alistipes	0.977599080987938	Alistipes sp. An31A	0.962665134979897	IFNg_W3_corr,2	IFNg	aureus	S. aureus
IL1b_T4_corr,2	msp_114.core	0.183745583038869	0.00193920268868742	-0.0566545086290212	0.342304855211985	1	msp_114.core (Acetanaerobacterium 0.07 %)	Firmicutes	0.320522117476432	Acetanaerobacterium	0.000725163161711385	NA	NA	IL1b_T4_corr,2	IL1b	Mtb	M. tuberculosis
IFNg_W3_corr,2	msp_329.core	0.110526315789474	0.00335424693122187	-0.0691268202580998	0.343285316944164	1	msp_329.core (Clostridiales bacterium VE202-21 97.33 %)	Firmicutes	0.995555555555556	Eubacterium	0.924444444444444	Clostridiales bacterium VE202-21	0.973333333333333	IFNg_W3_corr,2	IFNg	aureus	S. aureus
IL6_T4_corr,2	msp_013.core	0.48943661971831	0.00457996660813071	-0.0563838552372216	0.343760933562864	1	msp_013.core (Coprococcus eutactus 97.89 %)	Firmicutes	0.982456140350877	Coprococcus	0.981578947368421	Coprococcus eutactus	0.978947368421053	IL6_T4_corr,2	IL6	Mtb	M. tuberculosis
IFNg_W4_corr,2	msp_056.core	0.0185185185185185	0.00653951778655532	-0.0577978979540649	0.344096924201916	1	msp_056.core (Clostridium 0.67 %)	Firmicutes	0.529259451061626	Clostridium	0.00673226307612636	NA	NA	IFNg_W4_corr,2	IFNg	Mtb	M. tuberculosis
IL6_T3_corr,2	msp_206.core	0.03125	0.0187388308233029	0.0558842410300995	0.344658254202029	1	msp_206.core (Enorma massiliensis 96.70 %)	Actinobacteria	0.979264844486334	Enorma	0.978322337417531	Enorma massiliensis	0.967012252591894	IL6_T3_corr,2	IL6	aureus	S. aureus
IL1b_T4_corr,2	msp_188.core	0.0247349823321555	0.00193920268868742	-0.0563704170159767	0.344734656311525	1	msp_188.core (Prevotella stercorea 90.08 %)	Bacteroidetes	0.964187327823691	Prevotella	0.953168044077135	Prevotella stercorea	0.900826446280992	IL1b_T4_corr,2	IL1b	Mtb	M. tuberculosis
TNF_T3_corr,2	msp_084.core	0.53125	0.00410690382127216	-0.0558669290401439	0.344807964299389	1	msp_084.core (Paraprevotella clara 95.62 %)	Bacteroidetes	0.974654377880184	Paraprevotella	0.972350230414747	Paraprevotella clara	0.956221198156682	TNF_T3_corr,2	TNF	aureus	S. aureus
IL1b_T3_corr,2	msp_015.core	0.388888888888889	0.00799218540120331	-0.0558522849043078	0.344934635618928	1	msp_015.core (Bacteroides cellulosilyticus 98.06 %)	Bacteroidetes	0.982597054886212	Bacteroides	0.982597054886212	Bacteroides cellulosilyticus	0.980589022757697	IL1b_T3_corr,2	IL1b	aureus	S. aureus
IL6_T4_corr,2	msp_165.core	0.686619718309859	0.00457996660813071	-0.0561957240740867	0.345375973695561	1	msp_165.core (Oscillibacter 13.06 %)	Firmicutes	0.746713409290096	Oscillibacter	0.130587204206836	NA	NA	IL6_T4_corr,2	IL6	Mtb	M. tuberculosis
IL1b_T3_corr,2	msp_210.core	0.21875	0.00799218540120331	-0.0557663402283668	0.34567864936705	1	msp_210.core (Barnesiella 0.10 %)	Bacteroidetes	0.538844621513944	Barnesiella	0.00099601593625498	NA	NA	IL1b_T3_corr,2	IL1b	aureus	S. aureus
IFNg_W4_corr,2	msp_306.core	0.00740740740740741	0.00653951778655532	0.0576030824847774	0.345728465121373	1	msp_306.core (Duodenibacillus 0.60 %)	Proteobacteria	0.565868263473054	Duodenibacillus	0.00598802395209581	NA	NA	IFNg_W4_corr,2	IFNg	Mtb	M. tuberculosis
IFNg_W4_corr,2	msp_034.core	0.318518518518519	0.00653951778655532	-0.0574780853905352	0.346777868399329	1	msp_034.core (Ruminococcus callidus 97.16 %)	Firmicutes	0.974240422721268	Ruminococcus	0.973579920739762	Ruminococcus callidus	0.971598414795244	IFNg_W4_corr,2	IFNg	Mtb	M. tuberculosis
IL1b_T4_corr,2	msp_214.core	0.954063604240283	0.00193920268868742	0.0560881815237238	0.347159390908607	1	msp_214.core ([Eubacterium] hallii 98.17 %)	Firmicutes	0.981699346405229	Eubacterium	0.981699346405229	[Eubacterium] hallii	0.981699346405229	IL1b_T4_corr,2	IL1b	Mtb	M. tuberculosis
TNF_T3_corr,2	msp_160.core	0.611111111111111	0.00410690382127216	-0.0555141268566277	0.347867901424059	1	msp_160.core (Oscillibacter 0.36 %)	Firmicutes	0.549019607843137	Oscillibacter	0.0035650623885918	NA	NA	TNF_T3_corr,2	TNF	aureus	S. aureus
IL1b_T4_corr,2	msp_083.core	0.621908127208481	0.00193920268868742	0.0559250570256384	0.348565732254468	1	msp_083.core (Lachnospira pectinoschiza 97.47 %)	Firmicutes	0.975468975468975	Lachnospira	0.974747474747475	Lachnospira pectinoschiza	0.974747474747475	IL1b_T4_corr,2	IL1b	Mtb	M. tuberculosis
IL6_T3_corr,2	msp_278.core	0.118055555555556	0.0187388308233029	0.055330935070644	0.349463521083065	1	msp_278.core (Firmicutes 42.00 %)	Firmicutes	0.419953596287703	NA	NA	NA	NA	IL6_T3_corr,2	IL6	aureus	S. aureus
IL6_T4_corr,2	msp_206.core	0.0316901408450704	0.00457996660813071	0.0557174394162831	0.349503502730095	1	msp_206.core (Enorma massiliensis 96.70 %)	Actinobacteria	0.979264844486334	Enorma	0.978322337417531	Enorma massiliensis	0.967012252591894	IL6_T4_corr,2	IL6	Mtb	M. tuberculosis
TNF_T3_corr,2	msp_244.core	0.21875	0.00410690382127216	-0.0553128141844641	0.349621606712272	1	msp_244.core (Firmicutes 50.00 %)	Firmicutes	0.5	NA	NA	NA	NA	TNF_T3_corr,2	TNF	aureus	S. aureus
IFNg_W4_corr,2	msp_265.core	0.0666666666666667	0.00653951778655532	-0.0570383479085731	0.350485652286611	1	msp_265.core (Firmicutes 24.11 %)	Firmicutes	0.241086587436333	NA	NA	NA	NA	IFNg_W4_corr,2	IFNg	Mtb	M. tuberculosis
IL1b_T3_corr,2	msp_043.core	0.559027777777778	0.00799218540120331	-0.0551267961497754	0.351247027970228	1	msp_043.core (Flavonifractor plautii 97.80 %)	Firmicutes	0.97969837587007	Flavonifractor	0.979118329466357	Flavonifractor plautii	0.977958236658933	IL1b_T3_corr,2	IL1b	aureus	S. aureus
IFNg_W3_corr,2	msp_010.core	0.121052631578947	0.00335424693122187	-0.0679528441535846	0.351563127392814	1	msp_010.core (Bacteroides plebeius 96.15 %)	Bacteroidetes	0.988819875776398	Bacteroides	0.988819875776398	Bacteroides plebeius	0.961490683229814	IFNg_W3_corr,2	IFNg	aureus	S. aureus
TNF_T3_corr,2	msp_046.core	0.972222222222222	0.00410690382127216	-0.0550798222285023	0.351658237086352	1	msp_046.core ([Eubacterium] rectale 96.34 %)	Firmicutes	0.975875486381323	Roseburia	0.0560311284046693	[Eubacterium] rectale	0.963424124513619	TNF_T3_corr,2	TNF	aureus	S. aureus
IFNg_W3_corr,2	msp_228.core	0.0263157894736842	0.00335424693122187	-0.0679066512038741	0.351891382125922	1	msp_228.core (Prevotella 0.23 %)	Bacteroidetes	0.383815028901734	Prevotella	0.0023121387283237	NA	NA	IFNg_W3_corr,2	IFNg	aureus	S. aureus
IL6_T4_corr,2	msp_028.core	0.419014084507042	0.00457996660813071	0.0553268274794703	0.352897434623624	1	msp_028.core (Bacteroides massiliensis 97.77 %)	Bacteroidetes	0.982192543127435	Bacteroides	0.980523094045632	Bacteroides massiliensis	0.977740678909293	IL6_T4_corr,2	IL6	Mtb	M. tuberculosis
IFNg_W4_corr,2	msp_135.core	0.196296296296296	0.00653951778655532	-0.0567254120796506	0.353139435953487	1	msp_135.core (Blautia 0.28 %)	Firmicutes	0.55461592670895	Blautia	0.00281888653981677	NA	NA	IFNg_W4_corr,2	IFNg	Mtb	M. tuberculosis
IFNg_W4_corr,2	msp_226.core	0.67037037037037	0.00653951778655532	-0.0567174235138623	0.353207346222277	1	msp_226.core (Roseburia 0.28 %)	Firmicutes	0.554785020804438	Roseburia	0.00277392510402219	NA	NA	IFNg_W4_corr,2	IFNg	Mtb	M. tuberculosis
IL6_T4_corr,2	msp_216.core	0.073943661971831	0.00457996660813071	-0.0552436620110937	0.353622707840521	1	msp_216.core (Bifidobacterium animalis 97.44 %)	Actinobacteria	0.980552712384852	Bifidobacterium	0.980552712384852	Bifidobacterium animalis	0.974411463664278	IL6_T4_corr,2	IL6	Mtb	M. tuberculosis
IL1b_T4_corr,2	msp_307.core	0.0141342756183746	0.00193920268868742	-0.0553387640725243	0.353649998379922	1	msp_307.core (Firmicutes 28.61 %)	Firmicutes	0.286144578313253	NA	NA	NA	NA	IL1b_T4_corr,2	IL1b	Mtb	M. tuberculosis
IFNg_W4_corr,2	msp_334.core	0.0481481481481481	0.00653951778655532	0.0566638171712355	0.353663262615544	1	msp_334.core (Roseburia inulinivorans 0.50 %)	Firmicutes	0.065	Roseburia	0.005	Roseburia inulinivorans	0.005	IFNg_W4_corr,2	IFNg	Mtb	M. tuberculosis
IL6_T4_corr,2	msp_136.core	0.112676056338028	0.00457996660813071	-0.0551377713625405	0.354547519086812	1	msp_136.core (Oscillibacter 0.89 %)	Firmicutes	0.538324420677362	Oscillibacter	0.0089126559714795	NA	NA	IL6_T4_corr,2	IL6	Mtb	M. tuberculosis
IFNg_W3_corr,2	msp_295.core	0.0526315789473684	0.00335424693122187	0.0673554233600614	0.355823344407408	1	msp_295.core (Prevotella 0.25 %)	Bacteroidetes	0.467661691542289	Prevotella	0.00248756218905473	NA	NA	IFNg_W3_corr,2	IFNg	aureus	S. aureus
IL1b_T3_corr,2	msp_033.core	0.53125	0.00799218540120331	0.0545196899416899	0.356584980074304	1	msp_033.core (Faecalibacterium prausnitzii 97.19 %)	Firmicutes	0.983282674772036	Faecalibacterium	0.982522796352584	Faecalibacterium prausnitzii	0.971884498480243	IL1b_T3_corr,2	IL1b	aureus	S. aureus
IL6_T4_corr,2	msp_283.core	0.0105633802816901	0.00457996660813071	0.0548735016647748	0.356862176078049	1	msp_283.core (Prevotella 2.81 %)	Bacteroidetes	0.869477911646586	Prevotella	0.0281124497991968	NA	NA	IL6_T4_corr,2	IL6	Mtb	M. tuberculosis
IL1b_T4_corr,2	msp_157.core	0.0424028268551237	0.00193920268868742	0.0549698205283185	0.356873213089437	1	msp_157.core (Mitsuokella jalaludinii 94.78 %)	Firmicutes	0.982871125611745	Mitsuokella	0.980424143556281	Mitsuokella jalaludinii	0.947797716150082	IL1b_T4_corr,2	IL1b	Mtb	M. tuberculosis
IL6_T4_corr,2	msp_277.core	0.0140845070422535	0.00457996660813071	-0.0548515381581697	0.357054972929803	1	msp_277.core (Blautia hansenii 89.45 %)	Firmicutes	0.978533094812165	Blautia	0.935599284436494	Blautia hansenii	0.894454382826476	IL6_T4_corr,2	IL6	Mtb	M. tuberculosis
IFNg_W4_corr,2	msp_157.core	0.0407407407407407	0.00653951778655532	-0.056190883516912	0.357701527139902	1	msp_157.core (Mitsuokella jalaludinii 94.78 %)	Firmicutes	0.982871125611745	Mitsuokella	0.980424143556281	Mitsuokella jalaludinii	0.947797716150082	IFNg_W4_corr,2	IFNg	Mtb	M. tuberculosis
IL6_T4_corr,2	msp_138.core	0.0140845070422535	0.00457996660813071	0.054771972499899	0.357753950838869	1	msp_138.core (Prevotella sp. P5-125 88.87 %)	Bacteroidetes	0.935897435897436	Prevotella	0.91970310391363	Prevotella sp. P5-125	0.888663967611336	IL6_T4_corr,2	IL6	Mtb	M. tuberculosis
IL6_T3_corr,2	msp_093.core	0.954861111111111	0.0187388308233029	-0.0543324654518627	0.358241347856611	1	msp_093.core (Faecalibacterium prausnitzii 93.70 %)	Firmicutes	0.976874003189793	Faecalibacterium	0.976076555023923	Faecalibacterium prausnitzii	0.937001594896332	IL6_T3_corr,2	IL6	aureus	S. aureus
IFNg_W4_corr,2	msp_324.core	0.0111111111111111	0.00653951778655532	-0.0561261391076299	0.358256601062987	1	msp_324.core (Dialister 2.94 %)	Firmicutes	0.563025210084034	Dialister	0.0294117647058824	NA	NA	IFNg_W4_corr,2	IFNg	Mtb	M. tuberculosis
IL6_T3_corr,2	msp_098.core	0.541666666666667	0.0187388308233029	0.0543001170586607	0.358528019862145	1	msp_098.core (Oscillibacter 0.17 %)	Firmicutes	0.395194697597349	Oscillibacter	0.00165700082850041	NA	NA	IL6_T3_corr,2	IL6	aureus	S. aureus
IL6_T4_corr,2	msp_341.core	0.0704225352112676	0.00457996660813071	0.0545671773062769	0.359556996820577	1	msp_341.core (Firmicutes 43.31 %)	Firmicutes	0.43312101910828	NA	NA	NA	NA	IL6_T4_corr,2	IL6	Mtb	M. tuberculosis
IL1b_T3_corr,2	msp_272.core	0.71875	0.00799218540120331	0.0541443610292745	0.359910340593536	1	msp_272.core (Blautia 0.62 %)	Firmicutes	0.587268993839836	Blautia	0.00616016427104723	NA	NA	IL1b_T3_corr,2	IL1b	aureus	S. aureus
IFNg_W3_corr,2	msp_197.core	0.552631578947368	0.00335424693122187	0.0667192037309173	0.360395586965215	1	msp_197.core (Intestinibacillus 5.96 %)	Firmicutes	0.82741116751269	Intestinibacillus	0.0596446700507614	NA	NA	IFNg_W3_corr,2	IFNg	aureus	S. aureus
TNF_T3_corr,2	msp_171.core	0.232638888888889	0.00410690382127216	0.0540566662677017	0.360690086615275	1	msp_171.core (Bifidobacterium pseudocatenulatum 97.63 %)	Actinobacteria	0.985781990521327	Bifidobacterium	0.985781990521327	Bifidobacterium pseudocatenulatum	0.976303317535545	TNF_T3_corr,2	TNF	aureus	S. aureus
IFNg_W3_corr,2	msp_222.core	0.721052631578947	0.00335424693122187	0.0666660779437506	0.36077902733707	1	msp_222.core (Oscillibacter 7.22 %)	Firmicutes	0.813031161473088	Oscillibacter	0.0722379603399433	NA	NA	IFNg_W3_corr,2	IFNg	aureus	S. aureus
IL6_T3_corr,2	msp_091.core	0.305555555555556	0.0187388308233029	0.0540204391403114	0.361012510973345	1	msp_091.core (Ruminococcus 3.32 %)	Firmicutes	0.531116794543904	Ruminococcus	0.0332480818414322	NA	NA	IL6_T3_corr,2	IL6	aureus	S. aureus
IL6_T3_corr,2	msp_256.core	0.00694444444444444	0.0187388308233029	0.0540186462253174	0.361028472730467	1	msp_256.core (Prevotella 1.97 %)	Bacteroidetes	0.786216596343179	Prevotella	0.019690576652602	NA	NA	IL6_T3_corr,2	IL6	aureus	S. aureus
IL6_T4_corr,2	msp_006.core	0.97887323943662	0.00457996660813071	-0.0543572260707805	0.36141132063615	1	msp_006.core (Bacteroides vulgatus 97.25 %)	Bacteroidetes	0.981028151774786	Bacteroides	0.981028151774786	Bacteroides vulgatus	0.972460220318237	IL6_T4_corr,2	IL6	Mtb	M. tuberculosis
IL6_T4_corr,2	msp_307.core	0.0140845070422535	0.00457996660813071	0.0543497611842367	0.361477361349141	1	msp_307.core (Firmicutes 28.61 %)	Firmicutes	0.286144578313253	NA	NA	NA	NA	IL6_T4_corr,2	IL6	Mtb	M. tuberculosis
IL6_T3_corr,2	msp_156.core	0.0243055555555556	0.0187388308233029	-0.0539664533919254	0.361493322048705	1	msp_156.core (Asaccharospora 0.15 %)	Firmicutes	0.214337966349671	Asaccharospora	0.00146305779078274	NA	NA	IL6_T3_corr,2	IL6	aureus	S. aureus
IL6_T4_corr,2	msp_159.core	0.415492957746479	0.00457996660813071	-0.0543374559652376	0.361586240170847	1	msp_159.core (Pseudoflavonifractor 0.26 %)	Firmicutes	0.468995633187773	Pseudoflavonifractor	0.00262008733624454	NA	NA	IL6_T4_corr,2	IL6	Mtb	M. tuberculosis
IL6_T4_corr,2	msp_178.core	0.0176056338028169	0.00457996660813071	0.0542645232222272	0.36223198207568	1	msp_178.core (Mitsuokella multacida 91.00 %)	Firmicutes	0.975688816855754	Mitsuokella	0.971636952998379	Mitsuokella multacida	0.910048622366288	IL6_T4_corr,2	IL6	Mtb	M. tuberculosis
IL6_T3_corr,2	msp_318.core	0.0277777777777778	0.0187388308233029	0.0538261288166336	0.362744956100889	1	msp_318.core (Butyrivibrio 0.68 %)	Firmicutes	0.636986301369863	Butyrivibrio	0.00684931506849315	NA	NA	IL6_T3_corr,2	IL6	aureus	S. aureus
IL1b_T3_corr,2	msp_016.core	0.631944444444444	0.00799218540120331	-0.0537429240689836	0.363488379286314	1	msp_016.core (Ruminococcus bromii 98.67 %)	Firmicutes	0.98804780876494	Ruminococcus	0.98804780876494	Ruminococcus bromii	0.9867197875166	IL1b_T3_corr,2	IL1b	aureus	S. aureus
IL6_T4_corr,2	msp_109.core	0.0492957746478873	0.00457996660813071	-0.0540988866043362	0.363701185275609	1	msp_109.core (Clostridium sp. AT4 90.74 %)	Firmicutes	0.967881408276714	Clostridium	0.927733168622607	Clostridium sp. AT4	0.907350216182829	IL6_T4_corr,2	IL6	Mtb	M. tuberculosis
IFNg_W4_corr,2	msp_231.core	0.0407407407407407	0.00653951778655532	-0.0554076732928702	0.364452351028777	1	msp_231.core (Lactobacillus delbrueckii 96.00 %)	Firmicutes	0.975265017667845	Lactobacillus	0.96113074204947	Lactobacillus delbrueckii	0.959952885747939	IFNg_W4_corr,2	IFNg	Mtb	M. tuberculosis
IFNg_W4_corr,2	msp_268.core	0.0185185185185185	0.00653951778655532	-0.055396015888083	0.364553425505809	1	msp_268.core (Fusicatenibacter saccharivorans 0.17 %)	Firmicutes	0.72396694214876	Fusicatenibacter	0.0264462809917355	Fusicatenibacter saccharivorans	0.00165289256198347	IFNg_W4_corr,2	IFNg	Mtb	M. tuberculosis
IL1b_T3_corr,2	msp_231.core	0.0381944444444444	0.00799218540120331	0.0535893540241605	0.364862994826281	1	msp_231.core (Lactobacillus delbrueckii 96.00 %)	Firmicutes	0.975265017667845	Lactobacillus	0.96113074204947	Lactobacillus delbrueckii	0.959952885747939	IL1b_T3_corr,2	IL1b	aureus	S. aureus
IL6_T3_corr,2	msp_059.core	0.913194444444444	0.0187388308233029	-0.05358892979375	0.364866796609222	1	msp_059.core (Bifidobacterium longum 96.68 %)	Actinobacteria	0.974910394265233	Bifidobacterium	0.974910394265233	Bifidobacterium longum	0.966845878136201	IL6_T3_corr,2	IL6	aureus	S. aureus
IL1b_T3_corr,2	msp_254.core	0.767361111111111	0.00799218540120331	-0.0535068816374179	0.36560254204623	1	msp_254.core (Oscillibacter sp. KLE 1745 93.86 %)	Firmicutes	0.966832504145937	Oscillibacter	0.945273631840796	Oscillibacter sp. KLE 1745	0.938640132669983	IL1b_T3_corr,2	IL1b	aureus	S. aureus
TNF_T3_corr,2	msp_233.core	0.0104166666666667	0.00410690382127216	-0.0534354017719414	0.366244269418449	1	msp_233.core (Firmicutes 14.63 %)	Firmicutes	0.146311970979444	NA	NA	NA	NA	TNF_T3_corr,2	TNF	aureus	S. aureus
TNF_T3_corr,2	msp_085.core	0.677083333333333	0.00410690382127216	-0.0533637475966225	0.366888262744628	1	msp_085.core (Eubacterium 0.13 %)	Firmicutes	0.462575859743763	Eubacterium	0.00134861766689144	NA	NA	TNF_T3_corr,2	TNF	aureus	S. aureus
IL6_T4_corr,2	msp_295.core	0.0563380281690141	0.00457996660813071	0.0536754036917586	0.36747432068711	1	msp_295.core (Prevotella 0.25 %)	Bacteroidetes	0.467661691542289	Prevotella	0.00248756218905473	NA	NA	IL6_T4_corr,2	IL6	Mtb	M. tuberculosis
IFNg_W4_corr,2	msp_222.core	0.72962962962963	0.00653951778655532	-0.0550170972206468	0.367848285698421	1	msp_222.core (Oscillibacter 7.22 %)	Firmicutes	0.813031161473088	Oscillibacter	0.0722379603399433	NA	NA	IFNg_W4_corr,2	IFNg	Mtb	M. tuberculosis
IL6_T3_corr,2	msp_288.core	0.0798611111111111	0.0187388308233029	-0.0532174919984408	0.368204915547919	1	msp_288.core (Methanobrevibacter smithii 97.67 %)	Euryarchaeota	0.976744186046512	Methanobrevibacter	0.976744186046512	Methanobrevibacter smithii	0.976744186046512	IL6_T3_corr,2	IL6	aureus	S. aureus
IL1b_T4_corr,2	msp_033.core	0.530035335689046	0.00193920268868742	0.0536857128703676	0.368234514339045	1	msp_033.core (Faecalibacterium prausnitzii 97.19 %)	Firmicutes	0.983282674772036	Faecalibacterium	0.982522796352584	Faecalibacterium prausnitzii	0.971884498480243	IL1b_T4_corr,2	IL1b	Mtb	M. tuberculosis
TNF_T3_corr,2	msp_015.core	0.388888888888889	0.00410690382127216	-0.0531478458370542	0.368832925913026	1	msp_015.core (Bacteroides cellulosilyticus 98.06 %)	Bacteroidetes	0.982597054886212	Bacteroides	0.982597054886212	Bacteroides cellulosilyticus	0.980589022757697	TNF_T3_corr,2	TNF	aureus	S. aureus
TNF_T3_corr,2	msp_221.core	0.0416666666666667	0.00410690382127216	-0.0530276973695554	0.369917880448924	1	msp_221.core (Libanicoccus massiliensis 6.85 %)	Actinobacteria	0.948655256723716	Libanicoccus	0.699266503667482	Libanicoccus massiliensis	0.0684596577017115	TNF_T3_corr,2	TNF	aureus	S. aureus
IFNg_W4_corr,2	msp_095.core	0.174074074074074	0.00653951778655532	0.0547538848765674	0.370147848020699	1	msp_095.core (Tidjanibacter massiliensis 97.64 %)	Bacteroidetes	0.980903882877148	Tidjanibacter	0.98026734563972	Tidjanibacter massiliensis	0.97644812221515	IFNg_W4_corr,2	IFNg	Mtb	M. tuberculosis
IL1b_T3_corr,2	msp_209.core	0.222222222222222	0.00799218540120331	-0.0529398089735641	0.370712770746655	1	msp_209.core (Roseburia 0.91 %)	Firmicutes	0.590909090909091	Roseburia	0.00909090909090909	NA	NA	IL1b_T3_corr,2	IL1b	aureus	S. aureus
IL6_T4_corr,2	msp_142.core	0.809859154929577	0.00457996660813071	-0.0532722848951532	0.371088462983829	1	msp_142.core (Barnesiella intestinihominis 97.33 %)	Bacteroidetes	0.975238095238095	Barnesiella	0.975238095238095	Barnesiella intestinihominis	0.973333333333333	IL6_T4_corr,2	IL6	Mtb	M. tuberculosis
TNF_T3_corr,2	msp_321.core	0.0729166666666667	0.00410690382127216	-0.0528203038571615	0.371795303503288	1	msp_321.core (Oscillibacter sp. ER4 0.37 %)	Firmicutes	0.9	Oscillibacter	0.507407407407407	Oscillibacter sp. ER4	0.0037037037037037	TNF_T3_corr,2	TNF	aureus	S. aureus
TNF_T3_corr,2	msp_253.core	0.0520833333333333	0.00410690382127216	0.0528175043538434	0.371820686055213	1	msp_253.core (Proteobacteria 12.75 %)	Proteobacteria	0.127450980392157	NA	NA	NA	NA	TNF_T3_corr,2	TNF	aureus	S. aureus
IL1b_T4_corr,2	msp_041.core	0.088339222614841	0.00193920268868742	-0.0531074671990892	0.373422933781664	1	msp_041.core (Ruminococcus callidus 0.06 %)	Firmicutes	0.644186046511628	Ruminococcus	0.133139534883721	Ruminococcus callidus	0.000581395348837209	IL1b_T4_corr,2	IL1b	Mtb	M. tuberculosis
IL6_T4_corr,2	msp_256.core	0.00704225352112676	0.00457996660813071	0.0529668429316521	0.373841446452368	1	msp_256.core (Prevotella 1.97 %)	Bacteroidetes	0.786216596343179	Prevotella	0.019690576652602	NA	NA	IL6_T4_corr,2	IL6	Mtb	M. tuberculosis
IFNg_W3_corr,2	msp_068.core	0.126315789473684	0.00335424693122187	0.0648660351526307	0.37392074368977	1	msp_068.core (Prevotella sp. 885 0.06 %)	Bacteroidetes	0.447418738049713	Bacteroides	0.00573613766730402	Prevotella sp. 885	0.000637348629700446	IFNg_W3_corr,2	IFNg	aureus	S. aureus
IFNg_W4_corr,2	msp_038.core	0.155555555555556	0.00653951778655532	-0.0543009172679529	0.374125948894792	1	msp_038.core (Prevotella 2.40 %)	Bacteroidetes	0.692139737991266	Prevotella	0.0240174672489083	NA	NA	IFNg_W4_corr,2	IFNg	Mtb	M. tuberculosis
IFNg_W3_corr,2	msp_242.core	0.131578947368421	0.00335424693122187	-0.064726359426099	0.374952622418717	1	msp_242.core (Proteobacteria 20.90 %)	Proteobacteria	0.208994708994709	NA	NA	NA	NA	IFNg_W3_corr,2	IFNg	aureus	S. aureus
IFNg_W4_corr,2	msp_031.core	0.137037037037037	0.00653951778655532	-0.0542050756231919	0.374971018304351	1	msp_031.core (Bacteroides intestinalis 96.65 %)	Bacteroidetes	0.974313022700119	Bacteroides	0.973118279569892	Bacteroides intestinalis	0.966547192353644	IFNg_W4_corr,2	IFNg	Mtb	M. tuberculosis
IL1b_T3_corr,2	msp_174.core	0.0208333333333333	0.00799218540120331	-0.0524655450395605	0.37502034335064	1	msp_174.core (Prevotella sp. 109 96.04 %)	Bacteroidetes	0.976092333058533	Prevotella	0.967023907666941	Prevotella sp. 109	0.96042868920033	IL1b_T3_corr,2	IL1b	aureus	S. aureus
IL6_T4_corr,2	msp_309.core	0.345070422535211	0.00457996660813071	0.0527170634577556	0.376102054371682	1	msp_309.core (Flavonifractor 0.75 %)	Firmicutes	0.709433962264151	Flavonifractor	0.00754716981132075	NA	NA	IL6_T4_corr,2	IL6	Mtb	M. tuberculosis
IL1b_T4_corr,2	msp_044.core	0.929328621908127	0.00193920268868742	0.0527557722751786	0.376600486284985	1	msp_044.core (Faecalibacterium prausnitzii 0.17 %)	Firmicutes	0.910385259631491	Faecalibacterium	0.443048576214405	Faecalibacterium prausnitzii	0.0016750418760469	IL1b_T4_corr,2	IL1b	Mtb	M. tuberculosis
IL6_T3_corr,2	msp_114.core	0.180555555555556	0.0187388308233029	0.0521579433761887	0.377830561867715	1	msp_114.core (Acetanaerobacterium 0.07 %)	Firmicutes	0.320522117476432	Acetanaerobacterium	0.000725163161711385	NA	NA	IL6_T3_corr,2	IL6	aureus	S. aureus
TNF_T3_corr,2	msp_155.core	0.541666666666667	0.00410690382127216	-0.0521068481574041	0.378298609586861	1	msp_155.core (Ruminococcus lactaris 97.72 %)	Firmicutes	0.979945305378304	Ruminococcus	0.979945305378304	Ruminococcus lactaris	0.977210574293528	TNF_T3_corr,2	TNF	aureus	S. aureus
TNF_T3_corr,2	msp_209.core	0.222222222222222	0.00410690382127216	-0.052023006689947	0.379067392028546	1	msp_209.core (Roseburia 0.91 %)	Firmicutes	0.590909090909091	Roseburia	0.00909090909090909	NA	NA	TNF_T3_corr,2	TNF	aureus	S. aureus
IL1b_T4_corr,2	msp_243.core	0.0106007067137809	0.00193920268868742	0.0524698746920526	0.379195749064589	1	msp_243.core (Prevotella sp. Marseille-P4119 0.77 %)	Bacteroidetes	0.911538461538462	Prevotella	0.247435897435897	Prevotella sp. Marseille-P4119	0.00769230769230769	IL1b_T4_corr,2	IL1b	Mtb	M. tuberculosis
IL1b_T4_corr,2	msp_250.core	0.0106007067137809	0.00193920268868742	0.0524698746920526	0.379195749064589	1	msp_250.core (Prevotella sp. P4-119 0.27 %)	Bacteroidetes	0.822281167108753	Prevotella	0.123342175066313	Prevotella sp. P4-119	0.0026525198938992	IL1b_T4_corr,2	IL1b	Mtb	M. tuberculosis
IL1b_T4_corr,2	msp_257.core	0.127208480565371	0.00193920268868742	-0.0524666812286805	0.379224799700824	1	msp_257.core (Blautia sp. SF-50 0.19 %)	Firmicutes	0.923076923076923	Blautia	0.50656660412758	Blautia sp. SF-50	0.00187617260787992	IL1b_T4_corr,2	IL1b	Mtb	M. tuberculosis
TNF_T3_corr,2	msp_072.core	0.357638888888889	0.00410690382127216	0.0519872928927055	0.379395159094729	1	msp_072.core (Bifidobacterium bifidum 97.51 %)	Actinobacteria	0.975128017556694	Bifidobacterium	0.975128017556694	Bifidobacterium bifidum	0.975128017556694	TNF_T3_corr,2	TNF	aureus	S. aureus
IL1b_T4_corr,2	msp_161.core	0.176678445229682	0.00193920268868742	0.0524473870903081	0.379400345632592	1	msp_161.core (Oscillibacter 1.00 %)	Firmicutes	0.595214356929212	Oscillibacter	0.00997008973080758	NA	NA	IL1b_T4_corr,2	IL1b	Mtb	M. tuberculosis
IFNg_W3_corr,2	msp_331.core	0.0157894736842105	0.00335424693122187	0.0639736812494253	0.380543161335545	1	msp_331.core (Flavonifractor 0.96 %)	Firmicutes	0.485576923076923	Flavonifractor	0.00961538461538462	NA	NA	IFNg_W3_corr,2	IFNg	aureus	S. aureus
TNF_T3_corr,2	msp_095.core	0.170138888888889	0.00410690382127216	0.0517416296396225	0.381654454636047	1	msp_095.core (Tidjanibacter massiliensis 97.64 %)	Bacteroidetes	0.980903882877148	Tidjanibacter	0.98026734563972	Tidjanibacter massiliensis	0.97644812221515	TNF_T3_corr,2	TNF	aureus	S. aureus
IL6_T3_corr,2	msp_226.core	0.666666666666667	0.0187388308233029	-0.051645462629262	0.382541107235748	1	msp_226.core (Roseburia 0.28 %)	Firmicutes	0.554785020804438	Roseburia	0.00277392510402219	NA	NA	IL6_T3_corr,2	IL6	aureus	S. aureus
IL6_T3_corr,2	msp_209.core	0.222222222222222	0.0187388308233029	0.0516063725196436	0.38290187384641	1	msp_209.core (Roseburia 0.91 %)	Firmicutes	0.590909090909091	Roseburia	0.00909090909090909	NA	NA	IL6_T3_corr,2	IL6	aureus	S. aureus
TNF_T3_corr,2	msp_185.core	0.0277777777777778	0.00410690382127216	-0.0515603227548171	0.383327137768835	1	msp_185.core (Bacteroides clarus 0.09 %)	Bacteroidetes	0.782924613987284	Bacteroides	0.0163487738419619	Bacteroides clarus	0.000908265213442325	TNF_T3_corr,2	TNF	aureus	S. aureus
IL1b_T3_corr,2	msp_333.core	0.0451388888888889	0.00799218540120331	-0.0514728860605418	0.384135396381748	1	msp_333.core (Firmicutes 54.12 %)	Firmicutes	0.541176470588235	NA	NA	NA	NA	IL1b_T3_corr,2	IL1b	aureus	S. aureus
IFNg_W4_corr,2	msp_104.core	0.281481481481481	0.00653951778655532	-0.053144153639774	0.384403728023453	1	msp_104.core (Eubacterium 0.15 %)	Firmicutes	0.387832699619772	Eubacterium	0.00152091254752852	NA	NA	IFNg_W4_corr,2	IFNg	Mtb	M. tuberculosis
IL1b_T3_corr,2	msp_021.core	0.0277777777777778	0.00799218540120331	-0.0514385621486915	0.384452967524947	1	msp_021.core (Blautia wexlerae 0.08 %)	Firmicutes	0.585335542667771	Blautia	0.0124275062137531	Blautia wexlerae	0.000828500414250207	IL1b_T3_corr,2	IL1b	aureus	S. aureus
IL6_T3_corr,2	msp_284.core	0.0763888888888889	0.0187388308233029	0.0513798250516764	0.384996784408256	1	msp_284.core (Butyricicoccus porcorum 0.21 %)	Firmicutes	0.781970649895178	Butyricicoccus	0.106918238993711	Butyricicoccus porcorum	0.00209643605870021	IL6_T3_corr,2	IL6	aureus	S. aureus
IL1b_T3_corr,2	msp_134.core	0.840277777777778	0.00799218540120331	0.0512032243258704	0.386634656134753	1	msp_134.core (Faecalibacterium prausnitzii 0.17 %)	Firmicutes	0.919148936170213	Faecalibacterium	0.44936170212766	Faecalibacterium prausnitzii	0.00170212765957447	IL1b_T3_corr,2	IL1b	aureus	S. aureus
IL1b_T3_corr,2	msp_009.core	0.493055555555556	0.00799218540120331	-0.0511340805327256	0.387277076164845	1	msp_009.core (Bacteroides stercoris 97.94 %)	Bacteroidetes	0.984080188679245	Bacteroides	0.984080188679245	Bacteroides stercoris	0.97936320754717	IL1b_T3_corr,2	IL1b	aureus	S. aureus
IL6_T3_corr,2	msp_174.core	0.0208333333333333	0.0187388308233029	0.0510360602123511	0.388188898930009	1	msp_174.core (Prevotella sp. 109 96.04 %)	Bacteroidetes	0.976092333058533	Prevotella	0.967023907666941	Prevotella sp. 109	0.96042868920033	IL6_T3_corr,2	IL6	aureus	S. aureus
IFNg_W4_corr,2	msp_113.core	0.0851851851851852	0.00653951778655532	-0.0526938732743246	0.388450442244502	1	msp_113.core (Ruminococcus bromii 98.03 %)	Firmicutes	0.983606557377049	Ruminococcus	0.983606557377049	Ruminococcus bromii	0.980327868852459	IFNg_W4_corr,2	IFNg	Mtb	M. tuberculosis
IL1b_T3_corr,2	msp_067.core	0.84375	0.00799218540120331	0.0509962240630922	0.388559841622532	1	msp_067.core (Bifidobacterium adolescentis 96.54 %)	Actinobacteria	0.976241900647948	Bifidobacterium	0.974082073434125	Bifidobacterium adolescentis	0.965442764578834	IL1b_T3_corr,2	IL1b	aureus	S. aureus
IL6_T4_corr,2	msp_290.core	0.813380281690141	0.00457996660813071	0.0513496126377847	0.388626206782161	1	msp_290.core (Eubacterium ramulus 97.29 %)	Firmicutes	0.975903614457831	Eubacterium	0.975903614457831	Eubacterium ramulus	0.97289156626506	IL6_T4_corr,2	IL6	Mtb	M. tuberculosis
TNF_T3_corr,2	msp_266.core	0.454861111111111	0.00410690382127216	-0.0509797237664572	0.388713550474596	1	msp_266.core (Alistipes senegalensis 91.39 %)	Bacteroidetes	0.964285714285714	Alistipes	0.96218487394958	Alistipes senegalensis	0.913865546218487	TNF_T3_corr,2	TNF	aureus	S. aureus
IFNg_W3_corr,2	msp_229.core	0.110526315789474	0.00335424693122187	0.0627465752990257	0.389765741748046	1	msp_229.core (Cronobacter sakazakii 0.12 %)	Firmicutes	0.437574316290131	Acetivibrio	0.00237812128418549	Cronobacter sakazakii	0.00118906064209275	IFNg_W3_corr,2	IFNg	aureus	S. aureus
IL6_T3_corr,2	msp_185.core	0.0277777777777778	0.0187388308233029	0.0508227005322009	0.390178145643237	1	msp_185.core (Bacteroides clarus 0.09 %)	Bacteroidetes	0.782924613987284	Bacteroides	0.0163487738419619	Bacteroides clarus	0.000908265213442325	IL6_T3_corr,2	IL6	aureus	S. aureus
IL1b_T4_corr,2	msp_225.core	0.03886925795053	0.00193920268868742	-0.0512573877368838	0.390323341582201	1	msp_225.core (Bacteroides coprophilus 97.86 %)	Bacteroidetes	0.983392645314354	Bacteroides	0.983392645314354	Bacteroides coprophilus	0.97864768683274	IL1b_T4_corr,2	IL1b	Mtb	M. tuberculosis
IFNg_W4_corr,2	msp_310.core	0.0185185185185185	0.00653951778655532	-0.0524537103572552	0.390619320088122	1	msp_310.core (Prevotella lascolaii 95.67 %)	Bacteroidetes	0.959752321981424	Prevotella	0.956656346749226	Prevotella lascolaii	0.956656346749226	IFNg_W4_corr,2	IFNg	Mtb	M. tuberculosis
TNF_T3_corr,2	msp_110.core	0.982638888888889	0.00410690382127216	-0.0507573744354511	0.390788440108291	1	msp_110.core (Anaerostipes hadrus 98.06 %)	Firmicutes	0.983150800336984	Anaerostipes	0.982308340353833	Anaerostipes hadrus	0.980623420387532	TNF_T3_corr,2	TNF	aureus	S. aureus
TNF_T3_corr,2	msp_109.core	0.0486111111111111	0.00410690382127216	0.0507119254719715	0.391213376949554	1	msp_109.core (Clostridium sp. AT4 90.74 %)	Firmicutes	0.967881408276714	Clostridium	0.927733168622607	Clostridium sp. AT4	0.907350216182829	TNF_T3_corr,2	TNF	aureus	S. aureus
IL6_T3_corr,2	msp_202.core	0.322916666666667	0.0187388308233029	-0.0506701164411828	0.39160452764014	1	msp_202.core (Slackia 0.92 %)	Actinobacteria	0.587155963302752	Slackia	0.00917431192660551	NA	NA	IL6_T3_corr,2	IL6	aureus	S. aureus
IFNg_W4_corr,2	msp_040.core	0.218518518518519	0.00653951778655532	0.0523024529859854	0.39198905155853	1	msp_040.core (Ruminococcus callidus 0.24 %)	Firmicutes	0.842424242424242	Ruminococcus	0.327272727272727	Ruminococcus callidus	0.00242424242424242	IFNg_W4_corr,2	IFNg	Mtb	M. tuberculosis
IL1b_T4_corr,2	msp_183.core	0.049469964664311	0.00193920268868742	0.05107225787101	0.392039573394951	1	msp_183.core (Blautia 5.87 %)	Firmicutes	0.792785234899329	Blautia	0.0587248322147651	NA	NA	IL1b_T4_corr,2	IL1b	Mtb	M. tuberculosis
IL6_T4_corr,2	msp_057.core	0.161971830985915	0.00457996660813071	0.0509657593860585	0.392186720059832	1	msp_057.core (Ruminococcus bromii 0.32 %)	Firmicutes	0.645418326693227	Ruminococcus	0.0820717131474104	Ruminococcus bromii	0.00318725099601594	IL6_T4_corr,2	IL6	Mtb	M. tuberculosis
IFNg_W3_corr,2	msp_043.core	0.557894736842105	0.00335424693122187	0.0624142831275393	0.392286165507586	1	msp_043.core (Flavonifractor plautii 97.80 %)	Firmicutes	0.97969837587007	Flavonifractor	0.979118329466357	Flavonifractor plautii	0.977958236658933	IFNg_W3_corr,2	IFNg	aureus	S. aureus
IL1b_T3_corr,2	msp_313.core	0.0173611111111111	0.00799218540120331	0.0505260756659149	0.392953929706476	1	msp_313.core (Prevotella 20.77 %)	Bacteroidetes	0.78594249201278	Prevotella	0.207667731629393	NA	NA	IL1b_T3_corr,2	IL1b	aureus	S. aureus
IL6_T3_corr,2	msp_309.core	0.347222222222222	0.0187388308233029	-0.0505185922702409	0.393024112124618	1	msp_309.core (Flavonifractor 0.75 %)	Firmicutes	0.709433962264151	Flavonifractor	0.00754716981132075	NA	NA	IL6_T3_corr,2	IL6	aureus	S. aureus
IFNg_W4_corr,2	msp_007.core	0.874074074074074	0.00653951778655532	0.0521786886312897	0.393111968724277	1	msp_007.core (Bacteroides vulgatus 90.73 %)	Bacteroidetes	0.957393483709273	Bacteroides	0.954887218045113	Bacteroides vulgatus	0.907268170426065	IFNg_W4_corr,2	IFNg	Mtb	M. tuberculosis
IFNg_W4_corr,2	msp_344.core	0.0222222222222222	0.00653951778655532	0.0521752089043528	0.393143568361416	1	msp_344.core (Clostridiales bacterium VE202-21 84.97 %)	Firmicutes	0.973856209150327	Clostridium	0.954248366013072	Clostridiales bacterium VE202-21	0.849673202614379	IFNg_W4_corr,2	IFNg	Mtb	M. tuberculosis
IFNg_W4_corr,2	msp_141.core	0.248148148148148	0.00653951778655532	0.0521286017808626	0.393566958321073	1	msp_141.core (Oscillibacter 1.13 %)	Firmicutes	0.525519848771267	Oscillibacter	0.0113421550094518	NA	NA	IFNg_W4_corr,2	IFNg	Mtb	M. tuberculosis
IL6_T4_corr,2	msp_266.core	0.450704225352113	0.00457996660813071	-0.0507901667304283	0.393822006333969	1	msp_266.core (Alistipes senegalensis 91.39 %)	Bacteroidetes	0.964285714285714	Alistipes	0.96218487394958	Alistipes senegalensis	0.913865546218487	IL6_T4_corr,2	IL6	Mtb	M. tuberculosis
IL6_T4_corr,2	msp_245.core	0.320422535211268	0.00457996660813071	-0.0507451018782727	0.394242354399144	1	msp_245.core (Anaerotignum 0.15 %)	Firmicutes	0.541055718475073	Anaerotignum	0.00146627565982405	NA	NA	IL6_T4_corr,2	IL6	Mtb	M. tuberculosis
IL1b_T3_corr,2	msp_186.core	0.246527777777778	0.00799218540120331	-0.0503656579535409	0.394460048594175	1	msp_186.core (Eubacterium 0.59 %)	Firmicutes	0.514342235410485	Eubacterium	0.00593471810089021	NA	NA	IL1b_T3_corr,2	IL1b	aureus	S. aureus
IL6_T3_corr,2	msp_076.core	0.645833333333333	0.0187388308233029	0.0503194627258695	0.394894406598358	1	msp_076.core (Streptococcus thermophilus 98.60 %)	Firmicutes	0.98984126984127	Streptococcus	0.98984126984127	Streptococcus thermophilus	0.986031746031746	IL6_T3_corr,2	IL6	aureus	S. aureus
IFNg_W4_corr,2	msp_295.core	0.0592592592592593	0.00653951778655532	-0.0519765738383814	0.394949922913107	1	msp_295.core (Prevotella 0.25 %)	Bacteroidetes	0.467661691542289	Prevotella	0.00248756218905473	NA	NA	IFNg_W4_corr,2	IFNg	Mtb	M. tuberculosis
IL6_T3_corr,2	msp_307.core	0.0138888888888889	0.0187388308233029	0.0502850947064801	0.395217743949257	1	msp_307.core (Firmicutes 28.61 %)	Firmicutes	0.286144578313253	NA	NA	NA	NA	IL6_T3_corr,2	IL6	aureus	S. aureus
IL1b_T3_corr,2	msp_292.core	0.0555555555555556	0.00799218540120331	0.0502652174371541	0.39540482368669	1	msp_292.core (Ruminococcus sp. DSM 100440 97.09 %)	Firmicutes	0.986547085201794	Drancourtella	0.977578475336323	Ruminococcus sp. DSM 100440	0.97085201793722	IL1b_T3_corr,2	IL1b	aureus	S. aureus
IFNg_W4_corr,2	msp_073.core	0.840740740740741	0.00653951778655532	-0.0518955449328209	0.395688217126657	1	msp_073.core (Alistipes shahii 94.40 %)	Bacteroidetes	0.974107767669699	Alistipes	0.965010496850945	Alistipes shahii	0.944016794961512	IFNg_W4_corr,2	IFNg	Mtb	M. tuberculosis
IFNg_W4_corr,2	msp_082.core	0.503703703703704	0.00653951778655532	-0.0518421693057067	0.396175001371275	1	msp_082.core (Oscillibacter 0.20 %)	Firmicutes	0.326653306613226	Oscillibacter	0.00200400801603206	NA	NA	IFNg_W4_corr,2	IFNg	Mtb	M. tuberculosis
IL6_T3_corr,2	msp_141.core	0.236111111111111	0.0187388308233029	-0.0501703360009357	0.396298556634155	1	msp_141.core (Oscillibacter 1.13 %)	Firmicutes	0.525519848771267	Oscillibacter	0.0113421550094518	NA	NA	IL6_T3_corr,2	IL6	aureus	S. aureus
IFNg_W4_corr,2	msp_159.core	0.414814814814815	0.00653951778655532	-0.0517985967910731	0.396572647951927	1	msp_159.core (Pseudoflavonifractor 0.26 %)	Firmicutes	0.468995633187773	Pseudoflavonifractor	0.00262008733624454	NA	NA	IFNg_W4_corr,2	IFNg	Mtb	M. tuberculosis
TNF_T3_corr,2	msp_276.core	0.236111111111111	0.00410690382127216	0.0500870021767465	0.397084517014425	1	msp_276.core ([Eubacterium] eligens 5.59 %)	Firmicutes	0.871710526315789	Eubacterium	0.536184210526316	[Eubacterium] eligens	0.0559210526315789	TNF_T3_corr,2	TNF	aureus	S. aureus
IFNg_W4_corr,2	msp_025.core	0.637037037037037	0.00653951778655532	0.0517355140036024	0.397148771246687	1	msp_025.core (Roseburia 0.14 %)	Firmicutes	0.522038567493113	Roseburia	0.00137741046831956	NA	NA	IFNg_W4_corr,2	IFNg	Mtb	M. tuberculosis
IL6_T3_corr,2	msp_139.core	0.0381944444444444	0.0187388308233029	-0.050006947386405	0.397840431432102	1	msp_139.core (Oscillibacter 0.75 %)	Firmicutes	0.586986301369863	Oscillibacter	0.00753424657534247	NA	NA	IL6_T3_corr,2	IL6	aureus	S. aureus
IFNg_W4_corr,2	msp_065.core	0.144444444444444	0.00653951778655532	-0.0515818832152126	0.398553950891073	1	msp_065.core (Faecalibacterium prausnitzii 96.76 %)	Firmicutes	0.980049875311721	Faecalibacterium	0.978387364921031	Faecalibacterium prausnitzii	0.967581047381546	IFNg_W4_corr,2	IFNg	Mtb	M. tuberculosis
IL1b_T3_corr,2	msp_282.core	0.0208333333333333	0.00799218540120331	-0.0499020157862198	0.398832549673667	1	msp_282.core (Prevotella 37.15 %)	Bacteroidetes	0.879446640316206	Prevotella	0.371541501976285	NA	NA	IL1b_T3_corr,2	IL1b	aureus	S. aureus
TNF_T3_corr,2	msp_002.core	0.722222222222222	0.00410690382127216	0.0498919228477516	0.398928055488969	1	msp_002.core (Roseburia faecis 96.58 %)	Firmicutes	0.972915181753386	Roseburia	0.970776906628653	Roseburia faecis	0.965787598004277	TNF_T3_corr,2	TNF	aureus	S. aureus
IL6_T4_corr,2	msp_043.core	0.559859154929577	0.00457996660813071	-0.0501635768681413	0.399690793535487	1	msp_043.core (Flavonifractor plautii 97.80 %)	Firmicutes	0.97969837587007	Flavonifractor	0.979118329466357	Flavonifractor plautii	0.977958236658933	IL6_T4_corr,2	IL6	Mtb	M. tuberculosis
IL1b_T3_corr,2	msp_012.core	0.628472222222222	0.00799218540120331	0.0498039797661288	0.3997608083486	1	msp_012.core (Roseburia intestinalis 97.97 %)	Firmicutes	0.98211091234347	Roseburia	0.981514609421586	Roseburia intestinalis	0.979725700655933	IL1b_T3_corr,2	IL1b	aureus	S. aureus
IL6_T4_corr,2	msp_345.core	0.0105633802816901	0.00457996660813071	-0.050134049989825	0.399968633886241	1	msp_345.core (Bacteroides sp. AR20 0.67 %)	Firmicutes	0.838926174496644	Blautia	0.0469798657718121	Bacteroides sp. AR20	0.00671140939597315	IL6_T4_corr,2	IL6	Mtb	M. tuberculosis
IFNg_W3_corr,2	msp_233.core	0.0157894736842105	0.00335424693122187	0.0612836347451116	0.400935251955745	1	msp_233.core (Firmicutes 14.63 %)	Firmicutes	0.146311970979444	NA	NA	NA	NA	IFNg_W3_corr,2	IFNg	aureus	S. aureus
IL6_T4_corr,2	msp_318.core	0.028169014084507	0.00457996660813071	0.0498569298549522	0.40258188814309	1	msp_318.core (Butyrivibrio 0.68 %)	Firmicutes	0.636986301369863	Butyrivibrio	0.00684931506849315	NA	NA	IL6_T4_corr,2	IL6	Mtb	M. tuberculosis
IL6_T4_corr,2	msp_101.core	0.845070422535211	0.00457996660813071	0.0498361347504373	0.40277839663327	1	msp_101.core (Acetatifactor 0.09 %)	Firmicutes	0.568161024702653	Acetatifactor	0.000914913083257091	NA	NA	IL6_T4_corr,2	IL6	Mtb	M. tuberculosis
IL1b_T3_corr,2	msp_050.core	0.0520833333333333	0.00799218540120331	0.0493431320470903	0.404141655926951	1	msp_050.core (Prevotella copri 0.08 %)	Bacteroidetes	0.816158285243199	Prevotella	0.173948887056884	Prevotella copri	0.000824402308326463	IL1b_T3_corr,2	IL1b	aureus	S. aureus
IFNg_W3_corr,2	msp_009.core	0.510526315789474	0.00335424693122187	0.0607761175130656	0.404854249336364	1	msp_009.core (Bacteroides stercoris 97.94 %)	Bacteroidetes	0.984080188679245	Bacteroides	0.984080188679245	Bacteroides stercoris	0.97936320754717	IFNg_W3_corr,2	IFNg	aureus	S. aureus
IL1b_T4_corr,2	msp_238.core	0.201413427561837	0.00193920268868742	-0.0496961476407616	0.404938836215541	1	msp_238.core (Eubacterium 1.42 %)	Firmicutes	0.574074074074074	Eubacterium	0.0142450142450142	NA	NA	IL1b_T4_corr,2	IL1b	Mtb	M. tuberculosis
IFNg_W4_corr,2	msp_247.core	0.196296296296296	0.00653951778655532	-0.0508840209055529	0.404974314684782	1	msp_247.core (Lachnospira pectinoschiza 0.30 %)	Firmicutes	0.824324324324324	Lachnospira	0.141141141141141	Lachnospira pectinoschiza	0.003003003003003	IFNg_W4_corr,2	IFNg	Mtb	M. tuberculosis
TNF_T3_corr,2	msp_055.core	0.177083333333333	0.00410690382127216	0.0492062438704101	0.40544840827678	1	msp_055.core (Faecalibacterium prausnitzii 98.02 %)	Firmicutes	0.981599433828733	Faecalibacterium	0.980891719745223	Faecalibacterium prausnitzii	0.980184005661713	TNF_T3_corr,2	TNF	aureus	S. aureus
IFNg_W4_corr,2	msp_328.core	0.0555555555555556	0.00653951778655532	0.0508262051887103	0.405508965648348	1	msp_328.core (Clostridiales bacterium VE202-21 96.05 %)	Firmicutes	0.986842105263158	Eubacterium	0.973684210526316	Clostridiales bacterium VE202-21	0.960526315789474	IFNg_W4_corr,2	IFNg	Mtb	M. tuberculosis
IL6_T4_corr,2	msp_067.core	0.845070422535211	0.00457996660813071	-0.0494928788724485	0.406030333211075	1	msp_067.core (Bifidobacterium adolescentis 96.54 %)	Actinobacteria	0.976241900647948	Bifidobacterium	0.974082073434125	Bifidobacterium adolescentis	0.965442764578834	IL6_T4_corr,2	IL6	Mtb	M. tuberculosis
IFNg_W4_corr,2	msp_067.core	0.844444444444444	0.00653951778655532	-0.0505525081664682	0.408045665765584	1	msp_067.core (Bifidobacterium adolescentis 96.54 %)	Actinobacteria	0.976241900647948	Bifidobacterium	0.974082073434125	Bifidobacterium adolescentis	0.965442764578834	IFNg_W4_corr,2	IFNg	Mtb	M. tuberculosis
IL1b_T3_corr,2	msp_269.core	0.0486111111111111	0.00799218540120331	0.0489283971301248	0.408108479326028	1	msp_269.core (Mobilibacterium 0.34 %)	Firmicutes	0.539898132427844	Mobilibacterium	0.0033955857385399	NA	NA	IL1b_T3_corr,2	IL1b	aureus	S. aureus
IL6_T3_corr,2	msp_078.core	0.888888888888889	0.0187388308233029	0.0487820257562598	0.409513970577848	1	msp_078.core (Gemmiger formicilis 93.81 %)	Firmicutes	0.972910216718266	Gemmiger	0.95046439628483	Gemmiger formicilis	0.938080495356037	IL6_T3_corr,2	IL6	aureus	S. aureus
IL6_T3_corr,2	msp_089.core	0.03125	0.0187388308233029	0.0487476712859557	0.409844264506897	1	msp_089.core (Prevotella sp. P4-51 96.66 %)	Bacteroidetes	0.980058651026393	Prevotella	0.978299120234604	Prevotella sp. P4-51	0.966568914956012	IL6_T3_corr,2	IL6	aureus	S. aureus
IL6_T4_corr,2	msp_111.core	0.0598591549295775	0.00457996660813071	-0.0490611414950757	0.410142591854521	1	msp_111.core (Ruminococcus 0.93 %)	Firmicutes	0.444813829787234	Ruminococcus	0.00930851063829787	NA	NA	IL6_T4_corr,2	IL6	Mtb	M. tuberculosis
IL6_T3_corr,2	msp_244.core	0.21875	0.0187388308233029	-0.0486446617380478	0.410835572456086	1	msp_244.core (Firmicutes 50.00 %)	Firmicutes	0.5	NA	NA	NA	NA	IL6_T3_corr,2	IL6	aureus	S. aureus
IL1b_T3_corr,2	msp_094.core	0.0902777777777778	0.00799218540120331	-0.0486247582462158	0.411027276008526	1	msp_094.core (Megamonas funiformis 97.38 %)	Firmicutes	0.980379332897318	Megamonas	0.980379332897318	Megamonas funiformis	0.973839110529758	IL1b_T3_corr,2	IL1b	aureus	S. aureus
IL1b_T3_corr,2	msp_185.core	0.0277777777777778	0.00799218540120331	0.0486160101269816	0.411111551579921	1	msp_185.core (Bacteroides clarus 0.09 %)	Bacteroidetes	0.782924613987284	Bacteroides	0.0163487738419619	Bacteroides clarus	0.000908265213442325	IL1b_T3_corr,2	IL1b	aureus	S. aureus
IFNg_W3_corr,2	msp_342.core	0.0947368421052632	0.00335424693122187	0.0599571404170065	0.411226010383215	1	msp_342.core (Firmicutes 15.62 %)	Firmicutes	0.15625	NA	NA	NA	NA	IFNg_W3_corr,2	IFNg	aureus	S. aureus
IFNg_W3_corr,2	msp_022.core	0.921052631578947	0.00335424693122187	0.0599454891969096	0.411317082503939	1	msp_022.core (Parabacteroides distasonis 97.96 %)	Bacteroidetes	0.980246913580247	Parabacteroides	0.980246913580247	Parabacteroides distasonis	0.97962962962963	IFNg_W3_corr,2	IFNg	aureus	S. aureus
IFNg_W4_corr,2	msp_294.core	0.0333333333333333	0.00653951778655532	-0.0501747384364096	0.411562340923272	1	msp_294.core (Oscillibacter 0.48 %)	Firmicutes	0.460431654676259	Oscillibacter	0.00479616306954436	NA	NA	IFNg_W4_corr,2	IFNg	Mtb	M. tuberculosis
TNF_T3_corr,2	msp_195.core	0.90625	0.00410690382127216	-0.0484608393693349	0.412608094217917	1	msp_195.core (Blautia 1.00 %)	Firmicutes	0.609756097560976	Blautia	0.00997782705099778	NA	NA	TNF_T3_corr,2	TNF	aureus	S. aureus
IL1b_T3_corr,2	msp_176.core	0.0243055555555556	0.00799218540120331	-0.0484374200960921	0.412834239753763	1	msp_176.core (Ruminococcus 1.94 %)	Firmicutes	0.483844911147011	Ruminococcus	0.0193861066235864	NA	NA	IL1b_T3_corr,2	IL1b	aureus	S. aureus
IFNg_W4_corr,2	msp_114.core	0.177777777777778	0.00653951778655532	-0.050035612279953	0.41286196484974	1	msp_114.core (Acetanaerobacterium 0.07 %)	Firmicutes	0.320522117476432	Acetanaerobacterium	0.000725163161711385	NA	NA	IFNg_W4_corr,2	IFNg	Mtb	M. tuberculosis
IL6_T3_corr,2	msp_287.core	0.0347222222222222	0.0187388308233029	-0.0484315484914643	0.41289094968487	1	msp_287.core (Firmicutes 21.66 %)	Firmicutes	0.21656050955414	NA	NA	NA	NA	IL6_T3_corr,2	IL6	aureus	S. aureus
IL6_T4_corr,2	msp_074.core	0.285211267605634	0.00457996660813071	-0.0486976241227106	0.413624079087363	1	msp_074.core (Bacteroides fragilis 97.77 %)	Bacteroidetes	0.977707006369427	Bacteroides	0.977707006369427	Bacteroides fragilis	0.977707006369427	IL6_T4_corr,2	IL6	Mtb	M. tuberculosis
IFNg_W4_corr,2	msp_055.core	0.181481481481481	0.00653951778655532	-0.049870028233059	0.414411887876599	1	msp_055.core (Faecalibacterium prausnitzii 98.02 %)	Firmicutes	0.981599433828733	Faecalibacterium	0.980891719745223	Faecalibacterium prausnitzii	0.980184005661713	IFNg_W4_corr,2	IFNg	Mtb	M. tuberculosis
IL6_T4_corr,2	msp_160.core	0.616197183098592	0.00457996660813071	-0.0485654697938351	0.414894050925424	1	msp_160.core (Oscillibacter 0.36 %)	Firmicutes	0.549019607843137	Oscillibacter	0.0035650623885918	NA	NA	IL6_T4_corr,2	IL6	Mtb	M. tuberculosis
IL6_T4_corr,2	msp_294.core	0.0316901408450704	0.00457996660813071	-0.0485048147259274	0.415477698528666	1	msp_294.core (Oscillibacter 0.48 %)	Firmicutes	0.460431654676259	Oscillibacter	0.00479616306954436	NA	NA	IL6_T4_corr,2	IL6	Mtb	M. tuberculosis
IFNg_W3_corr,2	msp_257.core	0.115789473684211	0.00335424693122187	-0.0593869632302668	0.4156967318319	1	msp_257.core (Blautia sp. SF-50 0.19 %)	Firmicutes	0.923076923076923	Blautia	0.50656660412758	Blautia sp. SF-50	0.00187617260787992	IFNg_W3_corr,2	IFNg	aureus	S. aureus
IL1b_T3_corr,2	msp_260.core	0.53125	0.00799218540120331	-0.0480020229960981	0.417051890701042	1	msp_260.core (Blautia 1.47 %)	Firmicutes	0.753670473083197	Blautia	0.0146818923327896	NA	NA	IL1b_T3_corr,2	IL1b	aureus	S. aureus
TNF_T3_corr,2	msp_032.core	0.559027777777778	0.00410690382127216	-0.047842369561608	0.418604748852837	1	msp_032.core (Roseburia sp. 831b 0.12 %)	Firmicutes	0.646916565900846	Roseburia	0.0326481257557437	Roseburia sp. 831b	0.00120918984280532	TNF_T3_corr,2	TNF	aureus	S. aureus
IFNg_W3_corr,2	msp_322.core	0.00526315789473684	0.00335424693122187	-0.0590163228410282	0.41861810664887	1	msp_322.core (Bacteroides mediterraneensis 42.70 %)	Bacteroidetes	0.962546816479401	Bacteroides	0.771535580524345	Bacteroides mediterraneensis	0.426966292134831	IFNg_W3_corr,2	IFNg	aureus	S. aureus
TNF_T3_corr,2	msp_130.core	0.03125	0.00410690382127216	-0.0477310184265611	0.419689798999579	1	msp_130.core (Prevotella stercorea 1.53 %)	Bacteroidetes	0.921550946798918	Prevotella	0.651036970243463	Prevotella stercorea	0.0153291253381425	TNF_T3_corr,2	TNF	aureus	S. aureus
IL6_T4_corr,2	msp_031.core	0.126760563380282	0.00457996660813071	-0.0480418875653543	0.419948037351883	1	msp_031.core (Bacteroides intestinalis 96.65 %)	Bacteroidetes	0.974313022700119	Bacteroides	0.973118279569892	Bacteroides intestinalis	0.966547192353644	IL6_T4_corr,2	IL6	Mtb	M. tuberculosis
IL1b_T3_corr,2	msp_293.core	0.46875	0.00799218540120331	0.0476901002675793	0.420088934788426	1	msp_293.core (Blautia wexlerae 1.07 %)	Firmicutes	0.857651245551601	Blautia	0.576512455516014	Blautia wexlerae	0.0106761565836299	IL1b_T3_corr,2	IL1b	aureus	S. aureus
IFNg_W3_corr,2	msp_018.core	0.268421052631579	0.00335424693122187	-0.058828659216953	0.420101824232189	1	msp_018.core (Clostridium sp. L2-50 96.83 %)	Firmicutes	0.978142076502732	Clostridium	0.974863387978142	Clostridium sp. L2-50	0.968306010928962	IFNg_W3_corr,2	IFNg	aureus	S. aureus
TNF_T3_corr,2	msp_036.core	0.534722222222222	0.00410690382127216	-0.0475798031370906	0.421165931459945	1	msp_036.core ([Eubacterium] siraeum 97.24 %)	Firmicutes	0.976377952755906	Ruminiclostridium	0.976377952755906	[Eubacterium] siraeum	0.97244094488189	TNF_T3_corr,2	TNF	aureus	S. aureus
IL6_T4_corr,2	msp_268.core	0.0211267605633803	0.00457996660813071	-0.0478693357855966	0.421621480280201	1	msp_268.core (Fusicatenibacter saccharivorans 0.17 %)	Firmicutes	0.72396694214876	Fusicatenibacter	0.0264462809917355	Fusicatenibacter saccharivorans	0.00165289256198347	IL6_T4_corr,2	IL6	Mtb	M. tuberculosis
IL1b_T3_corr,2	msp_006.core	0.979166666666667	0.00799218540120331	-0.0475107482045704	0.421841038188556	1	msp_006.core (Bacteroides vulgatus 97.25 %)	Bacteroidetes	0.981028151774786	Bacteroides	0.981028151774786	Bacteroides vulgatus	0.972460220318237	IL1b_T3_corr,2	IL1b	aureus	S. aureus
IL1b_T4_corr,2	msp_125.core	0.0141342756183746	0.00193920268868742	-0.0478708404571034	0.422432689487491	1	msp_125.core (Prevotella 0.13 %)	Bacteroidetes	0.342412451361868	Prevotella	0.0012970168612192	NA	NA	IL1b_T4_corr,2	IL1b	Mtb	M. tuberculosis
IL1b_T4_corr,2	msp_018.core	0.275618374558304	0.00193920268868742	0.0477372555757329	0.423730039931091	1	msp_018.core (Clostridium sp. L2-50 96.83 %)	Firmicutes	0.978142076502732	Clostridium	0.974863387978142	Clostridium sp. L2-50	0.968306010928962	IL1b_T4_corr,2	IL1b	Mtb	M. tuberculosis
IL6_T3_corr,2	msp_020.core	0.40625	0.0187388308233029	-0.0472769900335317	0.424131024610026	1	msp_020.core (Akkermansia muciniphila 98.17 %)	Verrucomicrobia	0.983406113537118	Akkermansia	0.983406113537118	Akkermansia muciniphila	0.981659388646288	IL6_T3_corr,2	IL6	aureus	S. aureus
IL6_T3_corr,2	msp_306.core	0.0104166666666667	0.0187388308233029	-0.0472594508133753	0.42430313680622	1	msp_306.core (Duodenibacillus 0.60 %)	Proteobacteria	0.565868263473054	Duodenibacillus	0.00598802395209581	NA	NA	IL6_T3_corr,2	IL6	aureus	S. aureus
IL1b_T3_corr,2	msp_317.core	0.0208333333333333	0.00799218540120331	-0.0472014265529974	0.424872817692218	1	msp_317.core (Faecalibacterium 45.61 %)	Firmicutes	0.898648648648649	Faecalibacterium	0.456081081081081	NA	NA	IL1b_T3_corr,2	IL1b	aureus	S. aureus
IL1b_T3_corr,2	msp_288.core	0.0798611111111111	0.00799218540120331	-0.047199705837764	0.424889718419631	1	msp_288.core (Methanobrevibacter smithii 97.67 %)	Euryarchaeota	0.976744186046512	Methanobrevibacter	0.976744186046512	Methanobrevibacter smithii	0.976744186046512	IL1b_T3_corr,2	IL1b	aureus	S. aureus
IL1b_T4_corr,2	msp_082.core	0.498233215547703	0.00193920268868742	0.0475635210174627	0.425420779950334	1	msp_082.core (Oscillibacter 0.20 %)	Firmicutes	0.326653306613226	Oscillibacter	0.00200400801603206	NA	NA	IL1b_T4_corr,2	IL1b	Mtb	M. tuberculosis
IL1b_T3_corr,2	msp_165.core	0.6875	0.00799218540120331	-0.0471121431781652	0.42575026755056	1	msp_165.core (Oscillibacter 13.06 %)	Firmicutes	0.746713409290096	Oscillibacter	0.130587204206836	NA	NA	IL1b_T3_corr,2	IL1b	aureus	S. aureus
IFNg_W4_corr,2	msp_225.core	0.0407407407407407	0.00653951778655532	0.0486578251802186	0.425862329132278	1	msp_225.core (Bacteroides coprophilus 97.86 %)	Bacteroidetes	0.983392645314354	Bacteroides	0.983392645314354	Bacteroides coprophilus	0.97864768683274	IFNg_W4_corr,2	IFNg	Mtb	M. tuberculosis
IL6_T4_corr,2	msp_001.core	0.419014084507042	0.00457996660813071	0.0473272541874497	0.426903941499731	1	msp_001.core (Prevotella copri 94.91 %)	Bacteroidetes	0.97787610619469	Prevotella	0.975663716814159	Prevotella copri	0.949115044247788	IL6_T4_corr,2	IL6	Mtb	M. tuberculosis
IFNg_W4_corr,2	msp_002.core	0.72962962962963	0.00653951778655532	0.0485205543368899	0.427170457888738	1	msp_002.core (Roseburia faecis 96.58 %)	Firmicutes	0.972915181753386	Roseburia	0.970776906628653	Roseburia faecis	0.965787598004277	IFNg_W4_corr,2	IFNg	Mtb	M. tuberculosis
IFNg_W3_corr,2	msp_305.core	0.0631578947368421	0.00335424693122187	-0.0578670695428266	0.427752343524652	1	msp_305.core (Oscillibacter 1.16 %)	Firmicutes	0.308139534883721	Oscillibacter	0.0116279069767442	NA	NA	IFNg_W3_corr,2	IFNg	aureus	S. aureus
IFNg_W3_corr,2	msp_180.core	0.0526315789473684	0.00335424693122187	0.05786498678674	0.427769001031661	1	msp_180.core (Akkermansia sp. KLE1798 87.49 %)	Verrucomicrobia	0.968111201962388	Akkermansia	0.956663941128373	Akkermansia sp. KLE1798	0.874897792313982	IFNg_W3_corr,2	IFNg	aureus	S. aureus
TNF_T3_corr,2	msp_240.core	0.03125	0.00410690382127216	0.0468660301740598	0.428174431457889	1	msp_240.core (Prevotella copri 0.55 %)	Bacteroidetes	0.944598337950138	Prevotella	0.487534626038781	Prevotella copri	0.00554016620498615	TNF_T3_corr,2	TNF	aureus	S. aureus
IL6_T3_corr,2	msp_187.core	0.472222222222222	0.0187388308233029	0.0468332953347347	0.428497464075824	1	msp_187.core (Oscillibacter 1.09 %)	Firmicutes	0.602780536246276	Oscillibacter	0.0109235352532274	NA	NA	IL6_T3_corr,2	IL6	aureus	S. aureus
IL1b_T4_corr,2	msp_107.core	0.123674911660777	0.00193920268868742	0.047237770273861	0.428601440386888	1	msp_107.core (Bifidobacterium angulatum 97.93 %)	Actinobacteria	0.982644628099174	Bifidobacterium	0.982644628099174	Bifidobacterium angulatum	0.979338842975207	IL1b_T4_corr,2	IL1b	Mtb	M. tuberculosis
TNF_T3_corr,2	msp_165.core	0.6875	0.00410690382127216	-0.0467940350650671	0.428885076623076	1	msp_165.core (Oscillibacter 13.06 %)	Firmicutes	0.746713409290096	Oscillibacter	0.130587204206836	NA	NA	TNF_T3_corr,2	TNF	aureus	S. aureus
IFNg_W3_corr,2	msp_032.core	0.563157894736842	0.00335424693122187	-0.0576240323624815	0.429698638609293	1	msp_032.core (Roseburia sp. 831b 0.12 %)	Firmicutes	0.646916565900846	Roseburia	0.0326481257557437	Roseburia sp. 831b	0.00120918984280532	IFNg_W3_corr,2	IFNg	aureus	S. aureus
IFNg_W4_corr,2	msp_245.core	0.325925925925926	0.00653951778655532	0.0482503637929359	0.429752040913947	1	msp_245.core (Anaerotignum 0.15 %)	Firmicutes	0.541055718475073	Anaerotignum	0.00146627565982405	NA	NA	IFNg_W4_corr,2	IFNg	Mtb	M. tuberculosis
IL1b_T3_corr,2	msp_126.core	0.329861111111111	0.00799218540120331	-0.0466516528669869	0.430292501569793	1	msp_126.core (Amphibacillus marinus 0.08 %)	Firmicutes	0.209411764705882	Lachnoclostridium	0.00313725490196078	Amphibacillus marinus	0.000784313725490196	IL1b_T3_corr,2	IL1b	aureus	S. aureus
IFNg_W4_corr,2	msp_248.core	0.0148148148148148	0.00653951778655532	-0.0481581566407524	0.43063510856262	1	msp_248.core (Blautia 0.13 %)	Firmicutes	0.243386243386243	Blautia	0.00132275132275132	NA	NA	IFNg_W4_corr,2	IFNg	Mtb	M. tuberculosis
IL1b_T4_corr,2	msp_108.core	0.378091872791519	0.00193920268868742	-0.0470096349415748	0.430837143109639	1	msp_108.core (Ruminiclostridium 0.21 %)	Firmicutes	0.37164487267722	Ruminiclostridium	0.00206469373709566	NA	NA	IL1b_T4_corr,2	IL1b	Mtb	M. tuberculosis
IL6_T4_corr,2	msp_090.core	0.302816901408451	0.00457996660813071	0.0469060688162977	0.431034654263135	1	msp_090.core (Holdemanella biformis 2.18 %)	Firmicutes	0.963609898107715	Holdemanella	0.7627365356623	Holdemanella biformis	0.0218340611353712	IL6_T4_corr,2	IL6	Mtb	M. tuberculosis
TNF_T3_corr,2	msp_174.core	0.0208333333333333	0.00410690382127216	-0.0465638438317705	0.43116180757724	1	msp_174.core (Prevotella sp. 109 96.04 %)	Bacteroidetes	0.976092333058533	Prevotella	0.967023907666941	Prevotella sp. 109	0.96042868920033	TNF_T3_corr,2	TNF	aureus	S. aureus
IL6_T4_corr,2	msp_289.core	0.0105633802816901	0.00457996660813071	-0.0468708694670599	0.431380907501475	1	msp_289.core (Eubacterium 7.04 %)	Firmicutes	0.697228144989339	Eubacterium	0.070362473347548	NA	NA	IL6_T4_corr,2	IL6	Mtb	M. tuberculosis
IL6_T4_corr,2	msp_329.core	0.0880281690140845	0.00457996660813071	-0.0468183278413212	0.431898053638652	1	msp_329.core (Clostridiales bacterium VE202-21 97.33 %)	Firmicutes	0.995555555555556	Eubacterium	0.924444444444444	Clostridiales bacterium VE202-21	0.973333333333333	IL6_T4_corr,2	IL6	Mtb	M. tuberculosis
IFNg_W4_corr,2	msp_045.core	0.418518518518519	0.00653951778655532	-0.0479912872895736	0.432235874985656	1	msp_045.core (Firmicutes 33.86 %)	Firmicutes	0.338600451467269	NA	NA	NA	NA	IFNg_W4_corr,2	IFNg	Mtb	M. tuberculosis
IFNg_W3_corr,2	msp_323.core	0.0368421052631579	0.00335424693122187	-0.0572312446674515	0.432854932918843	1	msp_323.core (Firmicutes 29.28 %)	Firmicutes	0.292817679558011	NA	NA	NA	NA	IFNg_W3_corr,2	IFNg	aureus	S. aureus
IFNg_W3_corr,2	msp_210.core	0.221052631578947	0.00335424693122187	0.0571823337403178	0.433248892457232	1	msp_210.core (Barnesiella 0.10 %)	Bacteroidetes	0.538844621513944	Barnesiella	0.00099601593625498	NA	NA	IFNg_W3_corr,2	IFNg	aureus	S. aureus
IL1b_T3_corr,2	msp_039.core	0.232638888888889	0.00799218540120331	-0.0463338007182536	0.433444023032451	1	msp_039.core ([Ruminococcus] gnavus 98.42 %)	Firmicutes	0.984741784037559	Blautia	0.984741784037559	[Ruminococcus] gnavus	0.984154929577465	IL1b_T3_corr,2	IL1b	aureus	S. aureus
IFNg_W3_corr,2	msp_144.core	0.0473684210526316	0.00335424693122187	-0.0571364308508729	0.433618810443643	1	msp_144.core (Prevotella sp. MGM2 0.07 %)	Bacteroidetes	0.578459343794579	Prevotella	0.0185449358059914	Prevotella sp. MGM2	0.000713266761768902	IFNg_W3_corr,2	IFNg	aureus	S. aureus
TNF_T3_corr,2	msp_273.core	0.149305555555556	0.00410690382127216	0.0462611423125076	0.43416629523985	1	msp_273.core (Collinsella bouchesdurhonensis 94.19 %)	Actinobacteria	0.969939879759519	Collinsella	0.967935871743487	Collinsella bouchesdurhonensis	0.94188376753507	TNF_T3_corr,2	TNF	aureus	S. aureus
TNF_T3_corr,2	msp_018.core	0.277777777777778	0.00410690382127216	0.0462538351566127	0.434238971425942	1	msp_018.core (Clostridium sp. L2-50 96.83 %)	Firmicutes	0.978142076502732	Clostridium	0.974863387978142	Clostridium sp. L2-50	0.968306010928962	TNF_T3_corr,2	TNF	aureus	S. aureus
IL1b_T3_corr,2	msp_229.core	0.0972222222222222	0.00799218540120331	-0.0462295281307041	0.434480776796007	1	msp_229.core (Cronobacter sakazakii 0.12 %)	Firmicutes	0.437574316290131	Acetivibrio	0.00237812128418549	Cronobacter sakazakii	0.00118906064209275	IL1b_T3_corr,2	IL1b	aureus	S. aureus
IL1b_T3_corr,2	msp_270.core	0.0590277777777778	0.00799218540120331	-0.0461536521602705	0.435236085545563	1	msp_270.core (Ruminiclostridium 0.91 %)	Firmicutes	0.563636363636364	Ruminiclostridium	0.00909090909090909	NA	NA	IL1b_T3_corr,2	IL1b	aureus	S. aureus
IFNg_W3_corr,2	msp_062.core	0.8	0.00335424693122187	-0.056866751580135	0.435795732251317	1	msp_062.core (Dorea sp. Marseille-P4042 0.15 %)	Firmicutes	0.623591284748309	Blautia	0.0270473328324568	Dorea sp. Marseille-P4042	0.00150262960180316	IFNg_W3_corr,2	IFNg	aureus	S. aureus
IFNg_W4_corr,2	msp_024.core	0.744444444444444	0.00653951778655532	0.0475568501182553	0.436419438892424	1	msp_024.core (Bacteroides caccae 98.25 %)	Bacteroidetes	0.982456140350877	Bacteroides	0.982456140350877	Bacteroides caccae	0.982456140350877	IFNg_W4_corr,2	IFNg	Mtb	M. tuberculosis
TNF_T3_corr,2	msp_009.core	0.493055555555556	0.00410690382127216	-0.0460022232180879	0.436745738773007	1	msp_009.core (Bacteroides stercoris 97.94 %)	Bacteroidetes	0.984080188679245	Bacteroides	0.984080188679245	Bacteroides stercoris	0.97936320754717	TNF_T3_corr,2	TNF	aureus	S. aureus
IFNg_W4_corr,2	msp_311.core	0.0185185185185185	0.00653951778655532	-0.0474880802599753	0.43708380275089	1	msp_311.core (Prevotella copri 0.31 %)	Bacteroidetes	0.815047021943574	Prevotella	0.25705329153605	Prevotella copri	0.00313479623824451	IFNg_W4_corr,2	IFNg	Mtb	M. tuberculosis
IFNg_W4_corr,2	msp_320.core	0.0666666666666667	0.00653951778655532	0.0473601727412321	0.438321015682149	1	msp_320.core (Flavonifractor plautii 0.35 %)	Firmicutes	0.865248226950355	Pseudoflavonifractor	0.202127659574468	Flavonifractor plautii	0.00354609929078014	IFNg_W4_corr,2	IFNg	Mtb	M. tuberculosis
IL1b_T4_corr,2	msp_038.core	0.151943462897526	0.00193920268868742	-0.0462416034093516	0.438413050811868	1	msp_038.core (Prevotella 2.40 %)	Bacteroidetes	0.692139737991266	Prevotella	0.0240174672489083	NA	NA	IL1b_T4_corr,2	IL1b	Mtb	M. tuberculosis
IL1b_T3_corr,2	msp_336.core	0.0381944444444444	0.00799218540120331	0.0457210698506106	0.43955660662577	1	msp_336.core (Clostridium 1.09 %)	Firmicutes	0.497267759562842	Clostridium	0.0109289617486339	NA	NA	IL1b_T3_corr,2	IL1b	aureus	S. aureus
IL6_T3_corr,2	msp_135.core	0.208333333333333	0.0187388308233029	-0.0456987857515118	0.439779835809136	1	msp_135.core (Blautia 0.28 %)	Firmicutes	0.55461592670895	Blautia	0.00281888653981677	NA	NA	IL6_T3_corr,2	IL6	aureus	S. aureus
IL1b_T3_corr,2	msp_040.core	0.215277777777778	0.00799218540120331	-0.0456637641836201	0.440130792317455	1	msp_040.core (Ruminococcus callidus 0.24 %)	Firmicutes	0.842424242424242	Ruminococcus	0.327272727272727	Ruminococcus callidus	0.00242424242424242	IL1b_T3_corr,2	IL1b	aureus	S. aureus
IL1b_T3_corr,2	msp_063.core	0.982638888888889	0.00799218540120331	0.0456589808137269	0.440178739603543	1	msp_063.core (Fusicatenibacter saccharivorans 96.47 %)	Firmicutes	0.972993248312078	Fusicatenibacter	0.971492873218305	Fusicatenibacter saccharivorans	0.964741185296324	IL1b_T3_corr,2	IL1b	aureus	S. aureus
TNF_T3_corr,2	msp_249.core	0.0347222222222222	0.00410690382127216	-0.045620926864513	0.440560288890371	1	msp_249.core (Anaerotruncus sp. Marseille-P4302 0.13 %)	Firmicutes	0.543010752688172	Solobacterium	0.00672043010752688	Anaerotruncus sp. Marseille-P4302	0.00134408602150538	TNF_T3_corr,2	TNF	aureus	S. aureus
TNF_T3_corr,2	msp_001.core	0.413194444444444	0.00410690382127216	-0.0455762342701843	0.441008641554945	1	msp_001.core (Prevotella copri 94.91 %)	Bacteroidetes	0.97787610619469	Prevotella	0.975663716814159	Prevotella copri	0.949115044247788	TNF_T3_corr,2	TNF	aureus	S. aureus
IL1b_T3_corr,2	msp_118.core	0.541666666666667	0.00799218540120331	0.0455096031031365	0.441677562990523	1	msp_118.core (Sutterella wadsworthensis 97.45 %)	Proteobacteria	0.976816074188563	Sutterella	0.976816074188563	Sutterella wadsworthensis	0.974497681607419	IL1b_T3_corr,2	IL1b	aureus	S. aureus
IL1b_T4_corr,2	msp_034.core	0.321554770318021	0.00193920268868742	0.0459105448827642	0.441701978943692	1	msp_034.core (Ruminococcus callidus 97.16 %)	Firmicutes	0.974240422721268	Ruminococcus	0.973579920739762	Ruminococcus callidus	0.971598414795244	IL1b_T4_corr,2	IL1b	Mtb	M. tuberculosis
IL1b_T3_corr,2	msp_001.core	0.413194444444444	0.00799218540120331	-0.0454946904728276	0.441827352484081	1	msp_001.core (Prevotella copri 94.91 %)	Bacteroidetes	0.97787610619469	Prevotella	0.975663716814159	Prevotella copri	0.949115044247788	IL1b_T3_corr,2	IL1b	aureus	S. aureus
IL6_T4_corr,2	msp_014.core	0.732394366197183	0.00457996660813071	-0.0457785636942551	0.442205287105555	1	msp_014.core (Bacteroides thetaiotaomicron 97.40 %)	Bacteroidetes	0.973970944309927	Bacteroides	0.973970944309927	Bacteroides thetaiotaomicron	0.973970944309927	IL6_T4_corr,2	IL6	Mtb	M. tuberculosis
IL6_T4_corr,2	msp_280.core	0.316901408450704	0.00457996660813071	0.0457491097605623	0.442499290007889	1	msp_280.core (Agathobacter 0.20 %)	Firmicutes	0.551587301587302	Agathobacter	0.00198412698412698	NA	NA	IL6_T4_corr,2	IL6	Mtb	M. tuberculosis
TNF_T3_corr,2	msp_035.core	0.121527777777778	0.00410690382127216	-0.0454061793835596	0.442716994784362	1	msp_035.core (Cronobacter sakazakii 0.06 %)	Firmicutes	0.4142305570877	Ruminococcus	0.00882515168229454	Cronobacter sakazakii	0.000551571980143409	TNF_T3_corr,2	TNF	aureus	S. aureus
IL1b_T3_corr,2	msp_234.core	0.770833333333333	0.00799218540120331	-0.0453594032420807	0.443187562193975	1	msp_234.core (Oscillibacter 1.16 %)	Firmicutes	0.645348837209302	Oscillibacter	0.0116279069767442	NA	NA	IL1b_T3_corr,2	IL1b	aureus	S. aureus
IL6_T3_corr,2	msp_273.core	0.149305555555556	0.0187388308233029	0.045261260547429	0.444175800117342	1	msp_273.core (Collinsella bouchesdurhonensis 94.19 %)	Actinobacteria	0.969939879759519	Collinsella	0.967935871743487	Collinsella bouchesdurhonensis	0.94188376753507	IL6_T3_corr,2	IL6	aureus	S. aureus
IL1b_T4_corr,2	msp_270.core	0.0600706713780919	0.00193920268868742	-0.0456493550025759	0.444306677406599	1	msp_270.core (Ruminiclostridium 0.91 %)	Firmicutes	0.563636363636364	Ruminiclostridium	0.00909090909090909	NA	NA	IL1b_T4_corr,2	IL1b	Mtb	M. tuberculosis
TNF_T3_corr,2	msp_243.core	0.0104166666666667	0.00410690382127216	-0.0452369839869808	0.444420443378471	1	msp_243.core (Prevotella sp. Marseille-P4119 0.77 %)	Bacteroidetes	0.911538461538462	Prevotella	0.247435897435897	Prevotella sp. Marseille-P4119	0.00769230769230769	TNF_T3_corr,2	TNF	aureus	S. aureus
TNF_T3_corr,2	msp_250.core	0.0104166666666667	0.00410690382127216	-0.0452369839869808	0.444420443378471	1	msp_250.core (Prevotella sp. P4-119 0.27 %)	Bacteroidetes	0.822281167108753	Prevotella	0.123342175066313	Prevotella sp. P4-119	0.0026525198938992	TNF_T3_corr,2	TNF	aureus	S. aureus
TNF_T3_corr,2	msp_337.core	0.0104166666666667	0.00410690382127216	0.0450998675919711	0.445803647699093	1	msp_337.core ([Bacteroides] pectinophilus 96.11 %)	Firmicutes	0.988888888888889	NA	NA	[Bacteroides] pectinophilus	0.961111111111111	TNF_T3_corr,2	TNF	aureus	S. aureus
IL1b_T4_corr,2	msp_056.core	0.0212014134275618	0.00193920268868742	-0.0454975677069201	0.445824363096526	1	msp_056.core (Clostridium 0.67 %)	Firmicutes	0.529259451061626	Clostridium	0.00673226307612636	NA	NA	IL1b_T4_corr,2	IL1b	Mtb	M. tuberculosis
TNF_T3_corr,2	msp_043.core	0.559027777777778	0.00410690382127216	0.0450909420792977	0.445893771078193	1	msp_043.core (Flavonifractor plautii 97.80 %)	Firmicutes	0.97969837587007	Flavonifractor	0.979118329466357	Flavonifractor plautii	0.977958236658933	TNF_T3_corr,2	TNF	aureus	S. aureus
TNF_T3_corr,2	msp_045.core	0.420138888888889	0.00410690382127216	-0.0450845333008473	0.445958488660197	1	msp_045.core (Firmicutes 33.86 %)	Firmicutes	0.338600451467269	NA	NA	NA	NA	TNF_T3_corr,2	TNF	aureus	S. aureus
IL6_T4_corr,2	msp_223.core	0.0140845070422535	0.00457996660813071	-0.0453999079458512	0.445993412876141	1	msp_223.core (Bacteroides 0.22 %)	Bacteroidetes	0.411894273127753	Bacteroides	0.00220264317180617	NA	NA	IL6_T4_corr,2	IL6	Mtb	M. tuberculosis
IL1b_T3_corr,2	msp_168.core	0.0104166666666667	0.00799218540120331	-0.0449199023235207	0.447622800186997	1	msp_168.core (Merdibacter massiliensis 0.08 %)	Firmicutes	0.532295719844358	Holdemanella	0.0155642023346304	Merdibacter massiliensis	0.000778210116731518	IL1b_T3_corr,2	IL1b	aureus	S. aureus
IL1b_T4_corr,2	msp_248.core	0.0141342756183746	0.00193920268868742	-0.0452658712625426	0.448146696073238	1	msp_248.core (Blautia 0.13 %)	Firmicutes	0.243386243386243	Blautia	0.00132275132275132	NA	NA	IL1b_T4_corr,2	IL1b	Mtb	M. tuberculosis
TNF_T3_corr,2	msp_303.core	0.0243055555555556	0.00410690382127216	0.0448405353566366	0.448426401257924	1	msp_303.core (Prevotella copri 0.67 %)	Bacteroidetes	0.93	Prevotella	0.71	Prevotella copri	0.00666666666666667	TNF_T3_corr,2	TNF	aureus	S. aureus
IFNg_W3_corr,2	msp_188.core	0.0263157894736842	0.00335424693122187	-0.0551045517574016	0.45017368884123	1	msp_188.core (Prevotella stercorea 90.08 %)	Bacteroidetes	0.964187327823691	Prevotella	0.953168044077135	Prevotella stercorea	0.900826446280992	IFNg_W3_corr,2	IFNg	aureus	S. aureus
IL6_T4_corr,2	msp_146.core	0.0598591549295775	0.00457996660813071	0.0449735624924733	0.450280551076446	1	msp_146.core (Dialister 0.17 %)	Firmicutes	0.526490066225166	Dialister	0.00165562913907285	NA	NA	IL6_T4_corr,2	IL6	Mtb	M. tuberculosis
IL1b_T3_corr,2	msp_219.core	0.0173611111111111	0.00799218540120331	-0.04453311243927	0.451546778807833	1	msp_219.core (Coprococcus 3.66 %)	Firmicutes	0.595811518324607	Coprococcus	0.0366492146596859	NA	NA	IL1b_T3_corr,2	IL1b	aureus	S. aureus
IL6_T4_corr,2	msp_204.core	0.172535211267606	0.00457996660813071	0.0448387447330708	0.451641034935703	1	msp_204.core (Bacteroides faecis 97.76 %)	Bacteroidetes	0.978723404255319	Bacteroides	0.978723404255319	Bacteroides faecis	0.977603583426652	IL6_T4_corr,2	IL6	Mtb	M. tuberculosis
TNF_T3_corr,2	msp_089.core	0.03125	0.00410690382127216	-0.0445093955131025	0.451788014856989	1	msp_089.core (Prevotella sp. P4-51 96.66 %)	Bacteroidetes	0.980058651026393	Prevotella	0.978299120234604	Prevotella sp. P4-51	0.966568914956012	TNF_T3_corr,2	TNF	aureus	S. aureus
TNF_T3_corr,2	msp_290.core	0.809027777777778	0.00410690382127216	-0.0444898167895094	0.451987213906346	1	msp_290.core (Eubacterium ramulus 97.29 %)	Firmicutes	0.975903614457831	Eubacterium	0.975903614457831	Eubacterium ramulus	0.97289156626506	TNF_T3_corr,2	TNF	aureus	S. aureus
IL6_T4_corr,2	msp_145.core	0.00704225352112676	0.00457996660813071	0.044785266947536	0.4521813341638	1	msp_145.core (Prevotella sp. P3-122 0.14 %)	Bacteroidetes	0.79002079002079	Prevotella	0.0561330561330561	Prevotella sp. P3-122	0.00138600138600139	IL6_T4_corr,2	IL6	Mtb	M. tuberculosis
IL1b_T4_corr,2	msp_343.core	0.113074204946996	0.00193920268868742	-0.0448585022519408	0.452246351095377	1	msp_343.core (Firmicutes 70.51 %)	Firmicutes	0.705128205128205	NA	NA	NA	NA	IL1b_T4_corr,2	IL1b	Mtb	M. tuberculosis
TNF_T3_corr,2	msp_068.core	0.121527777777778	0.00410690382127216	0.0444643481518046	0.452246412378805	1	msp_068.core (Prevotella sp. 885 0.06 %)	Bacteroidetes	0.447418738049713	Bacteroides	0.00573613766730402	Prevotella sp. 885	0.000637348629700446	TNF_T3_corr,2	TNF	aureus	S. aureus
IL1b_T4_corr,2	msp_226.core	0.660777385159011	0.00193920268868742	-0.0448446240517138	0.452386387999909	1	msp_226.core (Roseburia 0.28 %)	Firmicutes	0.554785020804438	Roseburia	0.00277392510402219	NA	NA	IL1b_T4_corr,2	IL1b	Mtb	M. tuberculosis
IFNg_W3_corr,2	msp_192.core	0.1	0.00335424693122187	0.0547996965221187	0.452687804088734	1	msp_192.core (Holdemanella biformis 95.11 %)	Firmicutes	0.979323308270677	Holdemanella	0.977443609022556	Holdemanella biformis	0.951127819548872	IFNg_W3_corr,2	IFNg	aureus	S. aureus
IFNg_W4_corr,2	msp_154.core	0.918518518518519	0.00653951778655532	-0.0458862071639136	0.452721989246141	1	msp_154.core (Faecalibacterium prausnitzii 1.42 %)	Firmicutes	0.927015250544662	Faecalibacterium	0.604575163398693	Faecalibacterium prausnitzii	0.014161220043573	IFNg_W4_corr,2	IFNg	Mtb	M. tuberculosis
IL1b_T3_corr,2	msp_077.core	0.993055555555556	0.00799218540120331	-0.0444130362132528	0.452768876013179	1	msp_077.core (Blautia 4.69 %)	Firmicutes	0.7390625	Blautia	0.046875	NA	NA	IL1b_T3_corr,2	IL1b	aureus	S. aureus
IFNg_W3_corr,2	msp_014.core	0.747368421052632	0.00335424693122187	0.0547833053746527	0.452823202986595	1	msp_014.core (Bacteroides thetaiotaomicron 97.40 %)	Bacteroidetes	0.973970944309927	Bacteroides	0.973970944309927	Bacteroides thetaiotaomicron	0.973970944309927	IFNg_W3_corr,2	IFNg	aureus	S. aureus
IL6_T4_corr,2	msp_339.core	0.00704225352112676	0.00457996660813071	0.0445827168789637	0.454231038507558	1	msp_339.core (Prevotella sp. P3-120 0.61 %)	Bacteroidetes	0.50609756097561	Prevotella	0.024390243902439	Prevotella sp. P3-120	0.00609756097560976	IL6_T4_corr,2	IL6	Mtb	M. tuberculosis
TNF_T3_corr,2	msp_316.core	0.177083333333333	0.00410690382127216	-0.0442399428012953	0.454533830640705	1	msp_316.core (Firmicutes 25.44 %)	Firmicutes	0.254416961130742	NA	NA	NA	NA	TNF_T3_corr,2	TNF	aureus	S. aureus
IL6_T4_corr,2	msp_338.core	0.0140845070422535	0.00457996660813071	-0.0445362355584933	0.454702139865228	1	msp_338.core (Ruminococcus 2.23 %)	Firmicutes	0.58659217877095	Ruminococcus	0.0223463687150838	NA	NA	IL6_T4_corr,2	IL6	Mtb	M. tuberculosis
IL6_T4_corr,2	msp_107.core	0.123239436619718	0.00457996660813071	0.0444893311044788	0.455177807235502	1	msp_107.core (Bifidobacterium angulatum 97.93 %)	Actinobacteria	0.982644628099174	Bifidobacterium	0.982644628099174	Bifidobacterium angulatum	0.979338842975207	IL6_T4_corr,2	IL6	Mtb	M. tuberculosis
IFNg_W4_corr,2	msp_121.core	0.0296296296296296	0.00653951778655532	-0.0456374851965214	0.455177993791195	1	msp_121.core (Ruminococcus champanellensis 96.87 %)	Firmicutes	0.973180076628352	Ruminococcus	0.972541507024266	Ruminococcus champanellensis	0.968710089399745	IFNg_W4_corr,2	IFNg	Mtb	M. tuberculosis
IL1b_T3_corr,2	msp_028.core	0.416666666666667	0.00799218540120331	0.0441718253632727	0.455229449168832	1	msp_028.core (Bacteroides massiliensis 97.77 %)	Bacteroidetes	0.982192543127435	Bacteroides	0.980523094045632	Bacteroides massiliensis	0.977740678909293	IL1b_T3_corr,2	IL1b	aureus	S. aureus
IL1b_T3_corr,2	msp_232.core	0.09375	0.00799218540120331	-0.0441101734366652	0.455859555285092	1	msp_232.core (Proteobacteria 18.40 %)	Proteobacteria	0.183950617283951	NA	NA	NA	NA	IL1b_T3_corr,2	IL1b	aureus	S. aureus
IL1b_T3_corr,2	msp_123.core	0.0138888888888889	0.00799218540120331	-0.0441069496617186	0.455892516912747	1	msp_123.core (Prevotellamassilia timonensis 0.06 %)	Bacteroidetes	0.591994835377663	Prevotellamassilia	0.0464816010329245	Prevotellamassilia timonensis	0.000645577792123951	IL1b_T3_corr,2	IL1b	aureus	S. aureus
IFNg_W3_corr,2	msp_193.core	0.852631578947368	0.00335424693122187	0.0543692671090103	0.456250876992901	1	msp_193.core (Faecalibacterium prausnitzii 94.50 %)	Firmicutes	0.960732984293194	Faecalibacterium	0.960732984293194	Faecalibacterium prausnitzii	0.945026178010471	IFNg_W3_corr,2	IFNg	aureus	S. aureus
IFNg_W4_corr,2	msp_037.core	0.992592592592593	0.00653951778655532	0.0454815095715431	0.456721972906144	1	msp_037.core (Blautia obeum 94.66 %)	Firmicutes	0.971621621621622	Blautia	0.968243243243243	Blautia obeum	0.946621621621622	IFNg_W4_corr,2	IFNg	Mtb	M. tuberculosis
IL1b_T4_corr,2	msp_321.core	0.0706713780918728	0.00193920268868742	0.044342268051934	0.457471750316009	1	msp_321.core (Oscillibacter sp. ER4 0.37 %)	Firmicutes	0.9	Oscillibacter	0.507407407407407	Oscillibacter sp. ER4	0.0037037037037037	IL1b_T4_corr,2	IL1b	Mtb	M. tuberculosis
IFNg_W4_corr,2	msp_102.core	0.0296296296296296	0.00653951778655532	-0.0454029465469304	0.457500763344374	1	msp_102.core (Clostridium 0.12 %)	Firmicutes	0.333333333333333	Clostridium	0.00119260584376863	NA	NA	IFNg_W4_corr,2	IFNg	Mtb	M. tuberculosis
IL6_T4_corr,2	msp_205.core	0.0809859154929577	0.00457996660813071	-0.0441447685777318	0.458680614891372	1	msp_205.core (Eubacterium coprostanoligenes 0.10 %)	Firmicutes	0.568627450980392	Eubacterium	0.0274509803921569	Eubacterium coprostanoligenes	0.000980392156862745	IL6_T4_corr,2	IL6	Mtb	M. tuberculosis
IL1b_T3_corr,2	msp_038.core	0.149305555555556	0.00799218540120331	-0.0436066750010022	0.461023731643491	1	msp_038.core (Prevotella 2.40 %)	Bacteroidetes	0.692139737991266	Prevotella	0.0240174672489083	NA	NA	IL1b_T3_corr,2	IL1b	aureus	S. aureus
TNF_T3_corr,2	msp_063.core	0.982638888888889	0.00410690382127216	0.0436063612119568	0.461026960157577	1	msp_063.core (Fusicatenibacter saccharivorans 96.47 %)	Firmicutes	0.972993248312078	Fusicatenibacter	0.971492873218305	Fusicatenibacter saccharivorans	0.964741185296324	TNF_T3_corr,2	TNF	aureus	S. aureus
IFNg_W3_corr,2	msp_283.core	0.00526315789473684	0.00335424693122187	-0.0537114848328459	0.461726061471369	1	msp_283.core (Prevotella 2.81 %)	Bacteroidetes	0.869477911646586	Prevotella	0.0281124497991968	NA	NA	IFNg_W3_corr,2	IFNg	aureus	S. aureus
IL6_T3_corr,2	msp_223.core	0.0138888888888889	0.0187388308233029	0.0435282906693593	0.461830603198863	1	msp_223.core (Bacteroides 0.22 %)	Bacteroidetes	0.411894273127753	Bacteroides	0.00220264317180617	NA	NA	IL6_T3_corr,2	IL6	aureus	S. aureus
IL6_T4_corr,2	msp_285.core	0.144366197183099	0.00457996660813071	-0.0438351834219149	0.461840621357663	1	msp_285.core (Firmicutes 51.13 %)	Firmicutes	0.511326860841424	NA	NA	NA	NA	IL6_T4_corr,2	IL6	Mtb	M. tuberculosis
IFNg_W3_corr,2	msp_105.core	0.0631578947368421	0.00335424693122187	0.053694582025773	0.46186723341042	1	msp_105.core (Megasphaera sp. BL7 0.14 %)	Firmicutes	0.55472972972973	Dialister	0.0358108108108108	Megasphaera sp. BL7	0.00135135135135135	IFNg_W3_corr,2	IFNg	aureus	S. aureus
IFNg_W4_corr,2	msp_033.core	0.518518518518518	0.00653951778655532	-0.0448775744001323	0.462727757894641	1	msp_033.core (Faecalibacterium prausnitzii 97.19 %)	Firmicutes	0.983282674772036	Faecalibacterium	0.982522796352584	Faecalibacterium prausnitzii	0.971884498480243	IFNg_W4_corr,2	IFNg	Mtb	M. tuberculosis
IL6_T3_corr,2	msp_338.core	0.0138888888888889	0.0187388308233029	-0.0434130545102813	0.463018242417273	1	msp_338.core (Ruminococcus 2.23 %)	Firmicutes	0.58659217877095	Ruminococcus	0.0223463687150838	NA	NA	IL6_T3_corr,2	IL6	aureus	S. aureus
IL6_T3_corr,2	msp_197.core	0.576388888888889	0.0187388308233029	-0.0434085676250133	0.463064519086693	1	msp_197.core (Intestinibacillus 5.96 %)	Firmicutes	0.82741116751269	Intestinibacillus	0.0596446700507614	NA	NA	IL6_T3_corr,2	IL6	aureus	S. aureus
IFNg_W4_corr,2	msp_146.core	0.0592592592592593	0.00653951778655532	0.0448251670069644	0.463250976127628	1	msp_146.core (Dialister 0.17 %)	Firmicutes	0.526490066225166	Dialister	0.00165562913907285	NA	NA	IFNg_W4_corr,2	IFNg	Mtb	M. tuberculosis
IFNg_W4_corr,2	msp_174.core	0.0185185185185185	0.00653951778655532	0.0447911844184978	0.463590422304967	1	msp_174.core (Prevotella sp. 109 96.04 %)	Bacteroidetes	0.976092333058533	Prevotella	0.967023907666941	Prevotella sp. 109	0.96042868920033	IFNg_W4_corr,2	IFNg	Mtb	M. tuberculosis
IL6_T3_corr,2	msp_345.core	0.0104166666666667	0.0187388308233029	0.0433316374146573	0.463858357863985	1	msp_345.core (Bacteroides sp. AR20 0.67 %)	Firmicutes	0.838926174496644	Blautia	0.0469798657718121	Bacteroides sp. AR20	0.00671140939597315	IL6_T3_corr,2	IL6	aureus	S. aureus
IFNg_W4_corr,2	msp_122.core	0.533333333333333	0.00653951778655532	-0.0446756115781868	0.464745889856805	1	msp_122.core (Intestinimonas 0.09 %)	Firmicutes	0.469656992084433	Intestinimonas	0.000879507475813544	NA	NA	IFNg_W4_corr,2	IFNg	Mtb	M. tuberculosis
IL1b_T4_corr,2	msp_291.core	0.975265017667845	0.00193920268868742	0.0435986547572028	0.465057630162275	1	msp_291.core (Blautia massiliensis 94.22 %)	Firmicutes	0.977777777777778	Blautia	0.977777777777778	Blautia massiliensis	0.942222222222222	IL1b_T4_corr,2	IL1b	Mtb	M. tuberculosis
IL6_T4_corr,2	msp_232.core	0.0950704225352113	0.00457996660813071	-0.0434707735368106	0.465575677611997	1	msp_232.core (Proteobacteria 18.40 %)	Proteobacteria	0.183950617283951	NA	NA	NA	NA	IL6_T4_corr,2	IL6	Mtb	M. tuberculosis
IL1b_T4_corr,2	msp_089.core	0.0318021201413428	0.00193920268868742	-0.0435457048260178	0.465600432764138	1	msp_089.core (Prevotella sp. P4-51 96.66 %)	Bacteroidetes	0.980058651026393	Prevotella	0.978299120234604	Prevotella sp. P4-51	0.966568914956012	IL1b_T4_corr,2	IL1b	Mtb	M. tuberculosis
IFNg_W3_corr,2	msp_033.core	0.484210526315789	0.00335424693122187	0.0532172042932666	0.465864140590651	1	msp_033.core (Faecalibacterium prausnitzii 97.19 %)	Firmicutes	0.983282674772036	Faecalibacterium	0.982522796352584	Faecalibacterium prausnitzii	0.971884498480243	IFNg_W3_corr,2	IFNg	aureus	S. aureus
IL6_T3_corr,2	msp_343.core	0.114583333333333	0.0187388308233029	0.043123661580699	0.466008218796568	1	msp_343.core (Firmicutes 70.51 %)	Firmicutes	0.705128205128205	NA	NA	NA	NA	IL6_T3_corr,2	IL6	aureus	S. aureus
IL1b_T4_corr,2	msp_330.core	0.0424028268551237	0.00193920268868742	-0.0434930052072439	0.466141016837496	1	msp_330.core (Firmicutes 24.88 %)	Firmicutes	0.248826291079812	NA	NA	NA	NA	IL1b_T4_corr,2	IL1b	Mtb	M. tuberculosis
IL6_T4_corr,2	msp_038.core	0.144366197183099	0.00457996660813071	-0.0433903432640053	0.466402299201864	1	msp_038.core (Prevotella 2.40 %)	Bacteroidetes	0.692139737991266	Prevotella	0.0240174672489083	NA	NA	IL6_T4_corr,2	IL6	Mtb	M. tuberculosis
TNF_T3_corr,2	msp_295.core	0.0555555555555556	0.00410690382127216	-0.0430652185799364	0.466613337471697	1	msp_295.core (Prevotella 0.25 %)	Bacteroidetes	0.467661691542289	Prevotella	0.00248756218905473	NA	NA	TNF_T3_corr,2	TNF	aureus	S. aureus
IFNg_W3_corr,2	msp_060.core	0.1	0.00335424693122187	0.0531058480018558	0.46679921942625	1	msp_060.core (Barnesiella sp. An22 0.52 %)	Bacteroidetes	0.406303724928367	Barnesiella	0.00573065902578797	Barnesiella sp. An22	0.00515759312320917	IFNg_W3_corr,2	IFNg	aureus	S. aureus
IL6_T4_corr,2	msp_158.core	0.0176056338028169	0.00457996660813071	0.04331548969701	0.467172333657941	1	msp_158.core (Bacteroides 0.22 %)	Bacteroidetes	0.3199121522694	Bacteroides	0.00219619326500732	NA	NA	IL6_T4_corr,2	IL6	Mtb	M. tuberculosis
IL1b_T4_corr,2	msp_136.core	0.113074204946996	0.00193920268868742	0.0432580980286344	0.468554867577876	1	msp_136.core (Oscillibacter 0.89 %)	Firmicutes	0.538324420677362	Oscillibacter	0.0089126559714795	NA	NA	IL1b_T4_corr,2	IL1b	Mtb	M. tuberculosis
IL1b_T4_corr,2	msp_203.core	0.247349823321555	0.00193920268868742	-0.0432389391247343	0.468752043028644	1	msp_203.core (Blautia sp. SG-772 1.12 %)	Firmicutes	0.921787709497207	Blautia	0.699720670391061	Blautia sp. SG-772	0.0111731843575419	IL1b_T4_corr,2	IL1b	Mtb	M. tuberculosis
IL1b_T3_corr,2	msp_075.core	0.930555555555556	0.00799218540120331	-0.0428337550150894	0.469014166078288	1	msp_075.core (Blautia massiliensis 96.21 %)	Firmicutes	0.974385245901639	Blautia	0.974385245901639	Blautia massiliensis	0.962090163934426	IL1b_T3_corr,2	IL1b	aureus	S. aureus
IL6_T3_corr,2	msp_290.core	0.809027777777778	0.0187388308233029	0.0428317955392466	0.469034519485793	1	msp_290.core (Eubacterium ramulus 97.29 %)	Firmicutes	0.975903614457831	Eubacterium	0.975903614457831	Eubacterium ramulus	0.97289156626506	IL6_T3_corr,2	IL6	aureus	S. aureus
IL1b_T4_corr,2	msp_265.core	0.0636042402826855	0.00193920268868742	-0.0431766043992566	0.46939388195424	1	msp_265.core (Firmicutes 24.11 %)	Firmicutes	0.241086587436333	NA	NA	NA	NA	IL1b_T4_corr,2	IL1b	Mtb	M. tuberculosis
TNF_T3_corr,2	msp_162.core	0.930555555555556	0.00410690382127216	-0.0427759747656321	0.469614543416594	1	msp_162.core (Blautia sp. Marseille-P3087 65.89 %)	Firmicutes	0.967980295566502	Blautia	0.963054187192118	Blautia sp. Marseille-P3087	0.658866995073892	TNF_T3_corr,2	TNF	aureus	S. aureus
IL6_T4_corr,2	msp_137.core	0.848591549295775	0.00457996660813071	0.0429583272488003	0.470856177377558	1	msp_137.core (Roseburia inulinivorans 97.61 %)	Firmicutes	0.978899082568807	Roseburia	0.978899082568807	Roseburia inulinivorans	0.976146788990826	IL6_T4_corr,2	IL6	Mtb	M. tuberculosis
IL6_T3_corr,2	msp_222.core	0.729166666666667	0.0187388308233029	-0.0426514989721268	0.470909368886488	1	msp_222.core (Oscillibacter 7.22 %)	Firmicutes	0.813031161473088	Oscillibacter	0.0722379603399433	NA	NA	IL6_T3_corr,2	IL6	aureus	S. aureus
IL1b_T3_corr,2	msp_205.core	0.0798611111111111	0.00799218540120331	-0.0426171686228853	0.471266825453344	1	msp_205.core (Eubacterium coprostanoligenes 0.10 %)	Firmicutes	0.568627450980392	Eubacterium	0.0274509803921569	Eubacterium coprostanoligenes	0.000980392156862745	IL1b_T3_corr,2	IL1b	aureus	S. aureus
IFNg_W4_corr,2	msp_023.core	0.262962962962963	0.00653951778655532	-0.0440048420995722	0.471483426404656	1	msp_023.core (Bacteroides eggerthii 98.03 %)	Bacteroidetes	0.982080924855491	Bacteroides	0.98150289017341	Bacteroides eggerthii	0.980346820809249	IFNg_W4_corr,2	IFNg	Mtb	M. tuberculosis
IL6_T4_corr,2	msp_025.core	0.640845070422535	0.00457996660813071	-0.042762236661191	0.472885454956634	1	msp_025.core (Roseburia 0.14 %)	Firmicutes	0.522038567493113	Roseburia	0.00137741046831956	NA	NA	IL6_T4_corr,2	IL6	Mtb	M. tuberculosis
IFNg_W3_corr,2	msp_235.core	0.0263157894736842	0.00335424693122187	0.052157986729554	0.474800253458727	1	msp_235.core (Ruminococcus 0.85 %)	Firmicutes	0.468446601941748	Ruminococcus	0.00849514563106796	NA	NA	IFNg_W3_corr,2	IFNg	aureus	S. aureus
IFNg_W4_corr,2	msp_137.core	0.840740740740741	0.00653951778655532	0.0436299872956517	0.47527185423249	1	msp_137.core (Roseburia inulinivorans 97.61 %)	Firmicutes	0.978899082568807	Roseburia	0.978899082568807	Roseburia inulinivorans	0.976146788990826	IFNg_W4_corr,2	IFNg	Mtb	M. tuberculosis
IFNg_W3_corr,2	msp_172.core	0.0894736842105263	0.00335424693122187	-0.0520683778488377	0.475560499997906	1	msp_172.core (Gemmiger formicilis 0.20 %)	Firmicutes	0.932323232323232	Gemmiger	0.497979797979798	Gemmiger formicilis	0.00202020202020202	IFNg_W3_corr,2	IFNg	aureus	S. aureus
IL6_T4_corr,2	msp_181.core	0.397887323943662	0.00457996660813071	0.0423466451266228	0.477202059815218	1	msp_181.core (Eggerthella lenta 97.46 %)	Actinobacteria	0.984740590030519	Eggerthella	0.984740590030519	Eggerthella lenta	0.974567650050865	IL6_T4_corr,2	IL6	Mtb	M. tuberculosis
IFNg_W4_corr,2	msp_283.core	0.00740740740740741	0.00653951778655532	0.0434019163450241	0.477584929399452	1	msp_283.core (Prevotella 2.81 %)	Bacteroidetes	0.869477911646586	Prevotella	0.0281124497991968	NA	NA	IFNg_W4_corr,2	IFNg	Mtb	M. tuberculosis
IL1b_T3_corr,2	msp_110.core	0.982638888888889	0.00799218540120331	-0.0419410567626498	0.478336932013634	1	msp_110.core (Anaerostipes hadrus 98.06 %)	Firmicutes	0.983150800336984	Anaerostipes	0.982308340353833	Anaerostipes hadrus	0.980623420387532	IL1b_T3_corr,2	IL1b	aureus	S. aureus
IL6_T4_corr,2	msp_235.core	0.0176056338028169	0.00457996660813071	0.0422369144558156	0.478345363196283	1	msp_235.core (Ruminococcus 0.85 %)	Firmicutes	0.468446601941748	Ruminococcus	0.00849514563106796	NA	NA	IL6_T4_corr,2	IL6	Mtb	M. tuberculosis
TNF_T3_corr,2	msp_227.core	0.0104166666666667	0.00410690382127216	0.0419176245911188	0.478582991855445	1	msp_227.core (Succinatimonas hippei 0.11 %)	Proteobacteria	0.655793025871766	Succinivibrio	0.0483689538807649	Succinatimonas hippei	0.00112485939257593	TNF_T3_corr,2	TNF	aureus	S. aureus
IFNg_W3_corr,2	msp_230.core	0.0157894736842105	0.00335424693122187	-0.0516497031377952	0.479121319603589	1	msp_230.core (Anaerotruncus 0.12 %)	Firmicutes	0.402352941176471	Anaerotruncus	0.00117647058823529	NA	NA	IFNg_W3_corr,2	IFNg	aureus	S. aureus
IL1b_T4_corr,2	msp_141.core	0.23321554770318	0.00193920268868742	-0.0421943250717302	0.479571627442854	1	msp_141.core (Oscillibacter 1.13 %)	Firmicutes	0.525519848771267	Oscillibacter	0.0113421550094518	NA	NA	IL1b_T4_corr,2	IL1b	Mtb	M. tuberculosis
IFNg_W3_corr,2	msp_182.core	0.231578947368421	0.00335424693122187	-0.051581342416318	0.479704094223354	1	msp_182.core (Eubacterium 0.72 %)	Firmicutes	0.487679671457906	Eubacterium	0.00718685831622177	NA	NA	IFNg_W3_corr,2	IFNg	aureus	S. aureus
IL6_T3_corr,2	msp_248.core	0.0138888888888889	0.0187388308233029	0.0417365542604694	0.480486718085763	1	msp_248.core (Blautia 0.13 %)	Firmicutes	0.243386243386243	Blautia	0.00132275132275132	NA	NA	IL6_T3_corr,2	IL6	aureus	S. aureus
IFNg_W3_corr,2	msp_311.core	0.0263157894736842	0.00335424693122187	-0.0514197680823203	0.481083037564431	1	msp_311.core (Prevotella copri 0.31 %)	Bacteroidetes	0.815047021943574	Prevotella	0.25705329153605	Prevotella copri	0.00313479623824451	IFNg_W3_corr,2	IFNg	aureus	S. aureus
IL6_T4_corr,2	msp_094.core	0.0880281690140845	0.00457996660813071	-0.0418923831019144	0.481944753603204	1	msp_094.core (Megamonas funiformis 97.38 %)	Firmicutes	0.980379332897318	Megamonas	0.980379332897318	Megamonas funiformis	0.973839110529758	IL6_T4_corr,2	IL6	Mtb	M. tuberculosis
IL1b_T3_corr,2	msp_307.core	0.0138888888888889	0.00799218540120331	-0.0415977752301819	0.481948578764182	1	msp_307.core (Firmicutes 28.61 %)	Firmicutes	0.286144578313253	NA	NA	NA	NA	IL1b_T3_corr,2	IL1b	aureus	S. aureus
IL1b_T3_corr,2	msp_301.core	0.131944444444444	0.00799218540120331	0.0414396048831219	0.48361763200904	1	msp_301.core (Bacillus 0.28 %)	Firmicutes	0.401685393258427	Bacillus	0.00280898876404494	NA	NA	IL1b_T3_corr,2	IL1b	aureus	S. aureus
IFNg_W3_corr,2	msp_098.core	0.552631578947368	0.00335424693122187	-0.0510916455475134	0.483889949827921	1	msp_098.core (Oscillibacter 0.17 %)	Firmicutes	0.395194697597349	Oscillibacter	0.00165700082850041	NA	NA	IFNg_W3_corr,2	IFNg	aureus	S. aureus
IFNg_W4_corr,2	msp_302.core	0.125925925925926	0.00653951778655532	0.0426700401303265	0.485048734113181	1	msp_302.core (Coprococcus 0.59 %)	Firmicutes	0.530791788856305	Coprococcus	0.00586510263929619	NA	NA	IFNg_W4_corr,2	IFNg	Mtb	M. tuberculosis
IL6_T3_corr,2	msp_205.core	0.0798611111111111	0.0187388308233029	-0.0413026815020129	0.485064997730548	1	msp_205.core (Eubacterium coprostanoligenes 0.10 %)	Firmicutes	0.568627450980392	Eubacterium	0.0274509803921569	Eubacterium coprostanoligenes	0.000980392156862745	IL6_T3_corr,2	IL6	aureus	S. aureus
IFNg_W4_corr,2	msp_204.core	0.17037037037037	0.00653951778655532	-0.0426242431947341	0.485517858832943	1	msp_204.core (Bacteroides faecis 97.76 %)	Bacteroidetes	0.978723404255319	Bacteroides	0.978723404255319	Bacteroides faecis	0.977603583426652	IFNg_W4_corr,2	IFNg	Mtb	M. tuberculosis
IL6_T4_corr,2	msp_183.core	0.0492957746478873	0.00457996660813071	-0.0415208518266156	0.485842578514952	1	msp_183.core (Blautia 5.87 %)	Firmicutes	0.792785234899329	Blautia	0.0587248322147651	NA	NA	IL6_T4_corr,2	IL6	Mtb	M. tuberculosis
IL6_T4_corr,2	msp_192.core	0.0985915492957746	0.00457996660813071	0.04147482940629	0.486326589009253	1	msp_192.core (Holdemanella biformis 95.11 %)	Firmicutes	0.979323308270677	Holdemanella	0.977443609022556	Holdemanella biformis	0.951127819548872	IL6_T4_corr,2	IL6	Mtb	M. tuberculosis
IL1b_T4_corr,2	msp_267.core	0.00706713780918728	0.00193920268868742	-0.0415006223716389	0.486830855750242	1	msp_267.core (Bacteroidetes 57.21 %)	Bacteroidetes	0.572115384615385	NA	NA	NA	NA	IL1b_T4_corr,2	IL1b	Mtb	M. tuberculosis
TNF_T3_corr,2	msp_306.core	0.0104166666666667	0.00410690382127216	0.0411292053198125	0.486902095610501	1	msp_306.core (Duodenibacillus 0.60 %)	Proteobacteria	0.565868263473054	Duodenibacillus	0.00598802395209581	NA	NA	TNF_T3_corr,2	TNF	aureus	S. aureus
IFNg_W3_corr,2	msp_095.core	0.184210526315789	0.00335424693122187	-0.0507300710412171	0.486993203374948	1	msp_095.core (Tidjanibacter massiliensis 97.64 %)	Bacteroidetes	0.980903882877148	Tidjanibacter	0.98026734563972	Tidjanibacter massiliensis	0.97644812221515	IFNg_W3_corr,2	IFNg	aureus	S. aureus
IL1b_T4_corr,2	msp_212.core	0.0141342756183746	0.00193920268868742	0.0414438687464672	0.487427354185481	1	msp_212.core (Dialister succinatiphilus 0.49 %)	Firmicutes	0.913978494623656	Dialister	0.49266862170088	Dialister succinatiphilus	0.00488758553274682	IL1b_T4_corr,2	IL1b	Mtb	M. tuberculosis
IL6_T4_corr,2	msp_303.core	0.0246478873239437	0.00457996660813071	0.0413688795189877	0.487441832125818	1	msp_303.core (Prevotella copri 0.67 %)	Bacteroidetes	0.93	Prevotella	0.71	Prevotella copri	0.00666666666666667	IL6_T4_corr,2	IL6	Mtb	M. tuberculosis
IL1b_T3_corr,2	msp_264.core	0.40625	0.00799218540120331	-0.0410586229705438	0.487650625406077	1	msp_264.core (Alistipes indistinctus 96.36 %)	Bacteroidetes	0.970247933884298	Alistipes	0.970247933884298	Alistipes indistinctus	0.963636363636364	IL1b_T3_corr,2	IL1b	aureus	S. aureus
IL1b_T4_corr,2	msp_338.core	0.0106007067137809	0.00193920268868742	0.0414055198763048	0.487830634946118	1	msp_338.core (Ruminococcus 2.23 %)	Firmicutes	0.58659217877095	Ruminococcus	0.0223463687150838	NA	NA	IL1b_T4_corr,2	IL1b	Mtb	M. tuberculosis
IFNg_W3_corr,2	msp_325.core	0.0473684210526316	0.00335424693122187	-0.0505959600841992	0.48814693108695	1	msp_325.core (Emergencia 0.42 %)	Firmicutes	0.407563025210084	Emergencia	0.00420168067226891	NA	NA	IFNg_W3_corr,2	IFNg	aureus	S. aureus
IL6_T3_corr,2	msp_023.core	0.25	0.0187388308233029	0.0409474827113762	0.488830525312653	1	msp_023.core (Bacteroides eggerthii 98.03 %)	Bacteroidetes	0.982080924855491	Bacteroides	0.98150289017341	Bacteroides eggerthii	0.980346820809249	IL6_T3_corr,2	IL6	aureus	S. aureus
IL1b_T3_corr,2	msp_098.core	0.541666666666667	0.00799218540120331	0.040875229349608	0.489598409699927	1	msp_098.core (Oscillibacter 0.17 %)	Firmicutes	0.395194697597349	Oscillibacter	0.00165700082850041	NA	NA	IL1b_T3_corr,2	IL1b	aureus	S. aureus
IL1b_T3_corr,2	msp_124.core	0.03125	0.00799218540120331	0.0407844461020419	0.490564138323419	1	msp_124.core (Akkermansia muciniphila 97.97 %)	Verrucomicrobia	0.980314960629921	Akkermansia	0.980314960629921	Akkermansia muciniphila	0.979658792650919	IL1b_T3_corr,2	IL1b	aureus	S. aureus
IL1b_T4_corr,2	msp_249.core	0.0353356890459364	0.00193920268868742	-0.041139141448416	0.490636833939133	1	msp_249.core (Anaerotruncus sp. Marseille-P4302 0.13 %)	Firmicutes	0.543010752688172	Solobacterium	0.00672043010752688	Anaerotruncus sp. Marseille-P4302	0.00134408602150538	IL1b_T4_corr,2	IL1b	Mtb	M. tuberculosis
IFNg_W3_corr,2	msp_338.core	0.0157894736842105	0.00335424693122187	0.0502560645873676	0.491077516901167	1	msp_338.core (Ruminococcus 2.23 %)	Firmicutes	0.58659217877095	Ruminococcus	0.0223463687150838	NA	NA	IFNg_W3_corr,2	IFNg	aureus	S. aureus
IL1b_T4_corr,2	msp_216.core	0.0742049469964664	0.00193920268868742	-0.041092291351183	0.491131273425676	1	msp_216.core (Bifidobacterium animalis 97.44 %)	Actinobacteria	0.980552712384852	Bifidobacterium	0.980552712384852	Bifidobacterium animalis	0.974411463664278	IL1b_T4_corr,2	IL1b	Mtb	M. tuberculosis
TNF_T3_corr,2	msp_194.core	0.493055555555556	0.00410690382127216	-0.0407198091574187	0.491252349690958	1	msp_194.core (Adlercreutzia 0.11 %)	Actinobacteria	0.455964325529543	Adlercreutzia	0.00111482720178372	NA	NA	TNF_T3_corr,2	TNF	aureus	S. aureus
IFNg_W3_corr,2	msp_089.core	0.0421052631578947	0.00335424693122187	-0.0502084402226562	0.491488882686307	1	msp_089.core (Prevotella sp. P4-51 96.66 %)	Bacteroidetes	0.980058651026393	Prevotella	0.978299120234604	Prevotella sp. P4-51	0.966568914956012	IFNg_W3_corr,2	IFNg	aureus	S. aureus
IFNg_W4_corr,2	msp_077.core	0.992592592592593	0.00653951778655532	0.0420399063605368	0.491524941434145	1	msp_077.core (Blautia 4.69 %)	Firmicutes	0.7390625	Blautia	0.046875	NA	NA	IFNg_W4_corr,2	IFNg	Mtb	M. tuberculosis
IFNg_W4_corr,2	msp_015.core	0.388888888888889	0.00653951778655532	-0.0420362709835386	0.491562437517319	1	msp_015.core (Bacteroides cellulosilyticus 98.06 %)	Bacteroidetes	0.982597054886212	Bacteroides	0.982597054886212	Bacteroides cellulosilyticus	0.980589022757697	IFNg_W4_corr,2	IFNg	Mtb	M. tuberculosis
IL1b_T4_corr,2	msp_199.core	0.109540636042403	0.00193920268868742	0.0410187711970938	0.491907715702672	1	msp_199.core (Ruminococcaceae bacterium FB2012 0.10 %)	Firmicutes	0.69748743718593	Ruminococcus	0.0683417085427136	Ruminococcaceae bacterium FB2012	0.00100502512562814	IL1b_T4_corr,2	IL1b	Mtb	M. tuberculosis
IL1b_T4_corr,2	msp_190.core	0.19434628975265	0.00193920268868742	-0.0408079817245846	0.494137478716489	1	msp_190.core (Phascolarctobacterium succinatutens 94.65 %)	Firmicutes	0.984081041968162	Phascolarctobacterium	0.979739507959479	Phascolarctobacterium succinatutens	0.946454413892909	IL1b_T4_corr,2	IL1b	Mtb	M. tuberculosis
IFNg_W4_corr,2	msp_150.core	0.0148148148148148	0.00653951778655532	-0.0417354181238863	0.494670785773227	1	msp_150.core (Lachnospiraceae bacterium 6_1_37FAA 95.08 %)	Firmicutes	0.982419127988748	Coprococcus	0.962728551336146	Lachnospiraceae bacterium 6_1_37FAA	0.950773558368495	IFNg_W4_corr,2	IFNg	Mtb	M. tuberculosis
IFNg_W3_corr,2	msp_155.core	0.547368421052632	0.00335424693122187	0.0498131746560046	0.49491014606659	1	msp_155.core (Ruminococcus lactaris 97.72 %)	Firmicutes	0.979945305378304	Ruminococcus	0.979945305378304	Ruminococcus lactaris	0.977210574293528	IFNg_W3_corr,2	IFNg	aureus	S. aureus
IL6_T4_corr,2	msp_246.core	0.0704225352112676	0.00457996660813071	-0.0406267135938498	0.495292331198803	1	msp_246.core (Anaerovibrio 0.14 %)	Firmicutes	0.36908077994429	Anaerovibrio	0.00139275766016713	NA	NA	IL6_T4_corr,2	IL6	Mtb	M. tuberculosis
IL6_T3_corr,2	msp_219.core	0.0173611111111111	0.0187388308233029	-0.0403187203665868	0.495534384092962	1	msp_219.core (Coprococcus 3.66 %)	Firmicutes	0.595811518324607	Coprococcus	0.0366492146596859	NA	NA	IL6_T3_corr,2	IL6	aureus	S. aureus
IL6_T3_corr,2	msp_163.core	0.381944444444444	0.0187388308233029	-0.0402864433304815	0.495879834324996	1	msp_163.core (Lachnospiraceae bacterium TF01-11 95.39 %)	Firmicutes	0.970506912442396	Acetivibrio	0.000921658986175115	Lachnospiraceae bacterium TF01-11	0.953917050691244	IL6_T3_corr,2	IL6	aureus	S. aureus
IL6_T3_corr,2	msp_140.core	0.90625	0.0187388308233029	0.0402128274254024	0.496668198590798	1	msp_140.core (Dorea longicatena 96.83 %)	Firmicutes	0.971342383107089	Dorea	0.971342383107089	Dorea longicatena	0.968325791855204	IL6_T3_corr,2	IL6	aureus	S. aureus
TNF_T3_corr,2	msp_239.core	0.645833333333333	0.00410690382127216	-0.0402113750797747	0.496683758670603	1	msp_239.core (Oscillibacter 1.62 %)	Firmicutes	0.654054054054054	Oscillibacter	0.0162162162162162	NA	NA	TNF_T3_corr,2	TNF	aureus	S. aureus
IL6_T4_corr,2	msp_119.core	0.0669014084507042	0.00457996660813071	-0.0404864428920419	0.496783600681314	1	msp_119.core (Anaeromassilibacillus sp. Marseille-P3876 97.33 %)	Firmicutes	0.98016415868673	Anaeromassilibacillus	0.978796169630643	Anaeromassilibacillus sp. Marseille-P3876	0.973324213406293	IL6_T4_corr,2	IL6	Mtb	M. tuberculosis
IL1b_T4_corr,2	msp_341.core	0.0706713780918728	0.00193920268868742	0.040521651766237	0.497174913697123	1	msp_341.core (Firmicutes 43.31 %)	Firmicutes	0.43312101910828	NA	NA	NA	NA	IL1b_T4_corr,2	IL1b	Mtb	M. tuberculosis
TNF_T3_corr,2	msp_204.core	0.177083333333333	0.00410690382127216	-0.0401411211983424	0.497436750352674	1	msp_204.core (Bacteroides faecis 97.76 %)	Bacteroidetes	0.978723404255319	Bacteroides	0.978723404255319	Bacteroides faecis	0.977603583426652	TNF_T3_corr,2	TNF	aureus	S. aureus
TNF_T3_corr,2	msp_187.core	0.472222222222222	0.00410690382127216	-0.0401378904252319	0.497471392803536	1	msp_187.core (Oscillibacter 1.09 %)	Firmicutes	0.602780536246276	Oscillibacter	0.0109235352532274	NA	NA	TNF_T3_corr,2	TNF	aureus	S. aureus
IFNg_W4_corr,2	msp_201.core	0.255555555555556	0.00653951778655532	0.0414404483444764	0.497728465228895	1	msp_201.core (Phascolarctobacterium 0.52 %)	Firmicutes	0.491614255765199	Phascolarctobacterium	0.00524109014675052	NA	NA	IFNg_W4_corr,2	IFNg	Mtb	M. tuberculosis
IL1b_T3_corr,2	msp_119.core	0.0659722222222222	0.00799218540120331	0.0400690609653709	0.498209730569548	1	msp_119.core (Anaeromassilibacillus sp. Marseille-P3876 97.33 %)	Firmicutes	0.98016415868673	Anaeromassilibacillus	0.978796169630643	Anaeromassilibacillus sp. Marseille-P3876	0.973324213406293	IL1b_T3_corr,2	IL1b	aureus	S. aureus
IFNg_W4_corr,2	msp_255.core	0.522222222222222	0.00653951778655532	-0.0413849919247	0.498304445938101	1	msp_255.core ([Eubacterium] hallii 95.95 %)	Firmicutes	0.974068071312804	Eubacterium	0.969205834683955	[Eubacterium] hallii	0.959481361426256	IFNg_W4_corr,2	IFNg	Mtb	M. tuberculosis
IFNg_W4_corr,2	msp_246.core	0.0740740740740741	0.00653951778655532	-0.0413086066944667	0.499098374005047	1	msp_246.core (Anaerovibrio 0.14 %)	Firmicutes	0.36908077994429	Anaerovibrio	0.00139275766016713	NA	NA	IFNg_W4_corr,2	IFNg	Mtb	M. tuberculosis
IFNg_W3_corr,2	msp_209.core	0.205263157894737	0.00335424693122187	0.0492538875883899	0.499772602031353	1	msp_209.core (Roseburia 0.91 %)	Firmicutes	0.590909090909091	Roseburia	0.00909090909090909	NA	NA	IFNg_W3_corr,2	IFNg	aureus	S. aureus
IL6_T4_corr,2	msp_113.core	0.0809859154929577	0.00457996660813071	-0.0401981498592811	0.499856008470028	1	msp_113.core (Ruminococcus bromii 98.03 %)	Firmicutes	0.983606557377049	Ruminococcus	0.983606557377049	Ruminococcus bromii	0.980327868852459	IL6_T4_corr,2	IL6	Mtb	M. tuberculosis
TNF_T3_corr,2	msp_038.core	0.149305555555556	0.00410690382127216	-0.0398664365669642	0.500386656487644	1	msp_038.core (Prevotella 2.40 %)	Bacteroidetes	0.692139737991266	Prevotella	0.0240174672489083	NA	NA	TNF_T3_corr,2	TNF	aureus	S. aureus
IL6_T4_corr,2	msp_244.core	0.221830985915493	0.00457996660813071	0.0401473929234804	0.500397973883566	1	msp_244.core (Firmicutes 50.00 %)	Firmicutes	0.5	NA	NA	NA	NA	IL6_T4_corr,2	IL6	Mtb	M. tuberculosis
IL1b_T4_corr,2	msp_101.core	0.84452296819788	0.00193920268868742	0.0401930061623994	0.500673396827696	1	msp_101.core (Acetatifactor 0.09 %)	Firmicutes	0.568161024702653	Acetatifactor	0.000914913083257091	NA	NA	IL1b_T4_corr,2	IL1b	Mtb	M. tuberculosis
IFNg_W4_corr,2	msp_308.core	0.0481481481481481	0.00653951778655532	-0.0410780419842291	0.501498850352664	1	msp_308.core (Faecalitalea cylindroides 96.93 %)	Firmicutes	0.975460122699387	Faecalitalea	0.975460122699387	Faecalitalea cylindroides	0.969325153374233	IFNg_W4_corr,2	IFNg	Mtb	M. tuberculosis
IL6_T3_corr,2	msp_010.core	0.138888888888889	0.0187388308233029	0.039758820809094	0.501544879732417	1	msp_010.core (Bacteroides plebeius 96.15 %)	Bacteroidetes	0.988819875776398	Bacteroides	0.988819875776398	Bacteroides plebeius	0.961490683229814	IL6_T3_corr,2	IL6	aureus	S. aureus
IL1b_T4_corr,2	msp_111.core	0.0636042402826855	0.00193920268868742	-0.0401038259959584	0.501624967636839	1	msp_111.core (Ruminococcus 0.93 %)	Firmicutes	0.444813829787234	Ruminococcus	0.00930851063829787	NA	NA	IL1b_T4_corr,2	IL1b	Mtb	M. tuberculosis
IL6_T3_corr,2	msp_065.core	0.138888888888889	0.0187388308233029	0.0397504653948711	0.501634864584367	1	msp_065.core (Faecalibacterium prausnitzii 96.76 %)	Firmicutes	0.980049875311721	Faecalibacterium	0.978387364921031	Faecalibacterium prausnitzii	0.967581047381546	IL6_T3_corr,2	IL6	aureus	S. aureus
IL1b_T4_corr,2	msp_137.core	0.84452296819788	0.00193920268868742	0.0400930163026023	0.501740373979991	1	msp_137.core (Roseburia inulinivorans 97.61 %)	Firmicutes	0.978899082568807	Roseburia	0.978899082568807	Roseburia inulinivorans	0.976146788990826	IL1b_T4_corr,2	IL1b	Mtb	M. tuberculosis
IL6_T4_corr,2	msp_282.core	0.0211267605633803	0.00457996660813071	0.0400164218817055	0.501797869039966	1	msp_282.core (Prevotella 37.15 %)	Bacteroidetes	0.879446640316206	Prevotella	0.371541501976285	NA	NA	IL6_T4_corr,2	IL6	Mtb	M. tuberculosis
IL6_T3_corr,2	msp_048.core	0.829861111111111	0.0187388308233029	-0.0397305578983465	0.501849295528331	1	msp_048.core (Alistipes putredinis 96.80 %)	Bacteroidetes	0.973634651600753	Alistipes	0.973634651600753	Alistipes putredinis	0.967984934086629	IL6_T3_corr,2	IL6	aureus	S. aureus
IL6_T4_corr,2	msp_296.core	0.0563380281690141	0.00457996660813071	-0.0399979495745101	0.501995477648956	1	msp_296.core (Firmicutes 29.40 %)	Firmicutes	0.293969849246231	NA	NA	NA	NA	IL6_T4_corr,2	IL6	Mtb	M. tuberculosis
IL1b_T4_corr,2	msp_151.core	0.0282685512367491	0.00193920268868742	-0.0400590212862023	0.502103402334965	1	msp_151.core (Prevotellamassilia timonensis 97.23 %)	Bacteroidetes	0.982494529540481	Prevotellamassilia	0.979576951130562	Prevotellamassilia timonensis	0.972283005105762	IL1b_T4_corr,2	IL1b	Mtb	M. tuberculosis
IL6_T4_corr,2	msp_117.core	0.426056338028169	0.00457996660813071	-0.0399784903703942	0.502203687937523	1	msp_117.core (Bifidobacterium catenulatum 96.12 %)	Actinobacteria	0.975728155339806	Bifidobacterium	0.975728155339806	Bifidobacterium catenulatum	0.961165048543689	IL6_T4_corr,2	IL6	Mtb	M. tuberculosis
IFNg_W4_corr,2	msp_312.core	0.0259259259259259	0.00653951778655532	-0.0408849727194383	0.503513617552463	1	msp_312.core (Megasphaera elsdenii 98.08 %)	Firmicutes	0.980830670926518	Megasphaera	0.980830670926518	Megasphaera elsdenii	0.980830670926518	IFNg_W4_corr,2	IFNg	Mtb	M. tuberculosis
TNF_T3_corr,2	msp_027.core	0.0625	0.00410690382127216	0.0395680949791402	0.503601045545437	1	msp_027.core (Bacteroidetes 33.60 %)	Bacteroidetes	0.336043360433604	NA	NA	NA	NA	TNF_T3_corr,2	TNF	aureus	S. aureus
TNF_T3_corr,2	msp_172.core	0.104166666666667	0.00410690382127216	-0.039529605127948	0.504016530873578	1	msp_172.core (Gemmiger formicilis 0.20 %)	Firmicutes	0.932323232323232	Gemmiger	0.497979797979798	Gemmiger formicilis	0.00202020202020202	TNF_T3_corr,2	TNF	aureus	S. aureus
IL1b_T3_corr,2	msp_083.core	0.621527777777778	0.00799218540120331	-0.0395066902067541	0.504263975354529	1	msp_083.core (Lachnospira pectinoschiza 97.47 %)	Firmicutes	0.975468975468975	Lachnospira	0.974747474747475	Lachnospira pectinoschiza	0.974747474747475	IL1b_T3_corr,2	IL1b	aureus	S. aureus
TNF_T3_corr,2	msp_178.core	0.0173611111111111	0.00410690382127216	-0.0394416472007755	0.50496668282855	1	msp_178.core (Mitsuokella multacida 91.00 %)	Firmicutes	0.975688816855754	Mitsuokella	0.971636952998379	Mitsuokella multacida	0.910048622366288	TNF_T3_corr,2	TNF	aureus	S. aureus
TNF_T3_corr,2	msp_341.core	0.0694444444444444	0.00410690382127216	0.0394111471494135	0.505296374029943	1	msp_341.core (Firmicutes 43.31 %)	Firmicutes	0.43312101910828	NA	NA	NA	NA	TNF_T3_corr,2	TNF	aureus	S. aureus
IFNg_W4_corr,2	msp_153.core	0.544444444444444	0.00653951778655532	-0.0407109425517277	0.50533333838814	1	msp_153.core (Bacteroides xylanisolvens 98.30 %)	Bacteroidetes	0.987864077669903	Bacteroides	0.987864077669903	Bacteroides xylanisolvens	0.983009708737864	IFNg_W4_corr,2	IFNg	Mtb	M. tuberculosis
TNF_T3_corr,2	msp_301.core	0.131944444444444	0.00410690382127216	-0.0394058902482239	0.505353210049972	1	msp_301.core (Bacillus 0.28 %)	Firmicutes	0.401685393258427	Bacillus	0.00280898876404494	NA	NA	TNF_T3_corr,2	TNF	aureus	S. aureus
IFNg_W3_corr,2	msp_147.core	0.0315789473684211	0.00335424693122187	-0.0486093450299936	0.505407316290266	1	msp_147.core (Acidaminococcus intestini 98.53 %)	Firmicutes	0.985335195530726	Acidaminococcus	0.985335195530726	Acidaminococcus intestini	0.985335195530726	IFNg_W3_corr,2	IFNg	aureus	S. aureus
IL6_T4_corr,2	msp_291.core	0.975352112676056	0.00457996660813071	-0.039640175795444	0.505830848680436	1	msp_291.core (Blautia massiliensis 94.22 %)	Firmicutes	0.977777777777778	Blautia	0.977777777777778	Blautia massiliensis	0.942222222222222	IL6_T4_corr,2	IL6	Mtb	M. tuberculosis
IL6_T3_corr,2	msp_043.core	0.559027777777778	0.0187388308233029	-0.039360071165217	0.505848733846458	1	msp_043.core (Flavonifractor plautii 97.80 %)	Firmicutes	0.97969837587007	Flavonifractor	0.979118329466357	Flavonifractor plautii	0.977958236658933	IL6_T3_corr,2	IL6	aureus	S. aureus
IL6_T4_corr,2	msp_208.core	0.0845070422535211	0.00457996660813071	0.0396016781163753	0.50624445988888	1	msp_208.core (Butyrivibrio 0.42 %)	Firmicutes	0.466039707419018	Butyrivibrio	0.00417972831765935	NA	NA	IL6_T4_corr,2	IL6	Mtb	M. tuberculosis
IFNg_W4_corr,2	msp_257.core	0.12962962962963	0.00653951778655532	-0.0405809029807577	0.506695322989696	1	msp_257.core (Blautia sp. SF-50 0.19 %)	Firmicutes	0.923076923076923	Blautia	0.50656660412758	Blautia sp. SF-50	0.00187617260787992	IFNg_W4_corr,2	IFNg	Mtb	M. tuberculosis
IL6_T4_corr,2	msp_003.core	0.954225352112676	0.00457996660813071	-0.0395411852431619	0.5068947402697	1	msp_003.core (Bacteroides uniformis 97.51 %)	Bacteroidetes	0.980721393034826	Bacteroides	0.980721393034826	Bacteroides uniformis	0.975124378109453	IL6_T4_corr,2	IL6	Mtb	M. tuberculosis
IFNg_W3_corr,2	msp_274.core	0.0157894736842105	0.00335424693122187	0.0483681705045209	0.507524210157787	1	msp_274.core (Bacteroidetes 32.14 %)	Bacteroidetes	0.321367521367521	NA	NA	NA	NA	IFNg_W3_corr,2	IFNg	aureus	S. aureus
IL6_T4_corr,2	msp_241.core	0.0633802816901408	0.00457996660813071	0.0394730308021262	0.507627902955224	1	msp_241.core (Phascolarctobacterium 0.40 %)	Firmicutes	0.605577689243028	Phascolarctobacterium	0.00398406374501992	NA	NA	IL6_T4_corr,2	IL6	Mtb	M. tuberculosis
IL6_T3_corr,2	msp_084.core	0.53125	0.0187388308233029	0.0390269707185625	0.509458778078131	1	msp_084.core (Paraprevotella clara 95.62 %)	Bacteroidetes	0.974654377880184	Paraprevotella	0.972350230414747	Paraprevotella clara	0.956221198156682	IL6_T3_corr,2	IL6	aureus	S. aureus
IFNg_W4_corr,2	msp_027.core	0.0592592592592593	0.00653951778655532	-0.0402750844104753	0.509905895908389	1	msp_027.core (Bacteroidetes 33.60 %)	Bacteroidetes	0.336043360433604	NA	NA	NA	NA	IFNg_W4_corr,2	IFNg	Mtb	M. tuberculosis
IL1b_T4_corr,2	msp_194.core	0.498233215547703	0.00193920268868742	-0.0391621116517882	0.511731097766391	1	msp_194.core (Adlercreutzia 0.11 %)	Actinobacteria	0.455964325529543	Adlercreutzia	0.00111482720178372	NA	NA	IL1b_T4_corr,2	IL1b	Mtb	M. tuberculosis
IL6_T3_corr,2	msp_019.core	0.131944444444444	0.0187388308233029	-0.0387921884568865	0.512011317586076	1	msp_019.core (Bacteroides coprocola 97.15 %)	Bacteroidetes	0.981031416716064	Bacteroides	0.972732661529342	Bacteroides coprocola	0.971547125074096	IL6_T3_corr,2	IL6	aureus	S. aureus
IFNg_W4_corr,2	msp_001.core	0.418518518518519	0.00653951778655532	0.0400616088488872	0.512153282008138	1	msp_001.core (Prevotella copri 94.91 %)	Bacteroidetes	0.97787610619469	Prevotella	0.975663716814159	Prevotella copri	0.949115044247788	IFNg_W4_corr,2	IFNg	Mtb	M. tuberculosis
IL1b_T3_corr,2	msp_227.core	0.0104166666666667	0.00799218540120331	-0.0387725172805816	0.512225482428917	1	msp_227.core (Succinatimonas hippei 0.11 %)	Proteobacteria	0.655793025871766	Succinivibrio	0.0483689538807649	Succinatimonas hippei	0.00112485939257593	IL1b_T3_corr,2	IL1b	aureus	S. aureus
IL6_T3_corr,2	msp_061.core	0.0798611111111111	0.0187388308233029	0.0387538589139799	0.512428663505976	1	msp_061.core (Prevotella copri 0.16 %)	Bacteroidetes	0.792248062015504	Prevotella	0.136434108527132	Prevotella copri	0.00155038759689922	IL6_T3_corr,2	IL6	aureus	S. aureus
IFNg_W3_corr,2	msp_046.core	0.957894736842105	0.00335424693122187	0.0477773899734008	0.512729194064371	1	msp_046.core ([Eubacterium] rectale 96.34 %)	Firmicutes	0.975875486381323	Roseburia	0.0560311284046693	[Eubacterium] rectale	0.963424124513619	IFNg_W3_corr,2	IFNg	aureus	S. aureus
IL6_T3_corr,2	msp_049.core	0.631944444444444	0.0187388308233029	-0.0387051198428374	0.512959606831245	1	msp_049.core (Alistipes finegoldii 97.82 %)	Bacteroidetes	0.982532751091703	Alistipes	0.982532751091703	Alistipes finegoldii	0.978165938864629	IL6_T3_corr,2	IL6	aureus	S. aureus
IL6_T4_corr,2	msp_219.core	0.0176056338028169	0.00457996660813071	-0.0389689924563756	0.513067173349782	1	msp_219.core (Coprococcus 3.66 %)	Firmicutes	0.595811518324607	Coprococcus	0.0366492146596859	NA	NA	IL6_T4_corr,2	IL6	Mtb	M. tuberculosis
TNF_T3_corr,2	msp_312.core	0.03125	0.00410690382127216	-0.0386394752331224	0.5136751624371	1	msp_312.core (Megasphaera elsdenii 98.08 %)	Firmicutes	0.980830670926518	Megasphaera	0.980830670926518	Megasphaera elsdenii	0.980830670926518	TNF_T3_corr,2	TNF	aureus	S. aureus
IL6_T3_corr,2	msp_051.core	0.836805555555556	0.0187388308233029	-0.0385872591812443	0.514244709539973	1	msp_051.core (Roseburia hominis 96.44 %)	Firmicutes	0.974860335195531	Roseburia	0.974860335195531	Roseburia hominis	0.964385474860335	IL6_T3_corr,2	IL6	aureus	S. aureus
IL6_T4_corr,2	msp_023.core	0.242957746478873	0.00457996660813071	-0.0386668726302186	0.516341878759684	1	msp_023.core (Bacteroides eggerthii 98.03 %)	Bacteroidetes	0.982080924855491	Bacteroides	0.98150289017341	Bacteroides eggerthii	0.980346820809249	IL6_T4_corr,2	IL6	Mtb	M. tuberculosis
IL6_T3_corr,2	msp_179.core	0.0416666666666667	0.0187388308233029	0.0383350233815918	0.517000567254364	1	msp_179.core (Holdemanella biformis 0.39 %)	Firmicutes	0.924509803921569	Holdemanella	0.587254901960784	Holdemanella biformis	0.00392156862745098	IL6_T3_corr,2	IL6	aureus	S. aureus
IFNg_W4_corr,2	msp_109.core	0.0518518518518519	0.00653951778655532	0.0395568343669983	0.517487711755748	1	msp_109.core (Clostridium sp. AT4 90.74 %)	Firmicutes	0.967881408276714	Clostridium	0.927733168622607	Clostridium sp. AT4	0.907350216182829	IFNg_W4_corr,2	IFNg	Mtb	M. tuberculosis
IL6_T3_corr,2	msp_110.core	0.982638888888889	0.0187388308233029	-0.0382809034541581	0.517592856324499	1	msp_110.core (Anaerostipes hadrus 98.06 %)	Firmicutes	0.983150800336984	Anaerostipes	0.982308340353833	Anaerostipes hadrus	0.980623420387532	IL6_T3_corr,2	IL6	aureus	S. aureus
TNF_T3_corr,2	msp_077.core	0.993055555555556	0.00410690382127216	-0.0382697603411583	0.51771485002266	1	msp_077.core (Blautia 4.69 %)	Firmicutes	0.7390625	Blautia	0.046875	NA	NA	TNF_T3_corr,2	TNF	aureus	S. aureus
IL6_T4_corr,2	msp_143.core	0.961267605633803	0.00457996660813071	-0.0385345613588441	0.517779399339748	1	msp_143.core (Blautia obeum 97.56 %)	Firmicutes	0.976534296028881	Blautia	0.976534296028881	Blautia obeum	0.975631768953069	IL6_T4_corr,2	IL6	Mtb	M. tuberculosis
IL6_T3_corr,2	msp_291.core	0.975694444444444	0.0187388308233029	0.0382197890312866	0.518262112911837	1	msp_291.core (Blautia massiliensis 94.22 %)	Firmicutes	0.977777777777778	Blautia	0.977777777777778	Blautia massiliensis	0.942222222222222	IL6_T3_corr,2	IL6	aureus	S. aureus
IL1b_T4_corr,2	msp_160.core	0.6113074204947	0.00193920268868742	-0.0385317603871434	0.518554370839506	1	msp_160.core (Oscillibacter 0.36 %)	Firmicutes	0.549019607843137	Oscillibacter	0.0035650623885918	NA	NA	IL1b_T4_corr,2	IL1b	Mtb	M. tuberculosis
IL6_T3_corr,2	msp_315.core	0.142361111111111	0.0187388308233029	-0.0381852872001385	0.518640134698177	1	msp_315.core (Firmicutes 55.83 %)	Firmicutes	0.558303886925795	NA	NA	NA	NA	IL6_T3_corr,2	IL6	aureus	S. aureus
IFNg_W4_corr,2	msp_050.core	0.0518518518518519	0.00653951778655532	0.0394473487547187	0.518648512167045	1	msp_050.core (Prevotella copri 0.08 %)	Bacteroidetes	0.816158285243199	Prevotella	0.173948887056884	Prevotella copri	0.000824402308326463	IFNg_W4_corr,2	IFNg	Mtb	M. tuberculosis
IFNg_W4_corr,2	msp_198.core	0.0185185185185185	0.00653951778655532	-0.0394156679251753	0.518984651543161	1	msp_198.core (Megasphaera elsdenii 98.55 %)	Firmicutes	0.985467756584923	Megasphaera	0.985467756584923	Megasphaera elsdenii	0.985467756584923	IFNg_W4_corr,2	IFNg	Mtb	M. tuberculosis
IL6_T4_corr,2	msp_322.core	0.00704225352112676	0.00457996660813071	0.0382765375118963	0.520588660230253	1	msp_322.core (Bacteroides mediterraneensis 42.70 %)	Bacteroidetes	0.962546816479401	Bacteroides	0.771535580524345	Bacteroides mediterraneensis	0.426966292134831	IL6_T4_corr,2	IL6	Mtb	M. tuberculosis
IFNg_W3_corr,2	msp_170.core	0.694736842105263	0.00335424693122187	0.0468403627439011	0.521040972180378	1	msp_170.core (Faecalibacterium prausnitzii 4.32 %)	Firmicutes	0.953367875647668	Faecalibacterium	0.808290155440414	Faecalibacterium prausnitzii	0.0431778929188256	IFNg_W3_corr,2	IFNg	aureus	S. aureus
IL1b_T4_corr,2	msp_191.core	0.399293286219081	0.00193920268868742	0.0383000037036039	0.521074739866999	1	msp_191.core (Sutterella wadsworthensis 97.04 %)	Proteobacteria	0.979269496544916	Sutterella	0.979269496544916	Sutterella wadsworthensis	0.970384995064166	IL1b_T4_corr,2	IL1b	Mtb	M. tuberculosis
IFNg_W3_corr,2	msp_072.core	0.342105263157895	0.00335424693122187	-0.046818213463315	0.521238273788084	1	msp_072.core (Bifidobacterium bifidum 97.51 %)	Actinobacteria	0.975128017556694	Bifidobacterium	0.975128017556694	Bifidobacterium bifidum	0.975128017556694	IFNg_W3_corr,2	IFNg	aureus	S. aureus
TNF_T3_corr,2	msp_274.core	0.0138888888888889	0.00410690382127216	-0.0379139354351406	0.521618152526568	1	msp_274.core (Bacteroidetes 32.14 %)	Bacteroidetes	0.321367521367521	NA	NA	NA	NA	TNF_T3_corr,2	TNF	aureus	S. aureus
IFNg_W3_corr,2	msp_196.core	0.878947368421053	0.00335424693122187	-0.0467751905632826	0.52162162264516	1	msp_196.core (Clostridium 1.43 %)	Firmicutes	0.756311745334797	Clostridium	0.0142700329308452	NA	NA	IFNg_W3_corr,2	IFNg	aureus	S. aureus
IL1b_T4_corr,2	msp_313.core	0.0141342756183746	0.00193920268868742	-0.0382329723237481	0.521804878350103	1	msp_313.core (Prevotella 20.77 %)	Bacteroidetes	0.78594249201278	Prevotella	0.207667731629393	NA	NA	IL1b_T4_corr,2	IL1b	Mtb	M. tuberculosis
IL6_T3_corr,2	msp_004.core	0.847222222222222	0.0187388308233029	-0.0378600506869168	0.522210563856486	1	msp_004.core (Bacteroides ovatus 98.57 %)	Bacteroidetes	0.985714285714286	Bacteroides	0.985714285714286	Bacteroides ovatus	0.985714285714286	IL6_T3_corr,2	IL6	aureus	S. aureus
IFNg_W4_corr,2	msp_230.core	0.0185185185185185	0.00653951778655532	-0.0390841037704148	0.522509308144812	1	msp_230.core (Anaerotruncus 0.12 %)	Firmicutes	0.402352941176471	Anaerotruncus	0.00117647058823529	NA	NA	IFNg_W4_corr,2	IFNg	Mtb	M. tuberculosis
IL1b_T3_corr,2	msp_279.core	0.0138888888888889	0.00799218540120331	-0.0378210030487874	0.522640070202929	1	msp_279.core (Olsenella 11.60 %)	Actinobacteria	0.815837937384899	Olsenella	0.116022099447514	NA	NA	IL1b_T3_corr,2	IL1b	aureus	S. aureus
IL6_T3_corr,2	msp_015.core	0.388888888888889	0.0187388308233029	-0.037794099949478	0.52293609711159	1	msp_015.core (Bacteroides cellulosilyticus 98.06 %)	Bacteroidetes	0.982597054886212	Bacteroides	0.982597054886212	Bacteroides cellulosilyticus	0.980589022757697	IL6_T3_corr,2	IL6	aureus	S. aureus
TNF_T3_corr,2	msp_318.core	0.0277777777777778	0.00410690382127216	-0.037773139919169	0.52316678909533	1	msp_318.core (Butyrivibrio 0.68 %)	Firmicutes	0.636986301369863	Butyrivibrio	0.00684931506849315	NA	NA	TNF_T3_corr,2	TNF	aureus	S. aureus
TNF_T3_corr,2	msp_118.core	0.541666666666667	0.00410690382127216	0.0377656543949172	0.523249189469475	1	msp_118.core (Sutterella wadsworthensis 97.45 %)	Proteobacteria	0.976816074188563	Sutterella	0.976816074188563	Sutterella wadsworthensis	0.974497681607419	TNF_T3_corr,2	TNF	aureus	S. aureus
IFNg_W3_corr,2	msp_056.core	0.0210526315789474	0.00335424693122187	-0.0465652369289308	0.523494443989484	1	msp_056.core (Clostridium 0.67 %)	Firmicutes	0.529259451061626	Clostridium	0.00673226307612636	NA	NA	IFNg_W3_corr,2	IFNg	aureus	S. aureus
IFNg_W4_corr,2	msp_298.core	0.0555555555555556	0.00653951778655532	-0.0389188648098422	0.524270417796174	1	msp_298.core (Clostridium 0.28 %)	Firmicutes	0.651933701657459	Clostridium	0.00276243093922652	NA	NA	IFNg_W4_corr,2	IFNg	Mtb	M. tuberculosis
IL1b_T3_corr,2	msp_265.core	0.0659722222222222	0.00799218540120331	0.0376313639490924	0.524728578560061	1	msp_265.core (Firmicutes 24.11 %)	Firmicutes	0.241086587436333	NA	NA	NA	NA	IL1b_T3_corr,2	IL1b	aureus	S. aureus
IL6_T3_corr,2	msp_277.core	0.0138888888888889	0.0187388308233029	-0.037566987859422	0.525438522163064	1	msp_277.core (Blautia hansenii 89.45 %)	Firmicutes	0.978533094812165	Blautia	0.935599284436494	Blautia hansenii	0.894454382826476	IL6_T3_corr,2	IL6	aureus	S. aureus
IL6_T3_corr,2	msp_162.core	0.930555555555556	0.0187388308233029	0.0375297793333835	0.525849082937039	1	msp_162.core (Blautia sp. Marseille-P3087 65.89 %)	Firmicutes	0.967980295566502	Blautia	0.963054187192118	Blautia sp. Marseille-P3087	0.658866995073892	IL6_T3_corr,2	IL6	aureus	S. aureus
IL6_T4_corr,2	msp_211.core	0.242957746478873	0.00457996660813071	-0.0377777469194274	0.526041353055749	1	msp_211.core (Oscillibacter 0.42 %)	Firmicutes	0.477464788732394	Oscillibacter	0.00422535211267606	NA	NA	IL6_T4_corr,2	IL6	Mtb	M. tuberculosis
IL6_T3_corr,2	msp_267.core	0.00694444444444444	0.0187388308233029	0.0374135092576914	0.527133063463081	1	msp_267.core (Bacteroidetes 57.21 %)	Bacteroidetes	0.572115384615385	NA	NA	NA	NA	IL6_T3_corr,2	IL6	aureus	S. aureus
IFNg_W4_corr,2	msp_182.core	0.211111111111111	0.00653951778655532	0.0386449424895929	0.52719651847318	1	msp_182.core (Eubacterium 0.72 %)	Firmicutes	0.487679671457906	Eubacterium	0.00718685831622177	NA	NA	IFNg_W4_corr,2	IFNg	Mtb	M. tuberculosis
IL1b_T3_corr,2	msp_290.core	0.809027777777778	0.00799218540120331	-0.0373495878479701	0.527839630442105	1	msp_290.core (Eubacterium ramulus 97.29 %)	Firmicutes	0.975903614457831	Eubacterium	0.975903614457831	Eubacterium ramulus	0.97289156626506	IL1b_T3_corr,2	IL1b	aureus	S. aureus
IFNg_W3_corr,2	msp_262.core	0.936842105263158	0.00335424693122187	0.0460729387538496	0.527899205339301	1	msp_262.core (Agathobaculum 4.98 %)	Firmicutes	0.837164750957854	Agathobaculum	0.0498084291187739	NA	NA	IFNg_W3_corr,2	IFNg	aureus	S. aureus
IL1b_T3_corr,2	msp_027.core	0.0625	0.00799218540120331	0.0372332702561189	0.529126599043334	1	msp_027.core (Bacteroidetes 33.60 %)	Bacteroidetes	0.336043360433604	NA	NA	NA	NA	IL1b_T3_corr,2	IL1b	aureus	S. aureus
IL1b_T3_corr,2	msp_051.core	0.836805555555556	0.00799218540120331	0.0372294604962272	0.52916877807659	1	msp_051.core (Roseburia hominis 96.44 %)	Firmicutes	0.974860335195531	Roseburia	0.974860335195531	Roseburia hominis	0.964385474860335	IL1b_T3_corr,2	IL1b	aureus	S. aureus
IFNg_W4_corr,2	msp_220.core	0.0222222222222222	0.00653951778655532	0.0384219561167148	0.529584612667227	1	msp_220.core (Collinsella intestinalis 93.46 %)	Actinobacteria	0.978189749182116	Collinsella	0.968375136314068	Collinsella intestinalis	0.934569247546347	IFNg_W4_corr,2	IFNg	Mtb	M. tuberculosis
IFNg_W4_corr,2	msp_289.core	0.0111111111111111	0.00653951778655532	-0.0383996209138952	0.529824114661728	1	msp_289.core (Eubacterium 7.04 %)	Firmicutes	0.697228144989339	Eubacterium	0.070362473347548	NA	NA	IFNg_W4_corr,2	IFNg	Mtb	M. tuberculosis
IL6_T3_corr,2	msp_150.core	0.0138888888888889	0.0187388308233029	-0.0371444552761361	0.530110339538152	1	msp_150.core (Lachnospiraceae bacterium 6_1_37FAA 95.08 %)	Firmicutes	0.982419127988748	Coprococcus	0.962728551336146	Lachnospiraceae bacterium 6_1_37FAA	0.950773558368495	IL6_T3_corr,2	IL6	aureus	S. aureus
IL6_T4_corr,2	msp_197.core	0.573943661971831	0.00457996660813071	-0.0374008753504568	0.530180418694234	1	msp_197.core (Intestinibacillus 5.96 %)	Firmicutes	0.82741116751269	Intestinibacillus	0.0596446700507614	NA	NA	IL6_T4_corr,2	IL6	Mtb	M. tuberculosis
IL6_T4_corr,2	msp_310.core	0.0211267605633803	0.00457996660813071	0.0373907220935405	0.530292156014473	1	msp_310.core (Prevotella lascolaii 95.67 %)	Bacteroidetes	0.959752321981424	Prevotella	0.956656346749226	Prevotella lascolaii	0.956656346749226	IL6_T4_corr,2	IL6	Mtb	M. tuberculosis
IL6_T3_corr,2	msp_183.core	0.0486111111111111	0.0187388308233029	-0.0369775439551656	0.531961594980858	1	msp_183.core (Blautia 5.87 %)	Firmicutes	0.792785234899329	Blautia	0.0587248322147651	NA	NA	IL6_T3_corr,2	IL6	aureus	S. aureus
TNF_T3_corr,2	msp_129.core	0.0243055555555556	0.00410690382127216	-0.0369556367157464	0.532204815320097	1	msp_129.core (Prevotella sp. 885 95.06 %)	Bacteroidetes	0.976323119777159	Prevotella	0.973537604456824	Prevotella sp. 885	0.950557103064067	TNF_T3_corr,2	TNF	aureus	S. aureus
IFNg_W3_corr,2	msp_035.core	0.136842105263158	0.00335424693122187	-0.0455224103428265	0.532847070138893	1	msp_035.core (Cronobacter sakazakii 0.06 %)	Firmicutes	0.4142305570877	Ruminococcus	0.00882515168229454	Cronobacter sakazakii	0.000551571980143409	IFNg_W3_corr,2	IFNg	aureus	S. aureus
IFNg_W3_corr,2	msp_045.core	0.415789473684211	0.00335424693122187	-0.0453763245200372	0.534163910331672	1	msp_045.core (Firmicutes 33.86 %)	Firmicutes	0.338600451467269	NA	NA	NA	NA	IFNg_W3_corr,2	IFNg	aureus	S. aureus
IFNg_W3_corr,2	msp_266.core	0.436842105263158	0.00335424693122187	0.0453042168379722	0.53481450042915	1	msp_266.core (Alistipes senegalensis 91.39 %)	Bacteroidetes	0.964285714285714	Alistipes	0.96218487394958	Alistipes senegalensis	0.913865546218487	IFNg_W3_corr,2	IFNg	aureus	S. aureus
IL6_T4_corr,2	msp_182.core	0.21830985915493	0.00457996660813071	0.0369059652917796	0.535640744350103	1	msp_182.core (Eubacterium 0.72 %)	Firmicutes	0.487679671457906	Eubacterium	0.00718685831622177	NA	NA	IL6_T4_corr,2	IL6	Mtb	M. tuberculosis
IFNg_W3_corr,2	msp_253.core	0.0526315789473684	0.00335424693122187	0.0451711322466734	0.53601629370643	1	msp_253.core (Proteobacteria 12.75 %)	Proteobacteria	0.127450980392157	NA	NA	NA	NA	IFNg_W3_corr,2	IFNg	aureus	S. aureus
IFNg_W3_corr,2	msp_284.core	0.0842105263157895	0.00335424693122187	0.0451614867671372	0.536103447635168	1	msp_284.core (Butyricicoccus porcorum 0.21 %)	Firmicutes	0.781970649895178	Butyricicoccus	0.106918238993711	Butyricicoccus porcorum	0.00209643605870021	IFNg_W3_corr,2	IFNg	aureus	S. aureus
IL6_T3_corr,2	msp_077.core	0.993055555555556	0.0187388308233029	0.0365697975027277	0.536497671840278	1	msp_077.core (Blautia 4.69 %)	Firmicutes	0.7390625	Blautia	0.046875	NA	NA	IL6_T3_corr,2	IL6	aureus	S. aureus
IL1b_T4_corr,2	msp_342.core	0.0671378091872792	0.00193920268868742	-0.036890814671994	0.536533653897864	1	msp_342.core (Firmicutes 15.62 %)	Firmicutes	0.15625	NA	NA	NA	NA	IL1b_T4_corr,2	IL1b	Mtb	M. tuberculosis
IL6_T4_corr,2	msp_229.core	0.0985915492957746	0.00457996660813071	0.0368150889760707	0.53664643307872	1	msp_229.core (Cronobacter sakazakii 0.12 %)	Firmicutes	0.437574316290131	Acetivibrio	0.00237812128418549	Cronobacter sakazakii	0.00118906064209275	IL6_T4_corr,2	IL6	Mtb	M. tuberculosis
IL1b_T4_corr,2	msp_154.core	0.918727915194346	0.00193920268868742	0.0368539750850072	0.536940843831978	1	msp_154.core (Faecalibacterium prausnitzii 1.42 %)	Firmicutes	0.927015250544662	Faecalibacterium	0.604575163398693	Faecalibacterium prausnitzii	0.014161220043573	IL1b_T4_corr,2	IL1b	Mtb	M. tuberculosis
IFNg_W4_corr,2	msp_262.core	0.951851851851852	0.00653951778655532	0.0377233846666007	0.537101266225183	1	msp_262.core (Agathobaculum 4.98 %)	Firmicutes	0.837164750957854	Agathobaculum	0.0498084291187739	NA	NA	IFNg_W4_corr,2	IFNg	Mtb	M. tuberculosis
IL6_T4_corr,2	msp_098.core	0.542253521126761	0.00457996660813071	-0.0367693086231169	0.537153421953067	1	msp_098.core (Oscillibacter 0.17 %)	Firmicutes	0.395194697597349	Oscillibacter	0.00165700082850041	NA	NA	IL6_T4_corr,2	IL6	Mtb	M. tuberculosis
TNF_T3_corr,2	msp_237.core	0.760416666666667	0.00410690382127216	0.036462144447047	0.537698506940051	1	msp_237.core (Oscillibacter 0.30 %)	Firmicutes	0.506726457399103	Oscillibacter	0.00298953662182362	NA	NA	TNF_T3_corr,2	TNF	aureus	S. aureus
IL6_T3_corr,2	msp_324.core	0.0104166666666667	0.0187388308233029	-0.0364615347063541	0.537705312222792	1	msp_324.core (Dialister 2.94 %)	Firmicutes	0.563025210084034	Dialister	0.0294117647058824	NA	NA	IL6_T3_corr,2	IL6	aureus	S. aureus
IL1b_T4_corr,2	msp_030.core	0.321554770318021	0.00193920268868742	0.0366825320649494	0.538837843490984	1	msp_030.core (Coprococcus 1.91 %)	Firmicutes	0.483468038207201	Coprococcus	0.0191036002939015	NA	NA	IL1b_T4_corr,2	IL1b	Mtb	M. tuberculosis
IL1b_T3_corr,2	msp_140.core	0.90625	0.00799218540120331	-0.0363390962492001	0.53907271234245	1	msp_140.core (Dorea longicatena 96.83 %)	Firmicutes	0.971342383107089	Dorea	0.971342383107089	Dorea longicatena	0.968325791855204	IL1b_T3_corr,2	IL1b	aureus	S. aureus
TNF_T3_corr,2	msp_119.core	0.0659722222222222	0.00410690382127216	0.0363284569231504	0.53919161478789	1	msp_119.core (Anaeromassilibacillus sp. Marseille-P3876 97.33 %)	Firmicutes	0.98016415868673	Anaeromassilibacillus	0.978796169630643	Anaeromassilibacillus sp. Marseille-P3876	0.973324213406293	TNF_T3_corr,2	TNF	aureus	S. aureus
IL6_T4_corr,2	msp_224.core	0.538732394366197	0.00457996660813071	-0.0365179617661583	0.539941190972773	1	msp_224.core (Lachnospira 1.36 %)	Firmicutes	0.596034696406444	Lachnospira	0.0136307311028501	NA	NA	IL6_T4_corr,2	IL6	Mtb	M. tuberculosis
IL1b_T3_corr,2	msp_087.core	0.03125	0.00799218540120331	0.0362545076236246	0.540018414645086	1	msp_087.core (Alistipes sp. An31A 96.27 %)	Bacteroidetes	0.978173463526709	Alistipes	0.977599080987938	Alistipes sp. An31A	0.962665134979897	IL1b_T3_corr,2	IL1b	aureus	S. aureus
TNF_T3_corr,2	msp_343.core	0.114583333333333	0.00410690382127216	-0.0362440042209338	0.540135900481611	1	msp_343.core (Firmicutes 70.51 %)	Firmicutes	0.705128205128205	NA	NA	NA	NA	TNF_T3_corr,2	TNF	aureus	S. aureus
IL6_T4_corr,2	msp_012.core	0.630281690140845	0.00457996660813071	0.036434804414566	0.540865098954665	1	msp_012.core (Roseburia intestinalis 97.97 %)	Firmicutes	0.98211091234347	Roseburia	0.981514609421586	Roseburia intestinalis	0.979725700655933	IL6_T4_corr,2	IL6	Mtb	M. tuberculosis
TNF_T3_corr,2	msp_149.core	0.805555555555556	0.00410690382127216	0.0361714682769714	0.540947598561234	1	msp_149.core (Faecalibacterium 41.00 %)	Firmicutes	0.912801484230056	Faecalibacterium	0.410018552875696	NA	NA	TNF_T3_corr,2	TNF	aureus	S. aureus
IFNg_W3_corr,2	msp_097.core	0.0631578947368421	0.00335424693122187	-0.044592293245408	0.541259022557762	1	msp_097.core (Lentisphaerae 15.50 %)	Lentisphaerae	0.154972544234289	NA	NA	NA	NA	IFNg_W3_corr,2	IFNg	aureus	S. aureus
IL6_T4_corr,2	msp_041.core	0.0880281690140845	0.00457996660813071	-0.036394001157344	0.541318724989868	1	msp_041.core (Ruminococcus callidus 0.06 %)	Firmicutes	0.644186046511628	Ruminococcus	0.133139534883721	Ruminococcus callidus	0.000581395348837209	IL6_T4_corr,2	IL6	Mtb	M. tuberculosis
IL1b_T4_corr,2	msp_274.core	0.0141342756183746	0.00193920268868742	0.0364566215608568	0.541342612780737	1	msp_274.core (Bacteroidetes 32.14 %)	Bacteroidetes	0.321367521367521	NA	NA	NA	NA	IL1b_T4_corr,2	IL1b	Mtb	M. tuberculosis
IL6_T4_corr,2	msp_131.core	0.190140845070423	0.00457996660813071	-0.0363350861352309	0.541974039976491	1	msp_131.core (Anaerosporomusa 0.07 %)	Firmicutes	0.258848022206801	Anaerosporomusa	0.000693962526023595	NA	NA	IL6_T4_corr,2	IL6	Mtb	M. tuberculosis
IL6_T3_corr,2	msp_261.core	0.326388888888889	0.0187388308233029	-0.0360768717138594	0.54200707145258	1	msp_261.core (Slackia 3.15 %)	Actinobacteria	0.684542586750789	Slackia	0.0315457413249211	NA	NA	IL6_T3_corr,2	IL6	aureus	S. aureus
TNF_T3_corr,2	msp_307.core	0.0138888888888889	0.00410690382127216	-0.0360738741853471	0.542040660322836	1	msp_307.core (Firmicutes 28.61 %)	Firmicutes	0.286144578313253	NA	NA	NA	NA	TNF_T3_corr,2	TNF	aureus	S. aureus
IL6_T4_corr,2	msp_248.core	0.0140845070422535	0.00457996660813071	-0.0363165897323018	0.542179857635997	1	msp_248.core (Blautia 0.13 %)	Firmicutes	0.243386243386243	Blautia	0.00132275132275132	NA	NA	IL6_T4_corr,2	IL6	Mtb	M. tuberculosis
IL6_T3_corr,2	msp_062.core	0.836805555555556	0.0187388308233029	-0.0360201789087556	0.542642518812716	1	msp_062.core (Dorea sp. Marseille-P4042 0.15 %)	Firmicutes	0.623591284748309	Blautia	0.0270473328324568	Dorea sp. Marseille-P4042	0.00150262960180316	IL6_T3_corr,2	IL6	aureus	S. aureus
IFNg_W4_corr,2	msp_048.core	0.82962962962963	0.00653951778655532	0.037203070165717	0.542734309464426	1	msp_048.core (Alistipes putredinis 96.80 %)	Bacteroidetes	0.973634651600753	Alistipes	0.973634651600753	Alistipes putredinis	0.967984934086629	IFNg_W4_corr,2	IFNg	Mtb	M. tuberculosis
IL1b_T4_corr,2	msp_138.core	0.0141342756183746	0.00193920268868742	0.0362986661723198	0.543097362574246	1	msp_138.core (Prevotella sp. P5-125 88.87 %)	Bacteroidetes	0.935897435897436	Prevotella	0.91970310391363	Prevotella sp. P5-125	0.888663967611336	IL1b_T4_corr,2	IL1b	Mtb	M. tuberculosis
TNF_T3_corr,2	msp_278.core	0.118055555555556	0.00410690382127216	-0.0359310414392646	0.543642371937041	1	msp_278.core (Firmicutes 42.00 %)	Firmicutes	0.419953596287703	NA	NA	NA	NA	TNF_T3_corr,2	TNF	aureus	S. aureus
IFNg_W4_corr,2	msp_158.core	0.0185185185185185	0.00653951778655532	-0.0370268395660738	0.544648836706829	1	msp_158.core (Bacteroides 0.22 %)	Bacteroidetes	0.3199121522694	Bacteroides	0.00219619326500732	NA	NA	IFNg_W4_corr,2	IFNg	Mtb	M. tuberculosis
IL6_T3_corr,2	msp_082.core	0.503472222222222	0.0187388308233029	0.0358211472804672	0.544876306232883	1	msp_082.core (Oscillibacter 0.20 %)	Firmicutes	0.326653306613226	Oscillibacter	0.00200400801603206	NA	NA	IL6_T3_corr,2	IL6	aureus	S. aureus
TNF_T3_corr,2	msp_282.core	0.0208333333333333	0.00410690382127216	0.035786868376637	0.545261485990668	1	msp_282.core (Prevotella 37.15 %)	Bacteroidetes	0.879446640316206	Prevotella	0.371541501976285	NA	NA	TNF_T3_corr,2	TNF	aureus	S. aureus
IFNg_W4_corr,2	msp_206.core	0.0333333333333333	0.00653951778655532	0.0369509966857568	0.545473801371443	1	msp_206.core (Enorma massiliensis 96.70 %)	Actinobacteria	0.979264844486334	Enorma	0.978322337417531	Enorma massiliensis	0.967012252591894	IFNg_W4_corr,2	IFNg	Mtb	M. tuberculosis
IL1b_T3_corr,2	msp_325.core	0.0416666666666667	0.00799218540120331	-0.0357181719558272	0.54603380749727	1	msp_325.core (Emergencia 0.42 %)	Firmicutes	0.407563025210084	Emergencia	0.00420168067226891	NA	NA	IL1b_T3_corr,2	IL1b	aureus	S. aureus
IL6_T3_corr,2	msp_268.core	0.0208333333333333	0.0187388308233029	0.0356944797976057	0.546300292325321	1	msp_268.core (Fusicatenibacter saccharivorans 0.17 %)	Firmicutes	0.72396694214876	Fusicatenibacter	0.0264462809917355	Fusicatenibacter saccharivorans	0.00165289256198347	IL6_T3_corr,2	IL6	aureus	S. aureus
IL1b_T4_corr,2	msp_187.core	0.473498233215548	0.00193920268868742	-0.0359882976716941	0.546553478774747	1	msp_187.core (Oscillibacter 1.09 %)	Firmicutes	0.602780536246276	Oscillibacter	0.0109235352532274	NA	NA	IL1b_T4_corr,2	IL1b	Mtb	M. tuberculosis
IFNg_W4_corr,2	msp_269.core	0.0518518518518519	0.00653951778655532	0.0368117603199894	0.546989918124003	1	msp_269.core (Mobilibacterium 0.34 %)	Firmicutes	0.539898132427844	Mobilibacterium	0.0033955857385399	NA	NA	IFNg_W4_corr,2	IFNg	Mtb	M. tuberculosis
IL1b_T4_corr,2	msp_176.core	0.0247349823321555	0.00193920268868742	0.0358747670518853	0.547820403107302	1	msp_176.core (Ruminococcus 1.94 %)	Firmicutes	0.483844911147011	Ruminococcus	0.0193861066235864	NA	NA	IL1b_T4_corr,2	IL1b	Mtb	M. tuberculosis
IFNg_W3_corr,2	msp_115.core	0.421052631578947	0.00335424693122187	0.0438011332746317	0.548465660149119	1	msp_115.core (Blautia obeum 0.07 %)	Firmicutes	0.86646884272997	Blautia	0.214391691394659	Blautia obeum	0.000741839762611276	IFNg_W3_corr,2	IFNg	aureus	S. aureus
IFNg_W3_corr,2	msp_245.core	0.294736842105263	0.00335424693122187	-0.0437752709128252	0.548702030191369	1	msp_245.core (Anaerotignum 0.15 %)	Firmicutes	0.541055718475073	Anaerotignum	0.00146627565982405	NA	NA	IFNg_W3_corr,2	IFNg	aureus	S. aureus
IL6_T3_corr,2	msp_102.core	0.0277777777777778	0.0187388308233029	0.0354764525442047	0.548755626079777	1	msp_102.core (Clostridium 0.12 %)	Firmicutes	0.333333333333333	Clostridium	0.00119260584376863	NA	NA	IL6_T3_corr,2	IL6	aureus	S. aureus
IL1b_T4_corr,2	msp_115.core	0.434628975265018	0.00193920268868742	0.0357750562080503	0.548934297913786	1	msp_115.core (Blautia obeum 0.07 %)	Firmicutes	0.86646884272997	Blautia	0.214391691394659	Blautia obeum	0.000741839762611276	IL1b_T4_corr,2	IL1b	Mtb	M. tuberculosis
IL1b_T3_corr,2	msp_318.core	0.0277777777777778	0.00799218540120331	0.0354358656754961	0.549213296321255	1	msp_318.core (Butyrivibrio 0.68 %)	Firmicutes	0.636986301369863	Butyrivibrio	0.00684931506849315	NA	NA	IL1b_T3_corr,2	IL1b	aureus	S. aureus
IFNg_W4_corr,2	msp_022.core	0.914814814814815	0.00653951778655532	0.0365577342580265	0.549761289791191	1	msp_022.core (Parabacteroides distasonis 97.96 %)	Bacteroidetes	0.980246913580247	Parabacteroides	0.980246913580247	Parabacteroides distasonis	0.97962962962963	IFNg_W4_corr,2	IFNg	Mtb	M. tuberculosis
TNF_T3_corr,2	msp_305.core	0.0555555555555556	0.00410690382127216	0.0353204267693779	0.550516044596214	1	msp_305.core (Oscillibacter 1.16 %)	Firmicutes	0.308139534883721	Oscillibacter	0.0116279069767442	NA	NA	TNF_T3_corr,2	TNF	aureus	S. aureus
IL1b_T4_corr,2	msp_073.core	0.830388692579505	0.00193920268868742	-0.0355338999174577	0.551632902370475	1	msp_073.core (Alistipes shahii 94.40 %)	Bacteroidetes	0.974107767669699	Alistipes	0.965010496850945	Alistipes shahii	0.944016794961512	IL1b_T4_corr,2	IL1b	Mtb	M. tuberculosis
TNF_T3_corr,2	msp_193.core	0.888888888888889	0.00410690382127216	-0.035150375131701	0.55243785908213	1	msp_193.core (Faecalibacterium prausnitzii 94.50 %)	Firmicutes	0.960732984293194	Faecalibacterium	0.960732984293194	Faecalibacterium prausnitzii	0.945026178010471	TNF_T3_corr,2	TNF	aureus	S. aureus
IFNg_W4_corr,2	msp_162.core	0.92962962962963	0.00653951778655532	-0.036296699975074	0.552616269638205	1	msp_162.core (Blautia sp. Marseille-P3087 65.89 %)	Firmicutes	0.967980295566502	Blautia	0.963054187192118	Blautia sp. Marseille-P3087	0.658866995073892	IFNg_W4_corr,2	IFNg	Mtb	M. tuberculosis
IFNg_W4_corr,2	msp_304.core	0.0481481481481481	0.00653951778655532	-0.0362920272900856	0.552667441474558	1	msp_304.core (Blautia wexlerae 0.29 %)	Firmicutes	0.921052631578947	Blautia	0.461988304093567	Blautia wexlerae	0.00292397660818713	IFNg_W4_corr,2	IFNg	Mtb	M. tuberculosis
IFNg_W3_corr,2	msp_028.core	0.442105263157895	0.00335424693122187	0.0433280851381478	0.552796972145967	1	msp_028.core (Bacteroides massiliensis 97.77 %)	Bacteroidetes	0.982192543127435	Bacteroides	0.980523094045632	Bacteroides massiliensis	0.977740678909293	IFNg_W3_corr,2	IFNg	aureus	S. aureus
IL6_T3_corr,2	msp_025.core	0.638888888888889	0.0187388308233029	-0.0350413913323417	0.553671243696461	1	msp_025.core (Roseburia 0.14 %)	Firmicutes	0.522038567493113	Roseburia	0.00137741046831956	NA	NA	IL6_T3_corr,2	IL6	aureus	S. aureus
IL6_T3_corr,2	msp_148.core	0.319444444444444	0.0187388308233029	-0.0348703530231791	0.555609608521199	1	msp_148.core (Roseburia faecis 0.08 %)	Firmicutes	0.709836065573771	Roseburia	0.0483606557377049	Roseburia faecis	0.000819672131147541	IL6_T3_corr,2	IL6	aureus	S. aureus
IFNg_W4_corr,2	msp_053.core	0.818518518518519	0.00653951778655532	-0.0359816392393235	0.5560717515889	1	msp_053.core ([Eubacterium] eligens 98.06 %)	Firmicutes	0.981969486823856	Eubacterium	0.981969486823856	[Eubacterium] eligens	0.980582524271845	IFNg_W4_corr,2	IFNg	Mtb	M. tuberculosis
IL1b_T3_corr,2	msp_106.core	0.118055555555556	0.00799218540120331	0.0348135752927066	0.556253794322122	1	msp_106.core (Catenibacterium mitsuokai 92.77 %)	Firmicutes	0.986357435197817	Catenibacterium	0.986357435197817	Catenibacterium mitsuokai	0.927694406548431	IL1b_T3_corr,2	IL1b	aureus	S. aureus
IFNg_W3_corr,2	msp_251.core	0.363157894736842	0.00335424693122187	-0.0429178296422174	0.556566768630617	1	msp_251.core ([Clostridium] leptum 97.21 %)	Firmicutes	0.97984496124031	Ruminiclostridium	0.976744186046512	[Clostridium] leptum	0.972093023255814	IFNg_W3_corr,2	IFNg	aureus	S. aureus
IL6_T4_corr,2	msp_122.core	0.535211267605634	0.00457996660813071	-0.0350123726422488	0.556789455154908	1	msp_122.core (Intestinimonas 0.09 %)	Firmicutes	0.469656992084433	Intestinimonas	0.000879507475813544	NA	NA	IL6_T4_corr,2	IL6	Mtb	M. tuberculosis
IFNg_W4_corr,2	msp_224.core	0.537037037037037	0.00653951778655532	-0.0359012831698098	0.556954745169758	1	msp_224.core (Lachnospira 1.36 %)	Firmicutes	0.596034696406444	Lachnospira	0.0136307311028501	NA	NA	IFNg_W4_corr,2	IFNg	Mtb	M. tuberculosis
TNF_T3_corr,2	msp_115.core	0.434027777777778	0.00410690382127216	-0.0347167761006126	0.557352888373365	1	msp_115.core (Blautia obeum 0.07 %)	Firmicutes	0.86646884272997	Blautia	0.214391691394659	Blautia obeum	0.000741839762611276	TNF_T3_corr,2	TNF	aureus	S. aureus
IL6_T4_corr,2	msp_086.core	0.21830985915493	0.00457996660813071	-0.0349564883416909	0.557419698957315	1	msp_086.core (Ruminiclostridium 0.15 %)	Firmicutes	0.259608411892676	Ruminiclostridium	0.00145032632342277	NA	NA	IL6_T4_corr,2	IL6	Mtb	M. tuberculosis
IL1b_T4_corr,2	msp_001.core	0.413427561837456	0.00193920268868742	0.0350149064085868	0.557462480978026	1	msp_001.core (Prevotella copri 94.91 %)	Bacteroidetes	0.97787610619469	Prevotella	0.975663716814159	Prevotella copri	0.949115044247788	IL1b_T4_corr,2	IL1b	Mtb	M. tuberculosis
IL1b_T4_corr,2	msp_275.core	0.763250883392226	0.00193920268868742	0.0349626948626563	0.558050592835895	1	msp_275.core (Dorea longicatena 95.52 %)	Firmicutes	0.96078431372549	Dorea	0.96078431372549	Dorea longicatena	0.955182072829132	IL1b_T4_corr,2	IL1b	Mtb	M. tuberculosis
IL1b_T3_corr,2	msp_275.core	0.756944444444444	0.00799218540120331	-0.0346492390746499	0.558120351312084	1	msp_275.core (Dorea longicatena 95.52 %)	Firmicutes	0.96078431372549	Dorea	0.96078431372549	Dorea longicatena	0.955182072829132	IL1b_T3_corr,2	IL1b	aureus	S. aureus
IL1b_T3_corr,2	msp_255.core	0.520833333333333	0.00799218540120331	0.0346402540610385	0.558222491820127	1	msp_255.core ([Eubacterium] hallii 95.95 %)	Firmicutes	0.974068071312804	Eubacterium	0.969205834683955	[Eubacterium] hallii	0.959481361426256	IL1b_T3_corr,2	IL1b	aureus	S. aureus
IL1b_T3_corr,2	msp_139.core	0.0381944444444444	0.00799218540120331	-0.0346062296615948	0.558609358843478	1	msp_139.core (Oscillibacter 0.75 %)	Firmicutes	0.586986301369863	Oscillibacter	0.00753424657534247	NA	NA	IL1b_T3_corr,2	IL1b	aureus	S. aureus
IFNg_W4_corr,2	msp_016.core	0.640740740740741	0.00653951778655532	-0.0357449165070519	0.558674926521415	1	msp_016.core (Ruminococcus bromii 98.67 %)	Firmicutes	0.98804780876494	Ruminococcus	0.98804780876494	Ruminococcus bromii	0.9867197875166	IFNg_W4_corr,2	IFNg	Mtb	M. tuberculosis
IL1b_T4_corr,2	msp_091.core	0.307420494699647	0.00193920268868742	-0.034906344812282	0.558685657456044	1	msp_091.core (Ruminococcus 3.32 %)	Firmicutes	0.531116794543904	Ruminococcus	0.0332480818414322	NA	NA	IL1b_T4_corr,2	IL1b	Mtb	M. tuberculosis
IFNg_W4_corr,2	msp_115.core	0.440740740740741	0.00653951778655532	-0.0357097414209469	0.559062239119548	1	msp_115.core (Blautia obeum 0.07 %)	Firmicutes	0.86646884272997	Blautia	0.214391691394659	Blautia obeum	0.000741839762611276	IFNg_W4_corr,2	IFNg	Mtb	M. tuberculosis
IL6_T4_corr,2	msp_326.core	0.0176056338028169	0.00457996660813071	-0.034792675530983	0.559269111078023	1	msp_326.core (Gordonibacter 6.30 %)	Actinobacteria	0.684873949579832	Gordonibacter	0.0630252100840336	NA	NA	IL6_T4_corr,2	IL6	Mtb	M. tuberculosis
IFNg_W4_corr,2	msp_061.core	0.0814814814814815	0.00653951778655532	-0.035688551386244	0.559295624982351	1	msp_061.core (Prevotella copri 0.16 %)	Bacteroidetes	0.792248062015504	Prevotella	0.136434108527132	Prevotella copri	0.00155038759689922	IFNg_W4_corr,2	IFNg	Mtb	M. tuberculosis
IL6_T3_corr,2	msp_190.core	0.190972222222222	0.0187388308233029	0.0344969494272709	0.559852781737019	1	msp_190.core (Phascolarctobacterium succinatutens 94.65 %)	Firmicutes	0.984081041968162	Phascolarctobacterium	0.979739507959479	Phascolarctobacterium succinatutens	0.946454413892909	IL6_T3_corr,2	IL6	aureus	S. aureus
IL1b_T3_corr,2	msp_104.core	0.274305555555556	0.00799218540120331	-0.0344473057644986	0.560418082716812	1	msp_104.core (Eubacterium 0.15 %)	Firmicutes	0.387832699619772	Eubacterium	0.00152091254752852	NA	NA	IL1b_T3_corr,2	IL1b	aureus	S. aureus
IL6_T4_corr,2	msp_072.core	0.352112676056338	0.00457996660813071	-0.0346491195904649	0.560892259109454	1	msp_072.core (Bifidobacterium bifidum 97.51 %)	Actinobacteria	0.975128017556694	Bifidobacterium	0.975128017556694	Bifidobacterium bifidum	0.975128017556694	IL6_T4_corr,2	IL6	Mtb	M. tuberculosis
IFNg_W4_corr,2	msp_134.core	0.837037037037037	0.00653951778655532	-0.0355357410250209	0.560980060609139	1	msp_134.core (Faecalibacterium prausnitzii 0.17 %)	Firmicutes	0.919148936170213	Faecalibacterium	0.44936170212766	Faecalibacterium prausnitzii	0.00170212765957447	IFNg_W4_corr,2	IFNg	Mtb	M. tuberculosis
IFNg_W4_corr,2	msp_300.core	0.0296296296296296	0.00653951778655532	0.0354578851352907	0.561839207563934	1	msp_300.core (Dakarella massiliensis 43.94 %)	Proteobacteria	0.951482479784367	Dakarella	0.943396226415094	Dakarella massiliensis	0.439353099730458	IFNg_W4_corr,2	IFNg	Mtb	M. tuberculosis
IL6_T4_corr,2	msp_096.core	0.492957746478873	0.00457996660813071	0.0345596285807147	0.561905256101408	1	msp_096.core (Oscillibacter 2.00 %)	Firmicutes	0.611058150619638	Oscillibacter	0.0200190657769304	NA	NA	IL6_T4_corr,2	IL6	Mtb	M. tuberculosis
IL6_T4_corr,2	msp_262.core	0.961267605633803	0.00457996660813071	0.0345550561234826	0.561957037817254	1	msp_262.core (Agathobaculum 4.98 %)	Firmicutes	0.837164750957854	Agathobaculum	0.0498084291187739	NA	NA	IL6_T4_corr,2	IL6	Mtb	M. tuberculosis
IL6_T3_corr,2	msp_201.core	0.253472222222222	0.0187388308233029	0.0343073875560434	0.56201283418079	1	msp_201.core (Phascolarctobacterium 0.52 %)	Firmicutes	0.491614255765199	Phascolarctobacterium	0.00524109014675052	NA	NA	IL6_T3_corr,2	IL6	aureus	S. aureus
IFNg_W3_corr,2	msp_031.core	0.142105263157895	0.00335424693122187	-0.04228175753468	0.562436037333435	1	msp_031.core (Bacteroides intestinalis 96.65 %)	Bacteroidetes	0.974313022700119	Bacteroides	0.973118279569892	Bacteroides intestinalis	0.966547192353644	IFNg_W3_corr,2	IFNg	aureus	S. aureus
IL6_T4_corr,2	msp_334.core	0.0492957746478873	0.00457996660813071	0.0344389427212115	0.563272755609528	1	msp_334.core (Roseburia inulinivorans 0.50 %)	Firmicutes	0.065	Roseburia	0.005	Roseburia inulinivorans	0.005	IL6_T4_corr,2	IL6	Mtb	M. tuberculosis
IFNg_W3_corr,2	msp_246.core	0.0736842105263158	0.00335424693122187	0.042163915133513	0.56352665833956	1	msp_246.core (Anaerovibrio 0.14 %)	Firmicutes	0.36908077994429	Anaerovibrio	0.00139275766016713	NA	NA	IFNg_W3_corr,2	IFNg	aureus	S. aureus
IL6_T4_corr,2	msp_293.core	0.471830985915493	0.00457996660813071	-0.0343997222729048	0.563717508539344	1	msp_293.core (Blautia wexlerae 1.07 %)	Firmicutes	0.857651245551601	Blautia	0.576512455516014	Blautia wexlerae	0.0106761565836299	IL6_T4_corr,2	IL6	Mtb	M. tuberculosis
IL6_T4_corr,2	msp_015.core	0.390845070422535	0.00457996660813071	-0.0343832959905357	0.563903829664211	1	msp_015.core (Bacteroides cellulosilyticus 98.06 %)	Bacteroidetes	0.982597054886212	Bacteroides	0.982597054886212	Bacteroides cellulosilyticus	0.980589022757697	IL6_T4_corr,2	IL6	Mtb	M. tuberculosis
IFNg_W4_corr,2	msp_210.core	0.214814814814815	0.00653951778655532	-0.0352334625519952	0.564319264363272	1	msp_210.core (Barnesiella 0.10 %)	Bacteroidetes	0.538844621513944	Barnesiella	0.00099601593625498	NA	NA	IFNg_W4_corr,2	IFNg	Mtb	M. tuberculosis
IL6_T4_corr,2	msp_116.core	0.700704225352113	0.00457996660813071	0.0343305279112601	0.564502570498437	1	msp_116.core (Anaerostipes hadrus 97.44 %)	Firmicutes	0.981047937569677	Anaerostipes	0.979933110367893	Anaerostipes hadrus	0.974358974358974	IL6_T4_corr,2	IL6	Mtb	M. tuberculosis
IL6_T4_corr,2	msp_156.core	0.0246478873239437	0.00457996660813071	0.0342338254720993	0.565600608223517	1	msp_156.core (Asaccharospora 0.15 %)	Firmicutes	0.214337966349671	Asaccharospora	0.00146305779078274	NA	NA	IL6_T4_corr,2	IL6	Mtb	M. tuberculosis
IFNg_W3_corr,2	msp_047.core	0.0368421052631579	0.00335424693122187	0.0419148973286937	0.565834616564878	1	msp_047.core (Bacteroides sp. Marseille-P3208T 0.18 %)	Bacteroidetes	0.908823529411765	Bacteroides	0.261764705882353	Bacteroides sp. Marseille-P3208T	0.00176470588235294	IFNg_W3_corr,2	IFNg	aureus	S. aureus
IL1b_T3_corr,2	msp_160.core	0.611111111111111	0.00799218540120331	0.0338916852612874	0.56676372689517	1	msp_160.core (Oscillibacter 0.36 %)	Firmicutes	0.549019607843137	Oscillibacter	0.0035650623885918	NA	NA	IL1b_T3_corr,2	IL1b	aureus	S. aureus
TNF_T3_corr,2	msp_271.core	0.159722222222222	0.00410690382127216	0.0338577307545054	0.567152623706535	1	msp_271.core (Olsenella urininfantis 0.44 %)	Actinobacteria	0.892070484581498	Olsenella	0.1784140969163	Olsenella urininfantis	0.00440528634361234	TNF_T3_corr,2	TNF	aureus	S. aureus
TNF_T3_corr,2	msp_094.core	0.0902777777777778	0.00410690382127216	0.0338551805635106	0.567181837368169	1	msp_094.core (Megamonas funiformis 97.38 %)	Firmicutes	0.980379332897318	Megamonas	0.980379332897318	Megamonas funiformis	0.973839110529758	TNF_T3_corr,2	TNF	aureus	S. aureus
IFNg_W4_corr,2	msp_029.core	0.937037037037037	0.00653951778655532	-0.0349595656309395	0.567353135884666	1	msp_029.core (Subdoligranulum variabile 0.18 %)	Firmicutes	0.687390029325513	Gemmiger	0.0621700879765396	Subdoligranulum variabile	0.00175953079178886	IFNg_W4_corr,2	IFNg	Mtb	M. tuberculosis
TNF_T3_corr,2	msp_331.core	0.0138888888888889	0.00410690382127216	0.0338063239583287	0.567741651659047	1	msp_331.core (Flavonifractor 0.96 %)	Firmicutes	0.485576923076923	Flavonifractor	0.00961538461538462	NA	NA	TNF_T3_corr,2	TNF	aureus	S. aureus
IL1b_T4_corr,2	msp_281.core	0.342756183745583	0.00193920268868742	-0.0340399340988804	0.568493812766427	1	msp_281.core (Senegalimassilia 5.08 %)	Actinobacteria	0.822170900692841	Senegalimassilia	0.0508083140877598	NA	NA	IL1b_T4_corr,2	IL1b	Mtb	M. tuberculosis
IFNg_W3_corr,2	msp_280.core	0.3	0.00335424693122187	0.0416185875484653	0.568586740752391	1	msp_280.core (Agathobacter 0.20 %)	Firmicutes	0.551587301587302	Agathobacter	0.00198412698412698	NA	NA	IFNg_W3_corr,2	IFNg	aureus	S. aureus
TNF_T3_corr,2	msp_319.core	0.173611111111111	0.00410690382127216	-0.0337003681252655	0.568956629966449	1	msp_319.core (Oscillibacter 0.82 %)	Firmicutes	0.557377049180328	Oscillibacter	0.00819672131147541	NA	NA	TNF_T3_corr,2	TNF	aureus	S. aureus
IFNg_W3_corr,2	msp_293.core	0.447368421052632	0.00335424693122187	-0.0415372667922686	0.569343156110646	1	msp_293.core (Blautia wexlerae 1.07 %)	Firmicutes	0.857651245551601	Blautia	0.576512455516014	Blautia wexlerae	0.0106761565836299	IFNg_W3_corr,2	IFNg	aureus	S. aureus
TNF_T3_corr,2	msp_141.core	0.236111111111111	0.00410690382127216	-0.0335433824637201	0.57075902705743	1	msp_141.core (Oscillibacter 1.13 %)	Firmicutes	0.525519848771267	Oscillibacter	0.0113421550094518	NA	NA	TNF_T3_corr,2	TNF	aureus	S. aureus
IFNg_W4_corr,2	msp_217.core	0.0222222222222222	0.00653951778655532	0.0346421993176122	0.570878190135867	1	msp_217.core (Ruminococcus 0.41 %)	Firmicutes	0.460365853658537	Ruminococcus	0.0040650406504065	NA	NA	IFNg_W4_corr,2	IFNg	Mtb	M. tuberculosis
IL6_T4_corr,2	msp_055.core	0.176056338028169	0.00457996660813071	0.0337550041688213	0.571052516241354	1	msp_055.core (Faecalibacterium prausnitzii 98.02 %)	Firmicutes	0.981599433828733	Faecalibacterium	0.980891719745223	Faecalibacterium prausnitzii	0.980184005661713	IL6_T4_corr,2	IL6	Mtb	M. tuberculosis
IL1b_T4_corr,2	msp_236.core	0.579505300353357	0.00193920268868742	-0.0337529191729703	0.571760908528187	1	msp_236.core (Catabacter 0.16 %)	Firmicutes	0.478605388272583	Catabacter	0.00158478605388273	NA	NA	IL1b_T4_corr,2	IL1b	Mtb	M. tuberculosis
IL6_T3_corr,2	msp_165.core	0.6875	0.0187388308233029	0.0334416574742271	0.571928403095739	1	msp_165.core (Oscillibacter 13.06 %)	Firmicutes	0.746713409290096	Oscillibacter	0.130587204206836	NA	NA	IL6_T3_corr,2	IL6	aureus	S. aureus
IL6_T3_corr,2	msp_107.core	0.121527777777778	0.0187388308233029	0.0334190754921809	0.572188147040376	1	msp_107.core (Bifidobacterium angulatum 97.93 %)	Actinobacteria	0.982644628099174	Bifidobacterium	0.982644628099174	Bifidobacterium angulatum	0.979338842975207	IL6_T3_corr,2	IL6	aureus	S. aureus
IL1b_T4_corr,2	msp_015.core	0.3886925795053	0.00193920268868742	-0.0336838629242253	0.572548300111809	1	msp_015.core (Bacteroides cellulosilyticus 98.06 %)	Bacteroidetes	0.982597054886212	Bacteroides	0.982597054886212	Bacteroides cellulosilyticus	0.980589022757697	IL1b_T4_corr,2	IL1b	Mtb	M. tuberculosis
TNF_T3_corr,2	msp_128.core	0.0590277777777778	0.00410690382127216	-0.0333543061418855	0.572933450388892	1	msp_128.core (Prevotella copri 97.20 %)	Bacteroidetes	0.982892690513219	Prevotella	0.981337480559876	Prevotella copri	0.972006220839813	TNF_T3_corr,2	TNF	aureus	S. aureus
TNF_T3_corr,2	msp_328.core	0.0520833333333333	0.00410690382127216	0.0333424929295463	0.573069434861552	1	msp_328.core (Clostridiales bacterium VE202-21 96.05 %)	Firmicutes	0.986842105263158	Eubacterium	0.973684210526316	Clostridiales bacterium VE202-21	0.960526315789474	TNF_T3_corr,2	TNF	aureus	S. aureus
IL1b_T4_corr,2	msp_337.core	0.0106007067137809	0.00193920268868742	0.0336094328035415	0.573397538544489	1	msp_337.core ([Bacteroides] pectinophilus 96.11 %)	Firmicutes	0.988888888888889	NA	NA	[Bacteroides] pectinophilus	0.961111111111111	IL1b_T4_corr,2	IL1b	Mtb	M. tuberculosis
IL1b_T4_corr,2	msp_319.core	0.176678445229682	0.00193920268868742	0.0334758185417494	0.574923549325551	1	msp_319.core (Oscillibacter 0.82 %)	Firmicutes	0.557377049180328	Oscillibacter	0.00819672131147541	NA	NA	IL1b_T4_corr,2	IL1b	Mtb	M. tuberculosis
IL6_T4_corr,2	msp_039.core	0.235915492957746	0.00457996660813071	-0.0334120350530667	0.574972828618489	1	msp_039.core ([Ruminococcus] gnavus 98.42 %)	Firmicutes	0.984741784037559	Blautia	0.984741784037559	[Ruminococcus] gnavus	0.984154929577465	IL6_T4_corr,2	IL6	Mtb	M. tuberculosis
IL1b_T4_corr,2	msp_254.core	0.76678445229682	0.00193920268868742	-0.0334073533579172	0.575706230894918	1	msp_254.core (Oscillibacter sp. KLE 1745 93.86 %)	Firmicutes	0.966832504145937	Oscillibacter	0.945273631840796	Oscillibacter sp. KLE 1745	0.938640132669983	IL1b_T4_corr,2	IL1b	Mtb	M. tuberculosis
TNF_T3_corr,2	msp_020.core	0.40625	0.00410690382127216	-0.0329222622508969	0.577916681052333	1	msp_020.core (Akkermansia muciniphila 98.17 %)	Verrucomicrobia	0.983406113537118	Akkermansia	0.983406113537118	Akkermansia muciniphila	0.981659388646288	TNF_T3_corr,2	TNF	aureus	S. aureus
IL6_T3_corr,2	msp_028.core	0.416666666666667	0.0187388308233029	0.0328818365137696	0.578383990852098	1	msp_028.core (Bacteroides massiliensis 97.77 %)	Bacteroidetes	0.982192543127435	Bacteroides	0.980523094045632	Bacteroides massiliensis	0.977740678909293	IL6_T3_corr,2	IL6	aureus	S. aureus
IFNg_W3_corr,2	msp_163.core	0.378947368421053	0.00335424693122187	0.0404075618294231	0.579900224402512	1	msp_163.core (Lachnospiraceae bacterium TF01-11 95.39 %)	Firmicutes	0.970506912442396	Acetivibrio	0.000921658986175115	Lachnospiraceae bacterium TF01-11	0.953917050691244	IFNg_W3_corr,2	IFNg	aureus	S. aureus
IFNg_W4_corr,2	msp_026.core	0.788888888888889	0.00653951778655532	0.0338221499663904	0.580034351722259	1	msp_026.core (Alistipes finegoldii 98.54 %)	Bacteroidetes	0.98744769874477	Alistipes	0.98744769874477	Alistipes finegoldii	0.985355648535565	IFNg_W4_corr,2	IFNg	Mtb	M. tuberculosis
IL6_T4_corr,2	msp_120.core	0.954225352112676	0.00457996660813071	-0.0329651331302201	0.580100058017315	1	msp_120.core ([Ruminococcus] torques 97.23 %)	Firmicutes	0.979704797047971	Blautia	0.979704797047971	[Ruminococcus] torques	0.972324723247233	IL6_T4_corr,2	IL6	Mtb	M. tuberculosis
IL6_T4_corr,2	msp_112.core	0.672535211267606	0.00457996660813071	-0.0329515682975421	0.58025601780614	1	msp_112.core (Roseburia 2.45 %)	Firmicutes	0.656632173095014	Roseburia	0.0244590780809031	NA	NA	IL6_T4_corr,2	IL6	Mtb	M. tuberculosis
IFNg_W4_corr,2	msp_063.core	0.981481481481482	0.00653951778655532	0.0337798682802226	0.580508292734899	1	msp_063.core (Fusicatenibacter saccharivorans 96.47 %)	Firmicutes	0.972993248312078	Fusicatenibacter	0.971492873218305	Fusicatenibacter saccharivorans	0.964741185296324	IFNg_W4_corr,2	IFNg	Mtb	M. tuberculosis
IFNg_W3_corr,2	msp_204.core	0.168421052631579	0.00335424693122187	0.0403239655902893	0.580685033915923	1	msp_204.core (Bacteroides faecis 97.76 %)	Bacteroidetes	0.978723404255319	Bacteroides	0.978723404255319	Bacteroides faecis	0.977603583426652	IFNg_W3_corr,2	IFNg	aureus	S. aureus
IFNg_W4_corr,2	msp_240.core	0.0333333333333333	0.00653951778655532	-0.0337455381590974	0.580893236237262	1	msp_240.core (Prevotella copri 0.55 %)	Bacteroidetes	0.944598337950138	Prevotella	0.487534626038781	Prevotella copri	0.00554016620498615	IFNg_W4_corr,2	IFNg	Mtb	M. tuberculosis
IL6_T4_corr,2	msp_104.core	0.278169014084507	0.00457996660813071	0.032868403291608	0.581212622928678	1	msp_104.core (Eubacterium 0.15 %)	Firmicutes	0.387832699619772	Eubacterium	0.00152091254752852	NA	NA	IL6_T4_corr,2	IL6	Mtb	M. tuberculosis
IL6_T3_corr,2	msp_144.core	0.0347222222222222	0.0187388308233029	0.0326337800455853	0.581255313376399	1	msp_144.core (Prevotella sp. MGM2 0.07 %)	Bacteroidetes	0.578459343794579	Prevotella	0.0185449358059914	Prevotella sp. MGM2	0.000713266761768902	IL6_T3_corr,2	IL6	aureus	S. aureus
TNF_T3_corr,2	msp_170.core	0.736111111111111	0.00410690382127216	-0.0325649301782697	0.58205344417806	1	msp_170.core (Faecalibacterium prausnitzii 4.32 %)	Firmicutes	0.953367875647668	Faecalibacterium	0.808290155440414	Faecalibacterium prausnitzii	0.0431778929188256	TNF_T3_corr,2	TNF	aureus	S. aureus
IL6_T3_corr,2	msp_305.core	0.0555555555555556	0.0187388308233029	0.032520532671198	0.582568384944261	1	msp_305.core (Oscillibacter 1.16 %)	Firmicutes	0.308139534883721	Oscillibacter	0.0116279069767442	NA	NA	IL6_T3_corr,2	IL6	aureus	S. aureus
IL1b_T4_corr,2	msp_202.core	0.314487632508834	0.00193920268868742	0.0327803383195533	0.582897328901402	1	msp_202.core (Slackia 0.92 %)	Actinobacteria	0.587155963302752	Slackia	0.00917431192660551	NA	NA	IL1b_T4_corr,2	IL1b	Mtb	M. tuberculosis
IL1b_T4_corr,2	msp_174.core	0.0212014134275618	0.00193920268868742	-0.0327795515321647	0.582906378517017	1	msp_174.core (Prevotella sp. 109 96.04 %)	Bacteroidetes	0.976092333058533	Prevotella	0.967023907666941	Prevotella sp. 109	0.96042868920033	IL1b_T4_corr,2	IL1b	Mtb	M. tuberculosis
IL6_T4_corr,2	msp_297.core	0.954225352112676	0.00457996660813071	0.0326785572454385	0.583399071539209	1	msp_297.core (Dorea formicigenerans 99.01 %)	Firmicutes	0.993377483443709	Dorea	0.993377483443709	Dorea formicigenerans	0.990066225165563	IL6_T4_corr,2	IL6	Mtb	M. tuberculosis
IL1b_T4_corr,2	msp_253.core	0.0530035335689046	0.00193920268868742	0.0326248465946786	0.584687057344342	1	msp_253.core (Proteobacteria 12.75 %)	Proteobacteria	0.127450980392157	NA	NA	NA	NA	IL1b_T4_corr,2	IL1b	Mtb	M. tuberculosis
IL6_T3_corr,2	msp_274.core	0.0138888888888889	0.0187388308233029	-0.0322983411024373	0.585148627776381	1	msp_274.core (Bacteroidetes 32.14 %)	Bacteroidetes	0.321367521367521	NA	NA	NA	NA	IL6_T3_corr,2	IL6	aureus	S. aureus
IFNg_W4_corr,2	msp_316.core	0.17037037037037	0.00653951778655532	-0.0333581640769603	0.585245071749685	1	msp_316.core (Firmicutes 25.44 %)	Firmicutes	0.254416961130742	NA	NA	NA	NA	IFNg_W4_corr,2	IFNg	Mtb	M. tuberculosis
IFNg_W3_corr,2	msp_094.core	0.0842105263157895	0.00335424693122187	0.0398214461021041	0.585413099497411	1	msp_094.core (Megamonas funiformis 97.38 %)	Firmicutes	0.980379332897318	Megamonas	0.980379332897318	Megamonas funiformis	0.973839110529758	IFNg_W3_corr,2	IFNg	aureus	S. aureus
IL1b_T3_corr,2	msp_181.core	0.399305555555556	0.00799218540120331	0.0321823574449246	0.586497605512913	1	msp_181.core (Eggerthella lenta 97.46 %)	Actinobacteria	0.984740590030519	Eggerthella	0.984740590030519	Eggerthella lenta	0.974567650050865	IL1b_T3_corr,2	IL1b	aureus	S. aureus
IL6_T3_corr,2	msp_118.core	0.541666666666667	0.0187388308233029	0.0321520908391893	0.586849864840722	1	msp_118.core (Sutterella wadsworthensis 97.45 %)	Proteobacteria	0.976816074188563	Sutterella	0.976816074188563	Sutterella wadsworthensis	0.974497681607419	IL6_T3_corr,2	IL6	aureus	S. aureus
IFNg_W3_corr,2	msp_082.core	0.494736842105263	0.00335424693122187	0.0395952262662927	0.587547312322126	1	msp_082.core (Oscillibacter 0.20 %)	Firmicutes	0.326653306613226	Oscillibacter	0.00200400801603206	NA	NA	IFNg_W3_corr,2	IFNg	aureus	S. aureus
IFNg_W3_corr,2	msp_023.core	0.278947368421053	0.00335424693122187	0.0395268562590169	0.588193033614444	1	msp_023.core (Bacteroides eggerthii 98.03 %)	Bacteroidetes	0.982080924855491	Bacteroides	0.98150289017341	Bacteroides eggerthii	0.980346820809249	IFNg_W3_corr,2	IFNg	aureus	S. aureus
IL1b_T3_corr,2	msp_115.core	0.434027777777778	0.00799218540120331	-0.0319496939799771	0.589207972296332	1	msp_115.core (Blautia obeum 0.07 %)	Firmicutes	0.86646884272997	Blautia	0.214391691394659	Blautia obeum	0.000741839762611276	IL1b_T3_corr,2	IL1b	aureus	S. aureus
IL1b_T3_corr,2	msp_167.core	0.03125	0.00799218540120331	0.0319412328693405	0.589306646552866	1	msp_167.core (Dialister 0.17 %)	Firmicutes	0.489761092150171	Dialister	0.00170648464163823	NA	NA	IL1b_T3_corr,2	IL1b	aureus	S. aureus
IL6_T3_corr,2	msp_080.core	0.0486111111111111	0.0187388308233029	-0.0318891632096627	0.589914054589188	1	msp_080.core (Butyrivibrio crossotus 97.17 %)	Firmicutes	0.978326309452137	Butyrivibrio	0.97471402769416	Butyrivibrio crossotus	0.971703792895846	IL6_T3_corr,2	IL6	aureus	S. aureus
IFNg_W3_corr,2	msp_175.core	0.0315789473684211	0.00335424693122187	-0.0392969333796592	0.590366925919877	1	msp_175.core (Eubacterium 0.18 %)	Firmicutes	0.395242451967063	Eubacterium	0.00182982616651418	NA	NA	IFNg_W3_corr,2	IFNg	aureus	S. aureus
IL1b_T3_corr,2	msp_130.core	0.03125	0.00799218540120331	0.0318045680587334	0.590901493455465	1	msp_130.core (Prevotella stercorea 1.53 %)	Bacteroidetes	0.921550946798918	Prevotella	0.651036970243463	Prevotella stercorea	0.0153291253381425	IL1b_T3_corr,2	IL1b	aureus	S. aureus
IL1b_T3_corr,2	msp_237.core	0.760416666666667	0.00799218540120331	-0.031765396143853	0.591358984563873	1	msp_237.core (Oscillibacter 0.30 %)	Firmicutes	0.506726457399103	Oscillibacter	0.00298953662182362	NA	NA	IL1b_T3_corr,2	IL1b	aureus	S. aureus
TNF_T3_corr,2	msp_029.core	0.940972222222222	0.00410690382127216	-0.0317549834867314	0.591480621839159	1	msp_029.core (Subdoligranulum variabile 0.18 %)	Firmicutes	0.687390029325513	Gemmiger	0.0621700879765396	Subdoligranulum variabile	0.00175953079178886	TNF_T3_corr,2	TNF	aureus	S. aureus
TNF_T3_corr,2	msp_217.core	0.0243055555555556	0.00410690382127216	-0.0317241467648524	0.591840913461969	1	msp_217.core (Ruminococcus 0.41 %)	Firmicutes	0.460365853658537	Ruminococcus	0.0040650406504065	NA	NA	TNF_T3_corr,2	TNF	aureus	S. aureus
IL1b_T4_corr,2	msp_156.core	0.0247349823321555	0.00193920268868742	0.0319684909905583	0.592269650950757	1	msp_156.core (Asaccharospora 0.15 %)	Firmicutes	0.214337966349671	Asaccharospora	0.00146305779078274	NA	NA	IL1b_T4_corr,2	IL1b	Mtb	M. tuberculosis
IFNg_W4_corr,2	msp_041.core	0.0888888888888889	0.00653951778655532	-0.0325834199092204	0.593993576322359	1	msp_041.core (Ruminococcus callidus 0.06 %)	Firmicutes	0.644186046511628	Ruminococcus	0.133139534883721	Ruminococcus callidus	0.000581395348837209	IFNg_W4_corr,2	IFNg	Mtb	M. tuberculosis
IL1b_T4_corr,2	msp_060.core	0.102473498233216	0.00193920268868742	-0.03178552395973	0.594391361488104	1	msp_060.core (Barnesiella sp. An22 0.52 %)	Bacteroidetes	0.406303724928367	Barnesiella	0.00573065902578797	Barnesiella sp. An22	0.00515759312320917	IL1b_T4_corr,2	IL1b	Mtb	M. tuberculosis
IL6_T4_corr,2	msp_195.core	0.904929577464789	0.00457996660813071	-0.0316920851662982	0.594821134823489	1	msp_195.core (Blautia 1.00 %)	Firmicutes	0.609756097560976	Blautia	0.00997782705099778	NA	NA	IL6_T4_corr,2	IL6	Mtb	M. tuberculosis
IFNg_W3_corr,2	msp_054.core	0.821052631578947	0.00335424693122187	-0.0387837850542727	0.595231863998332	1	msp_054.core (Parabacteroides merdae 98.23 %)	Bacteroidetes	0.983063328424153	Parabacteroides	0.983063328424153	Parabacteroides merdae	0.982326951399116	IFNg_W3_corr,2	IFNg	aureus	S. aureus
IL6_T3_corr,2	msp_213.core	0.9375	0.0187388308233029	-0.0313958612693022	0.595682750252741	1	msp_213.core (Coprococcus comes 97.38 %)	Firmicutes	0.973782771535581	Coprococcus	0.973782771535581	Coprococcus comes	0.973782771535581	IL6_T3_corr,2	IL6	aureus	S. aureus
IL6_T3_corr,2	msp_170.core	0.736111111111111	0.0187388308233029	-0.0313952059379442	0.595690430721855	1	msp_170.core (Faecalibacterium prausnitzii 4.32 %)	Firmicutes	0.953367875647668	Faecalibacterium	0.808290155440414	Faecalibacterium prausnitzii	0.0431778929188256	IL6_T3_corr,2	IL6	aureus	S. aureus
IFNg_W4_corr,2	msp_239.core	0.640740740740741	0.00653951778655532	-0.0324329186366677	0.5956999307526	1	msp_239.core (Oscillibacter 1.62 %)	Firmicutes	0.654054054054054	Oscillibacter	0.0162162162162162	NA	NA	IFNg_W4_corr,2	IFNg	Mtb	M. tuberculosis
IL1b_T3_corr,2	msp_113.core	0.0833333333333333	0.00799218540120331	-0.0313651341746936	0.596042919442201	1	msp_113.core (Ruminococcus bromii 98.03 %)	Firmicutes	0.983606557377049	Ruminococcus	0.983606557377049	Ruminococcus bromii	0.980327868852459	IL1b_T3_corr,2	IL1b	aureus	S. aureus
IL6_T4_corr,2	msp_049.core	0.633802816901408	0.00457996660813071	0.0315609903402815	0.596346658545575	1	msp_049.core (Alistipes finegoldii 97.82 %)	Bacteroidetes	0.982532751091703	Alistipes	0.982532751091703	Alistipes finegoldii	0.978165938864629	IL6_T4_corr,2	IL6	Mtb	M. tuberculosis
IL6_T3_corr,2	msp_198.core	0.0243055555555556	0.0187388308233029	-0.0312966636047181	0.596845855566569	1	msp_198.core (Megasphaera elsdenii 98.55 %)	Firmicutes	0.985467756584923	Megasphaera	0.985467756584923	Megasphaera elsdenii	0.985467756584923	IL6_T3_corr,2	IL6	aureus	S. aureus
IL1b_T4_corr,2	msp_246.core	0.0742049469964664	0.00193920268868742	-0.0315029831963776	0.597674512555704	1	msp_246.core (Anaerovibrio 0.14 %)	Firmicutes	0.36908077994429	Anaerovibrio	0.00139275766016713	NA	NA	IL1b_T4_corr,2	IL1b	Mtb	M. tuberculosis
IFNg_W4_corr,2	msp_171.core	0.233333333333333	0.00653951778655532	0.032222931142109	0.598084435304809	1	msp_171.core (Bifidobacterium pseudocatenulatum 97.63 %)	Actinobacteria	0.985781990521327	Bifidobacterium	0.985781990521327	Bifidobacterium pseudocatenulatum	0.976303317535545	IFNg_W4_corr,2	IFNg	Mtb	M. tuberculosis
IL6_T3_corr,2	msp_115.core	0.434027777777778	0.0187388308233029	-0.0311180148032693	0.598943124198273	1	msp_115.core (Blautia obeum 0.07 %)	Firmicutes	0.86646884272997	Blautia	0.214391691394659	Blautia obeum	0.000741839762611276	IL6_T3_corr,2	IL6	aureus	S. aureus
[truncated: 947 more rows]

## Sheet: Correlations (3 mo)
Target	Feature	Prevalence	R2	Coef	Pvalue	Padj	Name	Phylum	Phylum_score	Genus	Genus_score	Species	Species_score	Response	Cytokine	Challenge	Stimulus
[truncated: 2,415 more rows]
