# Supplementary material for: The influence of the gut microbiome on BCG-induced trained immunity
Source: Genome Biol. 2021 Sep 22;22:275. doi: 10.1186/s13059-021-02482-0 (PMC8456614; doi:10.1186/s13059-021-02482-0)
Supplement: Supplementary file 5 — Additional file 5: Table S4. Significant correlations between MSP abundances and metabolite intensities (Spearman correlation, PBonferroni < 0.05). [file 13059_2021_2482_MOESM5_ESM.xlsx]

## Sheet: Metabolite MSP associations
MetaboliteID	MSP	Spearman	Pvalue	Padj	ionIdx	ionMz	ionActive	ionAverageInt	ionQualTIC	Top.annotation.name	Top.annotation.ids	Top.annotation.formula	Top.annotation.ion	Top.annotation.score	description	Top.HMDB	Num.HMDB	name	traditional_iupac	monisotopic_molecular_weight	average_molecular_weight	smiles	super_class	class	sub_class	molecular_framework	tsne1	tsne2	Cluster_super_class	Majority_super_class	ClusterLabel	Cluster_class	Majority_class	Cluster_sub_class	Majority_sub_class	name	Phylum	Phylum_score	Genus	Genus_score	Species	Species_score
mb_1067	msp_067.core	-0.454514603766449	1.01968192261551e-17	4.01464068162565e-12	1067	412.28608491374	1	3146.63507532047	0.89562583	N-Docosahexaenoyl GABA	HMDB0062332; HMDB62332	C26H39NO3	-H(-)	100	belongs to the class of organic compounds known as gamma amino acids and derivatives. These are amino acids having a (-NH2) group attached to the gamma carbon atom.	HMDB0062332	1	N-Docosahexaenoyl GABA	4-{[(7Z,10Z,13Z,16Z,19Z)-1-hydroxydocosa-4,7,10,13,16,19-hexaen-1-ylidene]amino}butanoic acid	413.29299412	413.602	[H]\C(CC)=C(/[H])C\C([H])=C(\[H])CC([H])=C([H])CC([H])=C([H])C\C([H])=C(\[H])CC([H])=C([H])CCC(O)=NCCCC(O)=O	Organic acids and derivatives	Carboxylic acids and derivatives	Amino acids, peptides, and analogues	Aliphatic acyclic compounds	-6.13742924005295	-1.53728967951839	C06	Lipids and lipid-like molecules	C26 (36)	C07	Fatty Acyls	C26	Bile acids, alcohols and derivatives	msp_067.core (Bifidobacterium adolescentis 96.54 %)	Actinobacteria	0.976241900647948	Bifidobacterium	0.974082073434125	Bifidobacterium adolescentis	0.965442764578834
mb_0236	msp_127.core	0.446692926124014	4.23215572880992e-17	1.66625896061267e-11	236	187.007207735506	1	1153280.76504744	0.8371498	p-Cresol sulfate	CHEBI:82914; HMDB0011635; HMDB0034782; HMDB11635; HMDB34782	C7H8O4S	-H(-)	100	belongs to the class of organic compounds known as phenylsulfates. Phenylsulfates are compounds containing a sulfuric acid group conjugated to a phenyl group.	HMDB0011635	2	p-Cresol sulfate	(4-methylphenyl)oxidanesulfonic acid	188.014329434	188.201	CC1=CC=C(OS(O)(=O)=O)C=C1	Organic acids and derivatives	Organic sulfuric acids and derivatives	Arylsulfates	Aromatic homomonocyclic compounds	-2.69400422225277	-14.5753459010614	C06	Lipids and lipid-like molecules	C10 (49)	C19	Carboxylic acids and derivatives	C10	Amino acids, peptides, and analogues	msp_127.core (Eisenbergiella tayi 0.08 %)	Firmicutes	0.295506473724296	Anaerotruncus	0.00228484386900229	Eisenbergiella tayi	0.000761614623000762
mb_0026	msp_127.core	0.443016060695412	8.15970070774503e-17	3.21258024474842e-11	26	107.050141097152	1	91060.4307149313	0.82722437	Benzyl alcohol	C00556; C01403; C01467; C01468; C01542; CHEBI:16579; CHEBI:17231; CHEBI:17847; CHEBI:17987; CHEBI:28054; HMDB0001858; HMDB0002048; HMDB0002055; HMDB0003119; HMDB0033895; HMDB01858; HMDB02048; HMDB02055; HMDB03119; HMDB13762; HMDB33895	C7H8O	-H(-)	100	belongs to the class of organic compounds known as para cresols. Para cresols are compounds containing a para cresol moiety, which consists of a benzene ring bearing one hydroxyl group at ring positions 1 and 4.	HMDB0001858	5	p-Cresol	P-cresol	108.057514878	108.1378	CC1=CC=C(O)C=C1	Benzenoids	Phenols	Cresols	Aromatic homomonocyclic compounds	-2.65524100618514	-14.5329527357246	C06	Lipids and lipid-like molecules	C10 (49)	C19	Carboxylic acids and derivatives	C10	Amino acids, peptides, and analogues	msp_127.core (Eisenbergiella tayi 0.08 %)	Firmicutes	0.295506473724296	Anaerotruncus	0.00228484386900229	Eisenbergiella tayi	0.000761614623000762
mb_0026	msp_126.core	0.440162397779398	1.35078935794071e-16	5.31821979693554e-11	26	107.050141097152	1	91060.4307149313	0.82722437	Benzyl alcohol	C00556; C01403; C01467; C01468; C01542; CHEBI:16579; CHEBI:17231; CHEBI:17847; CHEBI:17987; CHEBI:28054; HMDB0001858; HMDB0002048; HMDB0002055; HMDB0003119; HMDB0033895; HMDB01858; HMDB02048; HMDB02055; HMDB03119; HMDB13762; HMDB33895	C7H8O	-H(-)	100	belongs to the class of organic compounds known as para cresols. Para cresols are compounds containing a para cresol moiety, which consists of a benzene ring bearing one hydroxyl group at ring positions 1 and 4.	HMDB0001858	5	p-Cresol	P-cresol	108.057514878	108.1378	CC1=CC=C(O)C=C1	Benzenoids	Phenols	Cresols	Aromatic homomonocyclic compounds	-2.65524100618514	-14.5329527357246	C06	Lipids and lipid-like molecules	C10 (49)	C19	Carboxylic acids and derivatives	C10	Amino acids, peptides, and analogues	msp_126.core (Amphibacillus marinus 0.08 %)	Firmicutes	0.209411764705882	Lachnoclostridium	0.00313725490196078	Amphibacillus marinus	0.000784313725490196
mb_0236	msp_126.core	0.43893165006298	1.6763658653594e-16	6.60003681216513e-11	236	187.007207735506	1	1153280.76504744	0.8371498	p-Cresol sulfate	CHEBI:82914; HMDB0011635; HMDB0034782; HMDB11635; HMDB34782	C7H8O4S	-H(-)	100	belongs to the class of organic compounds known as phenylsulfates. Phenylsulfates are compounds containing a sulfuric acid group conjugated to a phenyl group.	HMDB0011635	2	p-Cresol sulfate	(4-methylphenyl)oxidanesulfonic acid	188.014329434	188.201	CC1=CC=C(OS(O)(=O)=O)C=C1	Organic acids and derivatives	Organic sulfuric acids and derivatives	Arylsulfates	Aromatic homomonocyclic compounds	-2.69400422225277	-14.5753459010614	C06	Lipids and lipid-like molecules	C10 (49)	C19	Carboxylic acids and derivatives	C10	Amino acids, peptides, and analogues	msp_126.core (Amphibacillus marinus 0.08 %)	Firmicutes	0.209411764705882	Lachnoclostridium	0.00313725490196078	Amphibacillus marinus	0.000784313725490196
mb_0535	msp_127.core	0.437429786571375	2.17918658998745e-16	8.5796755234396e-11	535	263.104094010059	1	61986.6200609293	0.8608377	Acetyl-N-formyl-5-methoxykynurenamine	C04148; C05642; CHEBI:17884; HMDB0004259; HMDB0006344; HMDB0061136; HMDB04259; HMDB06344; HMDB61136	C13H16N2O4	-H(-)	100	belongs to the class of organic compounds known as alkyl-phenylketones. These are aromatic compounds containing a ketone substituted by one alkyl group, and a phenyl group.	HMDB0004259	3	Acetyl-N-formyl-5-methoxykynurenamine	N-[3-(2-formamido-5-methoxyphenyl)-3-oxopropyl]acetamide	264.11100701	264.2771	COC1=CC(C(=O)CCNC(C)=O)=C(NC=O)C=C1	Organic oxygen compounds	Organooxygen compounds	Carbonyl compounds	Aromatic homomonocyclic compounds	-2.21498788517962	-14.6039002147275	C06	Lipids and lipid-like molecules	C10 (49)	C19	Carboxylic acids and derivatives	C10	Amino acids, peptides, and analogues	msp_127.core (Eisenbergiella tayi 0.08 %)	Firmicutes	0.295506473724296	Anaerotruncus	0.00228484386900229	Eisenbergiella tayi	0.000761614623000762
mb_0324	msp_281.core	0.429767872375962	8.14310871532722e-16	3.20601518920277e-10	324	209.082135963277	1	18076.0309354037	0.68585545	Sinapyl alcohol	C02325; C07350; CHEBI:15951; CHEBI:64557; HMDB0013070; HMDB0029187; HMDB0029233; HMDB0033798; HMDB0034047; HMDB0036199; HMDB0039428; HMDB0041406; HMDB0060737; HMDB0125803; HMDB0127493; HMDB0129253; HMDB0129254; HMDB0129255; HMDB0129256; HMDB0130385; HMDB0133478; HMDB0133511; HMDB0133519; HMDB0133526; HMDB0133535; HMDB0135671; HMDB13070; HMDB29187; HMDB29233; HMDB33798; HMDB34047; HMDB36199; HMDB3…	C11H14O4	-H(-)	100	belongs to the class of organic compounds known as methoxyphenols. Methoxyphenols are compounds containing a methoxy group attached to the benzene ring of a phenol moiety.	HMDB0013070	22	Sinapyl alcohol	sinapyl alcohol	210.089208936	210.2265	COC1=CC(\C=C\CO)=CC(OC)=C1O	Benzenoids	Phenols	Methoxyphenols	Aromatic homomonocyclic compounds	-0.649630872527382	-5.68448662520744	C06	Lipids and lipid-like molecules	C21 (68)	C19	Carboxylic acids and derivatives	C21	Glycerophosphoethanolamines	msp_281.core (Senegalimassilia 5.08 %)	Actinobacteria	0.822170900692841	Senegalimassilia	0.0508083140877598	NA	NA
mb_0120	msp_112.core	0.42847768182097	1.01338621136671e-15	3.98978258504765e-10	120	149.060584754476	1	11782.4186980075	0.465367395	Hydrocinnamic acid	C01839; C01963; C02646; C05629; C15513; C17883; CHEBI:262555; CHEBI:28631; CHEBI:32807; CHEBI:329287; CHEBI:389009; CHEBI:42438; CHEBI:48526; CHEBI:52051; CHEBI:64555; CHEBI:64818; CHEBI:86567; CHEBI:87417; HMDB0000764; HMDB0002097; HMDB0002222; HMDB0002237; HMDB0003654; HMDB0011743; HMDB0013744; HMDB0031310; HMDB0032073; HMDB0032075; HMDB0032569; HMDB0032570; HMDB0032592; HMDB0032617; HMDB003396…	C9H10O2	-H(-)	100	belongs to the class of organic compounds known as phenylpropanoic acids. Phenylpropanoic acids are compounds with a structure containing a benzene ring conjugated to a propanoic acid.	HMDB0000764	33	Hydrocinnamic acid	3-phenylpropionic acid	150.068079564	150.1745	OC(=O)CCC1=CC=CC=C1	Phenylpropanoids and polyketides	Phenylpropanoic acids		Aromatic homomonocyclic compounds	20.8029134653571	-18.5882376847308	C05	Phenylpropanoids and polyketides	C10 (49)	C08	Organic sulfuric acids and derivatives	C10	Amino acids, peptides, and analogues	msp_112.core (Roseburia 2.45 %)	Firmicutes	0.656632173095014	Roseburia	0.0244590780809031	NA	NA
mb_0301	msp_281.core	0.420532444621509	3.81809440499982e-15	1.50321049390927e-09	301	203.001778056424	1	106008.455087191	0.84619898	O-methoxycatechol-O-sulphate	CHEBI:133460; HMDB0060013; HMDB60013	C7H8O5S	-H(-)	100	belongs to the class of organic compounds known as phenylsulfates. Phenylsulfates are compounds containing a sulfuric acid group conjugated to a phenyl group.	HMDB0060013	1	O-methoxycatechol-O-sulphate	(2-methoxyphenyl)oxidanesulfonic acid	204.009244056	204.2	COC1=CC=CC=C1OS(O)(=O)=O	Organic acids and derivatives	Organic sulfuric acids and derivatives	Arylsulfates	Aromatic homomonocyclic compounds	-0.759217804070972	-5.75250342263326	C06	Lipids and lipid-like molecules	C10 (49)	C19	Carboxylic acids and derivatives	C10	Amino acids, peptides, and analogues	msp_281.core (Senegalimassilia 5.08 %)	Actinobacteria	0.822170900692841	Senegalimassilia	0.0508083140877598	NA	NA
mb_0534	msp_127.core	0.411264099757229	1.717574127991e-14	6.76219239634826e-09	534	263.082617959042	1	3367.3896091519	0.8304593	Perlolyrine	C09231; CHEBI:610215; HMDB0030327; HMDB30327	C16H12N2O2	-H(-)	100	belongs to the class of organic compounds known as harmala alkaloids. Harmala alkaloids are compounds with a structure based on harmaline, harmine, harmalol, harman or a derivative of those parents. These parents are beta-carbolines, consisting of a pyrimidine fused to the pyrrole moiety of an indole to form a pyrido[3,4-b]indole.	HMDB0030327	1	Perlolyrine	perlolyrine	264.089877638	264.2787	OCC1=CC=C(O1)C1=NC=CC2=C1NC1=CC=CC=C21	Alkaloids and derivatives	Harmala alkaloids		Aromatic heteropolycyclic compounds	-2.14110024800154	-14.7808161520025	C06	Lipids and lipid-like molecules	C10 (49)	C19	Carboxylic acids and derivatives	C10	Amino acids, peptides, and analogues	msp_127.core (Eisenbergiella tayi 0.08 %)	Firmicutes	0.295506473724296	Anaerotruncus	0.00228484386900229	Eisenbergiella tayi	0.000761614623000762
mb_0535	msp_096.core	0.411152640925884	1.74842517416163e-14	6.88363733193304e-09	535	263.104094010059	1	61986.6200609293	0.8608377	Acetyl-N-formyl-5-methoxykynurenamine	C04148; C05642; CHEBI:17884; HMDB0004259; HMDB0006344; HMDB0061136; HMDB04259; HMDB06344; HMDB61136	C13H16N2O4	-H(-)	100	belongs to the class of organic compounds known as alkyl-phenylketones. These are aromatic compounds containing a ketone substituted by one alkyl group, and a phenyl group.	HMDB0004259	3	Acetyl-N-formyl-5-methoxykynurenamine	N-[3-(2-formamido-5-methoxyphenyl)-3-oxopropyl]acetamide	264.11100701	264.2771	COC1=CC(C(=O)CCNC(C)=O)=C(NC=O)C=C1	Organic oxygen compounds	Organooxygen compounds	Carbonyl compounds	Aromatic homomonocyclic compounds	-2.21498788517962	-14.6039002147275	C06	Lipids and lipid-like molecules	C10 (49)	C19	Carboxylic acids and derivatives	C10	Amino acids, peptides, and analogues	msp_096.core (Oscillibacter 2.00 %)	Firmicutes	0.611058150619638	Oscillibacter	0.0200190657769304	NA	NA
mb_0535	msp_165.core	0.409243683789699	2.36929920299803e-14	9.32802573417136e-09	535	263.104094010059	1	61986.6200609293	0.8608377	Acetyl-N-formyl-5-methoxykynurenamine	C04148; C05642; CHEBI:17884; HMDB0004259; HMDB0006344; HMDB0061136; HMDB04259; HMDB06344; HMDB61136	C13H16N2O4	-H(-)	100	belongs to the class of organic compounds known as alkyl-phenylketones. These are aromatic compounds containing a ketone substituted by one alkyl group, and a phenyl group.	HMDB0004259	3	Acetyl-N-formyl-5-methoxykynurenamine	N-[3-(2-formamido-5-methoxyphenyl)-3-oxopropyl]acetamide	264.11100701	264.2771	COC1=CC(C(=O)CCNC(C)=O)=C(NC=O)C=C1	Organic oxygen compounds	Organooxygen compounds	Carbonyl compounds	Aromatic homomonocyclic compounds	-2.21498788517962	-14.6039002147275	C06	Lipids and lipid-like molecules	C10 (49)	C19	Carboxylic acids and derivatives	C10	Amino acids, peptides, and analogues	msp_165.core (Oscillibacter 13.06 %)	Firmicutes	0.746713409290096	Oscillibacter	0.130587204206836	NA	NA
mb_0534	msp_099.core	0.406700255336419	3.54121873076119e-14	1.39418843795687e-08	534	263.082617959042	1	3367.3896091519	0.8304593	Perlolyrine	C09231; CHEBI:610215; HMDB0030327; HMDB30327	C16H12N2O2	-H(-)	100	belongs to the class of organic compounds known as harmala alkaloids. Harmala alkaloids are compounds with a structure based on harmaline, harmine, harmalol, harman or a derivative of those parents. These parents are beta-carbolines, consisting of a pyrimidine fused to the pyrrole moiety of an indole to form a pyrido[3,4-b]indole.	HMDB0030327	1	Perlolyrine	perlolyrine	264.089877638	264.2787	OCC1=CC=C(O1)C1=NC=CC2=C1NC1=CC=CC=C21	Alkaloids and derivatives	Harmala alkaloids		Aromatic heteropolycyclic compounds	-2.14110024800154	-14.7808161520025	C06	Lipids and lipid-like molecules	C10 (49)	C19	Carboxylic acids and derivatives	C10	Amino acids, peptides, and analogues	msp_099.core (Flavonifractor 0.80 %)	Firmicutes	0.507234726688103	Flavonifractor	0.00803858520900321	NA	NA
mb_0535	msp_099.core	0.403482166160956	5.85952800567389e-14	2.30690789488982e-08	535	263.104094010059	1	61986.6200609293	0.8608377	Acetyl-N-formyl-5-methoxykynurenamine	C04148; C05642; CHEBI:17884; HMDB0004259; HMDB0006344; HMDB0061136; HMDB04259; HMDB06344; HMDB61136	C13H16N2O4	-H(-)	100	belongs to the class of organic compounds known as alkyl-phenylketones. These are aromatic compounds containing a ketone substituted by one alkyl group, and a phenyl group.	HMDB0004259	3	Acetyl-N-formyl-5-methoxykynurenamine	N-[3-(2-formamido-5-methoxyphenyl)-3-oxopropyl]acetamide	264.11100701	264.2771	COC1=CC(C(=O)CCNC(C)=O)=C(NC=O)C=C1	Organic oxygen compounds	Organooxygen compounds	Carbonyl compounds	Aromatic homomonocyclic compounds	-2.21498788517962	-14.6039002147275	C06	Lipids and lipid-like molecules	C10 (49)	C19	Carboxylic acids and derivatives	C10	Amino acids, peptides, and analogues	msp_099.core (Flavonifractor 0.80 %)	Firmicutes	0.507234726688103	Flavonifractor	0.00803858520900321	NA	NA
mb_0534	msp_096.core	0.402177184268455	7.17599962053236e-14	2.82519822660321e-08	534	263.082617959042	1	3367.3896091519	0.8304593	Perlolyrine	C09231; CHEBI:610215; HMDB0030327; HMDB30327	C16H12N2O2	-H(-)	100	belongs to the class of organic compounds known as harmala alkaloids. Harmala alkaloids are compounds with a structure based on harmaline, harmine, harmalol, harman or a derivative of those parents. These parents are beta-carbolines, consisting of a pyrimidine fused to the pyrrole moiety of an indole to form a pyrido[3,4-b]indole.	HMDB0030327	1	Perlolyrine	perlolyrine	264.089877638	264.2787	OCC1=CC=C(O1)C1=NC=CC2=C1NC1=CC=CC=C21	Alkaloids and derivatives	Harmala alkaloids		Aromatic heteropolycyclic compounds	-2.14110024800154	-14.7808161520025	C06	Lipids and lipid-like molecules	C10 (49)	C19	Carboxylic acids and derivatives	C10	Amino acids, peptides, and analogues	msp_096.core (Oscillibacter 2.00 %)	Firmicutes	0.611058150619638	Oscillibacter	0.0200190657769304	NA	NA
mb_0535	msp_098.core	0.400871599142805	8.78128068052347e-14	3.45719020392209e-08	535	263.104094010059	1	61986.6200609293	0.8608377	Acetyl-N-formyl-5-methoxykynurenamine	C04148; C05642; CHEBI:17884; HMDB0004259; HMDB0006344; HMDB0061136; HMDB04259; HMDB06344; HMDB61136	C13H16N2O4	-H(-)	100	belongs to the class of organic compounds known as alkyl-phenylketones. These are aromatic compounds containing a ketone substituted by one alkyl group, and a phenyl group.	HMDB0004259	3	Acetyl-N-formyl-5-methoxykynurenamine	N-[3-(2-formamido-5-methoxyphenyl)-3-oxopropyl]acetamide	264.11100701	264.2771	COC1=CC(C(=O)CCNC(C)=O)=C(NC=O)C=C1	Organic oxygen compounds	Organooxygen compounds	Carbonyl compounds	Aromatic homomonocyclic compounds	-2.21498788517962	-14.6039002147275	C06	Lipids and lipid-like molecules	C10 (49)	C19	Carboxylic acids and derivatives	C10	Amino acids, peptides, and analogues	msp_098.core (Oscillibacter 0.17 %)	Firmicutes	0.395194697597349	Oscillibacter	0.00165700082850041	NA	NA
mb_0120	msp_043.core	-0.397549700595968	1.46187364624293e-13	5.75538192652196e-08	120	149.060584754476	1	11782.4186980075	0.465367395	Hydrocinnamic acid	C01839; C01963; C02646; C05629; C15513; C17883; CHEBI:262555; CHEBI:28631; CHEBI:32807; CHEBI:329287; CHEBI:389009; CHEBI:42438; CHEBI:48526; CHEBI:52051; CHEBI:64555; CHEBI:64818; CHEBI:86567; CHEBI:87417; HMDB0000764; HMDB0002097; HMDB0002222; HMDB0002237; HMDB0003654; HMDB0011743; HMDB0013744; HMDB0031310; HMDB0032073; HMDB0032075; HMDB0032569; HMDB0032570; HMDB0032592; HMDB0032617; HMDB003396…	C9H10O2	-H(-)	100	belongs to the class of organic compounds known as phenylpropanoic acids. Phenylpropanoic acids are compounds with a structure containing a benzene ring conjugated to a propanoic acid.	HMDB0000764	33	Hydrocinnamic acid	3-phenylpropionic acid	150.068079564	150.1745	OC(=O)CCC1=CC=CC=C1	Phenylpropanoids and polyketides	Phenylpropanoic acids		Aromatic homomonocyclic compounds	20.8029134653571	-18.5882376847308	C05	Phenylpropanoids and polyketides	C10 (49)	C08	Organic sulfuric acids and derivatives	C10	Amino acids, peptides, and analogues	msp_043.core (Flavonifractor plautii 97.80 %)	Firmicutes	0.97969837587007	Flavonifractor	0.979118329466357	Flavonifractor plautii	0.977958236658933
mb_0120	msp_039.core	-0.393135683682303	2.85251527431124e-13	1.12302955846579e-07	120	149.060584754476	1	11782.4186980075	0.465367395	Hydrocinnamic acid	C01839; C01963; C02646; C05629; C15513; C17883; CHEBI:262555; CHEBI:28631; CHEBI:32807; CHEBI:329287; CHEBI:389009; CHEBI:42438; CHEBI:48526; CHEBI:52051; CHEBI:64555; CHEBI:64818; CHEBI:86567; CHEBI:87417; HMDB0000764; HMDB0002097; HMDB0002222; HMDB0002237; HMDB0003654; HMDB0011743; HMDB0013744; HMDB0031310; HMDB0032073; HMDB0032075; HMDB0032569; HMDB0032570; HMDB0032592; HMDB0032617; HMDB003396…	C9H10O2	-H(-)	100	belongs to the class of organic compounds known as phenylpropanoic acids. Phenylpropanoic acids are compounds with a structure containing a benzene ring conjugated to a propanoic acid.	HMDB0000764	33	Hydrocinnamic acid	3-phenylpropionic acid	150.068079564	150.1745	OC(=O)CCC1=CC=CC=C1	Phenylpropanoids and polyketides	Phenylpropanoic acids		Aromatic homomonocyclic compounds	20.8029134653571	-18.5882376847308	C05	Phenylpropanoids and polyketides	C10 (49)	C08	Organic sulfuric acids and derivatives	C10	Amino acids, peptides, and analogues	msp_039.core ([Ruminococcus] gnavus 98.42 %)	Firmicutes	0.984741784037559	Blautia	0.984741784037559	[Ruminococcus] gnavus	0.984154929577465
mb_0535	msp_122.core	0.392620506103431	3.08198952669472e-13	1.21337003069113e-07	535	263.104094010059	1	61986.6200609293	0.8608377	Acetyl-N-formyl-5-methoxykynurenamine	C04148; C05642; CHEBI:17884; HMDB0004259; HMDB0006344; HMDB0061136; HMDB04259; HMDB06344; HMDB61136	C13H16N2O4	-H(-)	100	belongs to the class of organic compounds known as alkyl-phenylketones. These are aromatic compounds containing a ketone substituted by one alkyl group, and a phenyl group.	HMDB0004259	3	Acetyl-N-formyl-5-methoxykynurenamine	N-[3-(2-formamido-5-methoxyphenyl)-3-oxopropyl]acetamide	264.11100701	264.2771	COC1=CC(C(=O)CCNC(C)=O)=C(NC=O)C=C1	Organic oxygen compounds	Organooxygen compounds	Carbonyl compounds	Aromatic homomonocyclic compounds	-2.21498788517962	-14.6039002147275	C06	Lipids and lipid-like molecules	C10 (49)	C19	Carboxylic acids and derivatives	C10	Amino acids, peptides, and analogues	msp_122.core (Intestinimonas 0.09 %)	Firmicutes	0.469656992084433	Intestinimonas	0.000879507475813544	NA	NA
mb_0535	msp_112.core	0.391458891779811	3.66762298490089e-13	1.44392849866354e-07	535	263.104094010059	1	61986.6200609293	0.8608377	Acetyl-N-formyl-5-methoxykynurenamine	C04148; C05642; CHEBI:17884; HMDB0004259; HMDB0006344; HMDB0061136; HMDB04259; HMDB06344; HMDB61136	C13H16N2O4	-H(-)	100	belongs to the class of organic compounds known as alkyl-phenylketones. These are aromatic compounds containing a ketone substituted by one alkyl group, and a phenyl group.	HMDB0004259	3	Acetyl-N-formyl-5-methoxykynurenamine	N-[3-(2-formamido-5-methoxyphenyl)-3-oxopropyl]acetamide	264.11100701	264.2771	COC1=CC(C(=O)CCNC(C)=O)=C(NC=O)C=C1	Organic oxygen compounds	Organooxygen compounds	Carbonyl compounds	Aromatic homomonocyclic compounds	-2.21498788517962	-14.6039002147275	C06	Lipids and lipid-like molecules	C10 (49)	C19	Carboxylic acids and derivatives	C10	Amino acids, peptides, and analogues	msp_112.core (Roseburia 2.45 %)	Firmicutes	0.656632173095014	Roseburia	0.0244590780809031	NA	NA
mb_0120	msp_096.core	0.390479056250503	4.24506711381719e-13	1.67126169737426e-07	120	149.060584754476	1	11782.4186980075	0.465367395	Hydrocinnamic acid	C01839; C01963; C02646; C05629; C15513; C17883; CHEBI:262555; CHEBI:28631; CHEBI:32807; CHEBI:329287; CHEBI:389009; CHEBI:42438; CHEBI:48526; CHEBI:52051; CHEBI:64555; CHEBI:64818; CHEBI:86567; CHEBI:87417; HMDB0000764; HMDB0002097; HMDB0002222; HMDB0002237; HMDB0003654; HMDB0011743; HMDB0013744; HMDB0031310; HMDB0032073; HMDB0032075; HMDB0032569; HMDB0032570; HMDB0032592; HMDB0032617; HMDB003396…	C9H10O2	-H(-)	100	belongs to the class of organic compounds known as phenylpropanoic acids. Phenylpropanoic acids are compounds with a structure containing a benzene ring conjugated to a propanoic acid.	HMDB0000764	33	Hydrocinnamic acid	3-phenylpropionic acid	150.068079564	150.1745	OC(=O)CCC1=CC=CC=C1	Phenylpropanoids and polyketides	Phenylpropanoic acids		Aromatic homomonocyclic compounds	20.8029134653571	-18.5882376847308	C05	Phenylpropanoids and polyketides	C10 (49)	C08	Organic sulfuric acids and derivatives	C10	Amino acids, peptides, and analogues	msp_096.core (Oscillibacter 2.00 %)	Firmicutes	0.611058150619638	Oscillibacter	0.0200190657769304	NA	NA
mb_0026	msp_122.core	0.389983696718568	4.56990419751141e-13	1.79914386313506e-07	26	107.050141097152	1	91060.4307149313	0.82722437	Benzyl alcohol	C00556; C01403; C01467; C01468; C01542; CHEBI:16579; CHEBI:17231; CHEBI:17847; CHEBI:17987; CHEBI:28054; HMDB0001858; HMDB0002048; HMDB0002055; HMDB0003119; HMDB0033895; HMDB01858; HMDB02048; HMDB02055; HMDB03119; HMDB13762; HMDB33895	C7H8O	-H(-)	100	belongs to the class of organic compounds known as para cresols. Para cresols are compounds containing a para cresol moiety, which consists of a benzene ring bearing one hydroxyl group at ring positions 1 and 4.	HMDB0001858	5	p-Cresol	P-cresol	108.057514878	108.1378	CC1=CC=C(O)C=C1	Benzenoids	Phenols	Cresols	Aromatic homomonocyclic compounds	-2.65524100618514	-14.5329527357246	C06	Lipids and lipid-like molecules	C10 (49)	C19	Carboxylic acids and derivatives	C10	Amino acids, peptides, and analogues	msp_122.core (Intestinimonas 0.09 %)	Firmicutes	0.469656992084433	Intestinimonas	0.000879507475813544	NA	NA
mb_0199	msp_127.core	0.388302182483986	5.86419875051276e-13	2.30869399868562e-07	199	176.071324449781	1	2846.63317382726	0.36953819	5-Hydroxytryptophol	CHEBI:193796; HMDB0001855; HMDB0012490; HMDB0033482; HMDB0037693; HMDB0040045; HMDB0060063; HMDB01855; HMDB12490; HMDB33482; HMDB37693; HMDB40045; HMDB60063	C10H11NO2	-H(-)	100	belongs to the class of organic compounds known as hydroxyindoles. These are organic compounds containing an indole moiety that carries a hydroxyl group.	HMDB0001855	6	5-Hydroxytryptophol	hydroxytryptophol	177.078978601	177.1998	OCCC1=CNC2=CC=C(O)C=C12	Organoheterocyclic compounds	Indoles and derivatives	Hydroxyindoles	Aromatic heteropolycyclic compounds	-3.43250970340369	-16.1051266718387	C02	Organic acids and derivatives	C03 (69)	C19	Carboxylic acids and derivatives	C03	Amino acids, peptides, and analogues	msp_127.core (Eisenbergiella tayi 0.08 %)	Firmicutes	0.295506473724296	Anaerotruncus	0.00228484386900229	Eisenbergiella tayi	0.000761614623000762
mb_0535	msp_126.core	0.387942008307265	6.18480923434398e-13	2.43490991708735e-07	535	263.104094010059	1	61986.6200609293	0.8608377	Acetyl-N-formyl-5-methoxykynurenamine	C04148; C05642; CHEBI:17884; HMDB0004259; HMDB0006344; HMDB0061136; HMDB04259; HMDB06344; HMDB61136	C13H16N2O4	-H(-)	100	belongs to the class of organic compounds known as alkyl-phenylketones. These are aromatic compounds containing a ketone substituted by one alkyl group, and a phenyl group.	HMDB0004259	3	Acetyl-N-formyl-5-methoxykynurenamine	N-[3-(2-formamido-5-methoxyphenyl)-3-oxopropyl]acetamide	264.11100701	264.2771	COC1=CC(C(=O)CCNC(C)=O)=C(NC=O)C=C1	Organic oxygen compounds	Organooxygen compounds	Carbonyl compounds	Aromatic homomonocyclic compounds	-2.21498788517962	-14.6039002147275	C06	Lipids and lipid-like molecules	C10 (49)	C19	Carboxylic acids and derivatives	C10	Amino acids, peptides, and analogues	msp_126.core (Amphibacillus marinus 0.08 %)	Firmicutes	0.209411764705882	Lachnoclostridium	0.00313725490196078	Amphibacillus marinus	0.000784313725490196
mb_1193	msp_165.core	0.386234693642696	7.95290826734793e-13	3.13098840868047e-07	1193	455.247584245205	1	5949.97733070087	0.89710131	Sulfolithocholic acid	CHEBI:35421; HMDB0000907; HMDB00907	C24H40O6S	-H(-)	100	belongs to the class of organic compounds known as bile acids, alcohols and derivatives. These are organic compounds containing an alcohol or acid derivative of cholic acid.	HMDB0000907	1	Sulfolithocholic acid	(4R)-4-[(1S,2S,5R,10R,11S,14R,15R)-2,15-dimethyl-5-(sulfooxy)tetracyclo[8.7.0.0^{2,7}.0^{11,15}]heptadecan-14-yl]pentanoic acid	456.254559702	456.636	[H][C@@]12CC[C@H]([C@H](C)CCC(O)=O)[C@@]1(C)CC[C@@]1([H])[C@@]2([H])CCC2C[C@@H](CC[C@]12C)OS(O)(=O)=O	Lipids and lipid-like molecules	Steroids and steroid derivatives	Bile acids, alcohols and derivatives	Aliphatic homopolycyclic compounds	-5.86366096582525	4.96879453688791	C06	Lipids and lipid-like molecules	C10 (49)	C18	Glycerophospholipids	C10	Amino acids, peptides, and analogues	msp_165.core (Oscillibacter 13.06 %)	Firmicutes	0.746713409290096	Oscillibacter	0.130587204206836	NA	NA
mb_0236	msp_122.core	0.385128820180029	9.35234138393968e-13	3.68192327944321e-07	236	187.007207735506	1	1153280.76504744	0.8371498	p-Cresol sulfate	CHEBI:82914; HMDB0011635; HMDB0034782; HMDB11635; HMDB34782	C7H8O4S	-H(-)	100	belongs to the class of organic compounds known as phenylsulfates. Phenylsulfates are compounds containing a sulfuric acid group conjugated to a phenyl group.	HMDB0011635	2	p-Cresol sulfate	(4-methylphenyl)oxidanesulfonic acid	188.014329434	188.201	CC1=CC=C(OS(O)(=O)=O)C=C1	Organic acids and derivatives	Organic sulfuric acids and derivatives	Arylsulfates	Aromatic homomonocyclic compounds	-2.69400422225277	-14.5753459010614	C06	Lipids and lipid-like molecules	C10 (49)	C19	Carboxylic acids and derivatives	C10	Amino acids, peptides, and analogues	msp_122.core (Intestinimonas 0.09 %)	Firmicutes	0.469656992084433	Intestinimonas	0.000879507475813544	NA	NA
mb_0535	msp_160.core	0.383265015058183	1.22733579566119e-12	4.83188602058057e-07	535	263.104094010059	1	61986.6200609293	0.8608377	Acetyl-N-formyl-5-methoxykynurenamine	C04148; C05642; CHEBI:17884; HMDB0004259; HMDB0006344; HMDB0061136; HMDB04259; HMDB06344; HMDB61136	C13H16N2O4	-H(-)	100	belongs to the class of organic compounds known as alkyl-phenylketones. These are aromatic compounds containing a ketone substituted by one alkyl group, and a phenyl group.	HMDB0004259	3	Acetyl-N-formyl-5-methoxykynurenamine	N-[3-(2-formamido-5-methoxyphenyl)-3-oxopropyl]acetamide	264.11100701	264.2771	COC1=CC(C(=O)CCNC(C)=O)=C(NC=O)C=C1	Organic oxygen compounds	Organooxygen compounds	Carbonyl compounds	Aromatic homomonocyclic compounds	-2.21498788517962	-14.6039002147275	C06	Lipids and lipid-like molecules	C10 (49)	C19	Carboxylic acids and derivatives	C10	Amino acids, peptides, and analogues	msp_160.core (Oscillibacter 0.36 %)	Firmicutes	0.549019607843137	Oscillibacter	0.0035650623885918	NA	NA
mb_0327	msp_160.core	0.381159331208224	1.66505020342141e-12	6.55510284484569e-07	327	211.025045838049	1	8268.68484580159	0.68513712	2-oxo-3-(3,4,5-trihydroxyphenyl)propanoic acid	HMDB0125210; HMDB0126568; HMDB0126571; HMDB0128683; HMDB0128685; HMDB0137303	C9H8O6	-H(-)	100	belongs to the class of organic compounds known as phenylpyruvic acid derivatives. Phenylpyruvic acid derivatives are compounds containing a phenylpyruvic acid moiety, which consists of a phenyl group substituted at the second position by an pyruvic acid.	HMDB0125210	6	2-oxo-3-(3,4,5-trihydroxyphenyl)propanoic acid	2-oxo-3-(3,4,5-trihydroxyphenyl)propanoic acid	212.032087978	212.157	OC(=O)C(=O)CC1=CC(O)=C(O)C(O)=C1	Benzenoids	Benzene and substituted derivatives	Phenylpyruvic acid derivatives	Aromatic homomonocyclic compounds	-2.65660786101475	-5.9955872556938	C06	Lipids and lipid-like molecules	C10 (49)	C19	Carboxylic acids and derivatives	C10	Amino acids, peptides, and analogues	msp_160.core (Oscillibacter 0.36 %)	Firmicutes	0.549019607843137	Oscillibacter	0.0035650623885918	NA	NA
mb_1374	msp_112.core	0.377055685154492	2.99818643357275e-12	1.18034702247396e-06	1374	551.304622444845	1	4661.30027344102	0.89907467	Arbekacin; Triterpenoid	C06085; CHEBI:27151; CHEBI:37922; HMDB0004309; HMDB0015642; HMDB04309; HMDB15642	C22H44N6O10; C30H48O7S	-H(-); -H(-)	100	belongs to the class of organic compounds known as triterpenoids. These are terpene molecules containing six isoprene units.	HMDB0004309	1	Triterpenoid	triterpenoid	552.31207458	552.763	[H][C@@]12CC(C)(C)CC[C@@]1(CC[C@]1(C)C2=CC[C@]2([H])[C@@]3(C)CC[C@H](O)[C@@](C)(COS(O)(=O)=O)[C@]3([H])CC[C@@]12C)C(O)=O	Lipids and lipid-like molecules	Prenol lipids	Triterpenoids	Aliphatic homopolycyclic compounds	-15.0320491195293	-7.59327396912877	C06	Lipids and lipid-like molecules	C10 (49)	C19	Carboxylic acids and derivatives	C10	Amino acids, peptides, and analogues	msp_112.core (Roseburia 2.45 %)	Firmicutes	0.656632173095014	Roseburia	0.0244590780809031	NA	NA
mb_0236	msp_086.core	0.376718196048925	3.14562186468874e-12	1.23838728942185e-06	236	187.007207735506	1	1153280.76504744	0.8371498	p-Cresol sulfate	CHEBI:82914; HMDB0011635; HMDB0034782; HMDB11635; HMDB34782	C7H8O4S	-H(-)	100	belongs to the class of organic compounds known as phenylsulfates. Phenylsulfates are compounds containing a sulfuric acid group conjugated to a phenyl group.	HMDB0011635	2	p-Cresol sulfate	(4-methylphenyl)oxidanesulfonic acid	188.014329434	188.201	CC1=CC=C(OS(O)(=O)=O)C=C1	Organic acids and derivatives	Organic sulfuric acids and derivatives	Arylsulfates	Aromatic homomonocyclic compounds	-2.69400422225277	-14.5753459010614	C06	Lipids and lipid-like molecules	C10 (49)	C19	Carboxylic acids and derivatives	C10	Amino acids, peptides, and analogues	msp_086.core (Ruminiclostridium 0.15 %)	Firmicutes	0.259608411892676	Ruminiclostridium	0.00145032632342277	NA	NA
mb_0120	msp_098.core	0.375800661125895	3.5831430859994e-12	1.41062968581167e-06	120	149.060584754476	1	11782.4186980075	0.465367395	Hydrocinnamic acid	C01839; C01963; C02646; C05629; C15513; C17883; CHEBI:262555; CHEBI:28631; CHEBI:32807; CHEBI:329287; CHEBI:389009; CHEBI:42438; CHEBI:48526; CHEBI:52051; CHEBI:64555; CHEBI:64818; CHEBI:86567; CHEBI:87417; HMDB0000764; HMDB0002097; HMDB0002222; HMDB0002237; HMDB0003654; HMDB0011743; HMDB0013744; HMDB0031310; HMDB0032073; HMDB0032075; HMDB0032569; HMDB0032570; HMDB0032592; HMDB0032617; HMDB003396…	C9H10O2	-H(-)	100	belongs to the class of organic compounds known as phenylpropanoic acids. Phenylpropanoic acids are compounds with a structure containing a benzene ring conjugated to a propanoic acid.	HMDB0000764	33	Hydrocinnamic acid	3-phenylpropionic acid	150.068079564	150.1745	OC(=O)CCC1=CC=CC=C1	Phenylpropanoids and polyketides	Phenylpropanoic acids		Aromatic homomonocyclic compounds	20.8029134653571	-18.5882376847308	C05	Phenylpropanoids and polyketides	C10 (49)	C08	Organic sulfuric acids and derivatives	C10	Amino acids, peptides, and analogues	msp_098.core (Oscillibacter 0.17 %)	Firmicutes	0.395194697597349	Oscillibacter	0.00165700082850041	NA	NA
mb_0236	msp_099.core	0.375468822355153	3.7555644437498e-12	1.4785056324732e-06	236	187.007207735506	1	1153280.76504744	0.8371498	p-Cresol sulfate	CHEBI:82914; HMDB0011635; HMDB0034782; HMDB11635; HMDB34782	C7H8O4S	-H(-)	100	belongs to the class of organic compounds known as phenylsulfates. Phenylsulfates are compounds containing a sulfuric acid group conjugated to a phenyl group.	HMDB0011635	2	p-Cresol sulfate	(4-methylphenyl)oxidanesulfonic acid	188.014329434	188.201	CC1=CC=C(OS(O)(=O)=O)C=C1	Organic acids and derivatives	Organic sulfuric acids and derivatives	Arylsulfates	Aromatic homomonocyclic compounds	-2.69400422225277	-14.5753459010614	C06	Lipids and lipid-like molecules	C10 (49)	C19	Carboxylic acids and derivatives	C10	Amino acids, peptides, and analogues	msp_099.core (Flavonifractor 0.80 %)	Firmicutes	0.507234726688103	Flavonifractor	0.00803858520900321	NA	NA
mb_0301	msp_273.core	0.373607972022701	4.88320217747454e-12	1.92243368283471e-06	301	203.001778056424	1	106008.455087191	0.84619898	O-methoxycatechol-O-sulphate	CHEBI:133460; HMDB0060013; HMDB60013	C7H8O5S	-H(-)	100	belongs to the class of organic compounds known as phenylsulfates. Phenylsulfates are compounds containing a sulfuric acid group conjugated to a phenyl group.	HMDB0060013	1	O-methoxycatechol-O-sulphate	(2-methoxyphenyl)oxidanesulfonic acid	204.009244056	204.2	COC1=CC=CC=C1OS(O)(=O)=O	Organic acids and derivatives	Organic sulfuric acids and derivatives	Arylsulfates	Aromatic homomonocyclic compounds	-0.759217804070972	-5.75250342263326	C06	Lipids and lipid-like molecules	C10 (49)	C19	Carboxylic acids and derivatives	C10	Amino acids, peptides, and analogues	msp_273.core (Collinsella bouchesdurhonensis 94.19 %)	Actinobacteria	0.969939879759519	Collinsella	0.967935871743487	Collinsella bouchesdurhonensis	0.94188376753507
mb_0077	msp_259.core	0.372978222491776	5.33494408306723e-12	2.10027145651007e-06	77	130.06620069297	1	15820.339454215	0.82097715	3-Methylindole	C08313; CHEBI:85426; CHEBI:9171; HMDB0000466; HMDB0034236; HMDB00466; HMDB34236	C9H9N	-H(-)	100	belongs to the class of organic compounds known as 3-methylindoles. These are aromatic heterocyclic compounds that contain an indole moiety substituted at the 3-position with a methyl group.	HMDB0000466	2	3-Methylindole	scatole	131.073499293	131.1745	CC1=CNC2=C1C=CC=C2	Organoheterocyclic compounds	Indoles and derivatives	Indoles	Aromatic heteropolycyclic compounds	8.03312179124523	-19.0336284739642	C07	Organic acids and derivatives	C09 (135)	C06	Carboxylic acids and derivatives	C09	Amino acids, peptides, and analogues	msp_259.core (Anaerotruncus colihominis 0.17 %)	Firmicutes	0.484641638225256	Angelakisella	0.00341296928327645	Anaerotruncus colihominis	0.00170648464163823
mb_0535	msp_069.core	0.372801506234629	5.46886949515027e-12	2.15299001172025e-06	535	263.104094010059	1	61986.6200609293	0.8608377	Acetyl-N-formyl-5-methoxykynurenamine	C04148; C05642; CHEBI:17884; HMDB0004259; HMDB0006344; HMDB0061136; HMDB04259; HMDB06344; HMDB61136	C13H16N2O4	-H(-)	100	belongs to the class of organic compounds known as alkyl-phenylketones. These are aromatic compounds containing a ketone substituted by one alkyl group, and a phenyl group.	HMDB0004259	3	Acetyl-N-formyl-5-methoxykynurenamine	N-[3-(2-formamido-5-methoxyphenyl)-3-oxopropyl]acetamide	264.11100701	264.2771	COC1=CC(C(=O)CCNC(C)=O)=C(NC=O)C=C1	Organic oxygen compounds	Organooxygen compounds	Carbonyl compounds	Aromatic homomonocyclic compounds	-2.21498788517962	-14.6039002147275	C06	Lipids and lipid-like molecules	C10 (49)	C19	Carboxylic acids and derivatives	C10	Amino acids, peptides, and analogues	msp_069.core (Flavonifractor 0.60 %)	Firmicutes	0.456325301204819	Flavonifractor	0.00602409638554217	NA	NA
mb_0534	msp_098.core	0.370423984478679	7.62307476152914e-12	3.00105207211879e-06	534	263.082617959042	1	3367.3896091519	0.8304593	Perlolyrine	C09231; CHEBI:610215; HMDB0030327; HMDB30327	C16H12N2O2	-H(-)	100	belongs to the class of organic compounds known as harmala alkaloids. Harmala alkaloids are compounds with a structure based on harmaline, harmine, harmalol, harman or a derivative of those parents. These parents are beta-carbolines, consisting of a pyrimidine fused to the pyrrole moiety of an indole to form a pyrido[3,4-b]indole.	HMDB0030327	1	Perlolyrine	perlolyrine	264.089877638	264.2787	OCC1=CC=C(O1)C1=NC=CC2=C1NC1=CC=CC=C21	Alkaloids and derivatives	Harmala alkaloids		Aromatic heteropolycyclic compounds	-2.14110024800154	-14.7808161520025	C06	Lipids and lipid-like molecules	C10 (49)	C19	Carboxylic acids and derivatives	C10	Amino acids, peptides, and analogues	msp_098.core (Oscillibacter 0.17 %)	Firmicutes	0.395194697597349	Oscillibacter	0.00165700082850041	NA	NA
mb_0026	msp_099.core	0.369915789396002	8.18101143730926e-12	3.22069240162847e-06	26	107.050141097152	1	91060.4307149313	0.82722437	Benzyl alcohol	C00556; C01403; C01467; C01468; C01542; CHEBI:16579; CHEBI:17231; CHEBI:17847; CHEBI:17987; CHEBI:28054; HMDB0001858; HMDB0002048; HMDB0002055; HMDB0003119; HMDB0033895; HMDB01858; HMDB02048; HMDB02055; HMDB03119; HMDB13762; HMDB33895	C7H8O	-H(-)	100	belongs to the class of organic compounds known as para cresols. Para cresols are compounds containing a para cresol moiety, which consists of a benzene ring bearing one hydroxyl group at ring positions 1 and 4.	HMDB0001858	5	p-Cresol	P-cresol	108.057514878	108.1378	CC1=CC=C(O)C=C1	Benzenoids	Phenols	Cresols	Aromatic homomonocyclic compounds	-2.65524100618514	-14.5329527357246	C06	Lipids and lipid-like molecules	C10 (49)	C19	Carboxylic acids and derivatives	C10	Amino acids, peptides, and analogues	msp_099.core (Flavonifractor 0.80 %)	Firmicutes	0.507234726688103	Flavonifractor	0.00803858520900321	NA	NA
mb_0026	msp_098.core	0.368192743295297	1.03852776104967e-11	4.08845531914514e-06	26	107.050141097152	1	91060.4307149313	0.82722437	Benzyl alcohol	C00556; C01403; C01467; C01468; C01542; CHEBI:16579; CHEBI:17231; CHEBI:17847; CHEBI:17987; CHEBI:28054; HMDB0001858; HMDB0002048; HMDB0002055; HMDB0003119; HMDB0033895; HMDB01858; HMDB02048; HMDB02055; HMDB03119; HMDB13762; HMDB33895	C7H8O	-H(-)	100	belongs to the class of organic compounds known as para cresols. Para cresols are compounds containing a para cresol moiety, which consists of a benzene ring bearing one hydroxyl group at ring positions 1 and 4.	HMDB0001858	5	p-Cresol	P-cresol	108.057514878	108.1378	CC1=CC=C(O)C=C1	Benzenoids	Phenols	Cresols	Aromatic homomonocyclic compounds	-2.65524100618514	-14.5329527357246	C06	Lipids and lipid-like molecules	C10 (49)	C19	Carboxylic acids and derivatives	C10	Amino acids, peptides, and analogues	msp_098.core (Oscillibacter 0.17 %)	Firmicutes	0.395194697597349	Oscillibacter	0.00165700082850041	NA	NA
mb_0026	msp_086.core	0.366686228291761	1.27792357182138e-11	5.03089117983927e-06	26	107.050141097152	1	91060.4307149313	0.82722437	Benzyl alcohol	C00556; C01403; C01467; C01468; C01542; CHEBI:16579; CHEBI:17231; CHEBI:17847; CHEBI:17987; CHEBI:28054; HMDB0001858; HMDB0002048; HMDB0002055; HMDB0003119; HMDB0033895; HMDB01858; HMDB02048; HMDB02055; HMDB03119; HMDB13762; HMDB33895	C7H8O	-H(-)	100	belongs to the class of organic compounds known as para cresols. Para cresols are compounds containing a para cresol moiety, which consists of a benzene ring bearing one hydroxyl group at ring positions 1 and 4.	HMDB0001858	5	p-Cresol	P-cresol	108.057514878	108.1378	CC1=CC=C(O)C=C1	Benzenoids	Phenols	Cresols	Aromatic homomonocyclic compounds	-2.65524100618514	-14.5329527357246	C06	Lipids and lipid-like molecules	C10 (49)	C19	Carboxylic acids and derivatives	C10	Amino acids, peptides, and analogues	msp_086.core (Ruminiclostridium 0.15 %)	Firmicutes	0.259608411892676	Ruminiclostridium	0.00145032632342277	NA	NA
mb_0026	msp_160.core	0.364619071639617	1.69572473016119e-11	6.67566128870938e-06	26	107.050141097152	1	91060.4307149313	0.82722437	Benzyl alcohol	C00556; C01403; C01467; C01468; C01542; CHEBI:16579; CHEBI:17231; CHEBI:17847; CHEBI:17987; CHEBI:28054; HMDB0001858; HMDB0002048; HMDB0002055; HMDB0003119; HMDB0033895; HMDB01858; HMDB02048; HMDB02055; HMDB03119; HMDB13762; HMDB33895	C7H8O	-H(-)	100	belongs to the class of organic compounds known as para cresols. Para cresols are compounds containing a para cresol moiety, which consists of a benzene ring bearing one hydroxyl group at ring positions 1 and 4.	HMDB0001858	5	p-Cresol	P-cresol	108.057514878	108.1378	CC1=CC=C(O)C=C1	Benzenoids	Phenols	Cresols	Aromatic homomonocyclic compounds	-2.65524100618514	-14.5329527357246	C06	Lipids and lipid-like molecules	C10 (49)	C19	Carboxylic acids and derivatives	C10	Amino acids, peptides, and analogues	msp_160.core (Oscillibacter 0.36 %)	Firmicutes	0.549019607843137	Oscillibacter	0.0035650623885918	NA	NA
mb_0236	msp_160.core	0.364228419526224	1.78843440451007e-11	7.04061914195503e-06	236	187.007207735506	1	1153280.76504744	0.8371498	p-Cresol sulfate	CHEBI:82914; HMDB0011635; HMDB0034782; HMDB11635; HMDB34782	C7H8O4S	-H(-)	100	belongs to the class of organic compounds known as phenylsulfates. Phenylsulfates are compounds containing a sulfuric acid group conjugated to a phenyl group.	HMDB0011635	2	p-Cresol sulfate	(4-methylphenyl)oxidanesulfonic acid	188.014329434	188.201	CC1=CC=C(OS(O)(=O)=O)C=C1	Organic acids and derivatives	Organic sulfuric acids and derivatives	Arylsulfates	Aromatic homomonocyclic compounds	-2.69400422225277	-14.5753459010614	C06	Lipids and lipid-like molecules	C10 (49)	C19	Carboxylic acids and derivatives	C10	Amino acids, peptides, and analogues	msp_160.core (Oscillibacter 0.36 %)	Firmicutes	0.549019607843137	Oscillibacter	0.0035650623885918	NA	NA
mb_0408	msp_259.core	0.364054060815172	1.83139050245828e-11	7.20970824664759e-06	408	231.033172199678	1	7800.54553449576	0.7725797	(4-ethyl-2-methoxyphenyl)oxidanesulfonic acid; 4,7-Dihydro-5-(4-methyl-3-pe...	HMDB0038182; HMDB0127988; HMDB38182	C10H16S3; C9H12O5S	-H(-); -H(-)	100	belongs to the class of organic compounds known as organic trisulfides. These are organosulfur compounds with the general formula RSSSR' (R,R'=alkyl, aryl).	HMDB0038182	1	4,7-Dihydro-5-(4-methyl-3-pentenyl)-1,2,3-trithiepin	5-(4-methylpent-3-en-1-yl)-4,7-dihydro-1,2,3-trithiepine	232.041412582	232.429	CC(C)=CCCC1=CCSSSC1	Organosulfur compounds	Organic trisulfides		Aliphatic heteromonocyclic compounds	-2.95735516404529	-5.84404881081386	C06	Lipids and lipid-like molecules	C10 (49)	C19	Carboxylic acids and derivatives	C10	Amino acids, peptides, and analogues	msp_259.core (Anaerotruncus colihominis 0.17 %)	Firmicutes	0.484641638225256	Angelakisella	0.00341296928327645	Anaerotruncus colihominis	0.00170648464163823
mb_0535	msp_086.core	0.36399452948723	1.84628598493337e-11	7.26832942546674e-06	535	263.104094010059	1	61986.6200609293	0.8608377	Acetyl-N-formyl-5-methoxykynurenamine	C04148; C05642; CHEBI:17884; HMDB0004259; HMDB0006344; HMDB0061136; HMDB04259; HMDB06344; HMDB61136	C13H16N2O4	-H(-)	100	belongs to the class of organic compounds known as alkyl-phenylketones. These are aromatic compounds containing a ketone substituted by one alkyl group, and a phenyl group.	HMDB0004259	3	Acetyl-N-formyl-5-methoxykynurenamine	N-[3-(2-formamido-5-methoxyphenyl)-3-oxopropyl]acetamide	264.11100701	264.2771	COC1=CC(C(=O)CCNC(C)=O)=C(NC=O)C=C1	Organic oxygen compounds	Organooxygen compounds	Carbonyl compounds	Aromatic homomonocyclic compounds	-2.21498788517962	-14.6039002147275	C06	Lipids and lipid-like molecules	C10 (49)	C19	Carboxylic acids and derivatives	C10	Amino acids, peptides, and analogues	msp_086.core (Ruminiclostridium 0.15 %)	Firmicutes	0.259608411892676	Ruminiclostridium	0.00145032632342277	NA	NA
mb_0199	msp_165.core	0.363419176324966	1.99646712981509e-11	7.85953207928566e-06	199	176.071324449781	1	2846.63317382726	0.36953819	5-Hydroxytryptophol	CHEBI:193796; HMDB0001855; HMDB0012490; HMDB0033482; HMDB0037693; HMDB0040045; HMDB0060063; HMDB01855; HMDB12490; HMDB33482; HMDB37693; HMDB40045; HMDB60063	C10H11NO2	-H(-)	100	belongs to the class of organic compounds known as hydroxyindoles. These are organic compounds containing an indole moiety that carries a hydroxyl group.	HMDB0001855	6	5-Hydroxytryptophol	hydroxytryptophol	177.078978601	177.1998	OCCC1=CNC2=CC=C(O)C=C12	Organoheterocyclic compounds	Indoles and derivatives	Hydroxyindoles	Aromatic heteropolycyclic compounds	-3.43250970340369	-16.1051266718387	C02	Organic acids and derivatives	C03 (69)	C19	Carboxylic acids and derivatives	C03	Amino acids, peptides, and analogues	msp_165.core (Oscillibacter 13.06 %)	Firmicutes	0.746713409290096	Oscillibacter	0.130587204206836	NA	NA
mb_0026	msp_237.core	0.363221066839208	2.0508831407484e-11	8.07373216901562e-06	26	107.050141097152	1	91060.4307149313	0.82722437	Benzyl alcohol	C00556; C01403; C01467; C01468; C01542; CHEBI:16579; CHEBI:17231; CHEBI:17847; CHEBI:17987; CHEBI:28054; HMDB0001858; HMDB0002048; HMDB0002055; HMDB0003119; HMDB0033895; HMDB01858; HMDB02048; HMDB02055; HMDB03119; HMDB13762; HMDB33895	C7H8O	-H(-)	100	belongs to the class of organic compounds known as para cresols. Para cresols are compounds containing a para cresol moiety, which consists of a benzene ring bearing one hydroxyl group at ring positions 1 and 4.	HMDB0001858	5	p-Cresol	P-cresol	108.057514878	108.1378	CC1=CC=C(O)C=C1	Benzenoids	Phenols	Cresols	Aromatic homomonocyclic compounds	-2.65524100618514	-14.5329527357246	C06	Lipids and lipid-like molecules	C10 (49)	C19	Carboxylic acids and derivatives	C10	Amino acids, peptides, and analogues	msp_237.core (Oscillibacter 0.30 %)	Firmicutes	0.506726457399103	Oscillibacter	0.00298953662182362	NA	NA
mb_0236	msp_098.core	0.36302299849579	2.10673162354576e-11	8.29357038241257e-06	236	187.007207735506	1	1153280.76504744	0.8371498	p-Cresol sulfate	CHEBI:82914; HMDB0011635; HMDB0034782; HMDB11635; HMDB34782	C7H8O4S	-H(-)	100	belongs to the class of organic compounds known as phenylsulfates. Phenylsulfates are compounds containing a sulfuric acid group conjugated to a phenyl group.	HMDB0011635	2	p-Cresol sulfate	(4-methylphenyl)oxidanesulfonic acid	188.014329434	188.201	CC1=CC=C(OS(O)(=O)=O)C=C1	Organic acids and derivatives	Organic sulfuric acids and derivatives	Arylsulfates	Aromatic homomonocyclic compounds	-2.69400422225277	-14.5753459010614	C06	Lipids and lipid-like molecules	C10 (49)	C19	Carboxylic acids and derivatives	C10	Amino acids, peptides, and analogues	msp_098.core (Oscillibacter 0.17 %)	Firmicutes	0.395194697597349	Oscillibacter	0.00165700082850041	NA	NA
mb_0236	msp_165.core	0.362874929777724	2.14944715621186e-11	8.46170712538767e-06	236	187.007207735506	1	1153280.76504744	0.8371498	p-Cresol sulfate	CHEBI:82914; HMDB0011635; HMDB0034782; HMDB11635; HMDB34782	C7H8O4S	-H(-)	100	belongs to the class of organic compounds known as phenylsulfates. Phenylsulfates are compounds containing a sulfuric acid group conjugated to a phenyl group.	HMDB0011635	2	p-Cresol sulfate	(4-methylphenyl)oxidanesulfonic acid	188.014329434	188.201	CC1=CC=C(OS(O)(=O)=O)C=C1	Organic acids and derivatives	Organic sulfuric acids and derivatives	Arylsulfates	Aromatic homomonocyclic compounds	-2.69400422225277	-14.5753459010614	C06	Lipids and lipid-like molecules	C10 (49)	C19	Carboxylic acids and derivatives	C10	Amino acids, peptides, and analogues	msp_165.core (Oscillibacter 13.06 %)	Firmicutes	0.746713409290096	Oscillibacter	0.130587204206836	NA	NA
mb_0327	msp_127.core	0.362762197313809	2.18253341263202e-11	8.59193563484021e-06	327	211.025045838049	1	8268.68484580159	0.68513712	2-oxo-3-(3,4,5-trihydroxyphenyl)propanoic acid	HMDB0125210; HMDB0126568; HMDB0126571; HMDB0128683; HMDB0128685; HMDB0137303	C9H8O6	-H(-)	100	belongs to the class of organic compounds known as phenylpyruvic acid derivatives. Phenylpyruvic acid derivatives are compounds containing a phenylpyruvic acid moiety, which consists of a phenyl group substituted at the second position by an pyruvic acid.	HMDB0125210	6	2-oxo-3-(3,4,5-trihydroxyphenyl)propanoic acid	2-oxo-3-(3,4,5-trihydroxyphenyl)propanoic acid	212.032087978	212.157	OC(=O)C(=O)CC1=CC(O)=C(O)C(O)=C1	Benzenoids	Benzene and substituted derivatives	Phenylpyruvic acid derivatives	Aromatic homomonocyclic compounds	-2.65660786101475	-5.9955872556938	C06	Lipids and lipid-like molecules	C10 (49)	C19	Carboxylic acids and derivatives	C10	Amino acids, peptides, and analogues	msp_127.core (Eisenbergiella tayi 0.08 %)	Firmicutes	0.295506473724296	Anaerotruncus	0.00228484386900229	Eisenbergiella tayi	0.000761614623000762
mb_0749	msp_122.core	0.362532959994145	2.25135068723817e-11	8.86282470992989e-06	749	324.072777934977	1	1921.9730908883	0.80536717	Dihyroxy-1H-indole glucuronide I	CHEBI:88744; HMDB0059997; HMDB59997	C14H15NO8	-H(-)	100	belongs to the class of organic compounds known as phenolic glycosides. These are organic compounds containing a phenolic structure attached to a glycosyl moiety. Some examples of phenolic structures include lignans, and flavonoids. Among the sugar units found in natural glycosides are D-glucose, L-Fructose, and L rhamnose.	HMDB0059997	1	Dihyroxy-1H-indole glucuronide I	(2R,3R,4R,5S,6R)-3,4,5-trihydroxy-6-[(5-hydroxy-1H-indol-6-yl)oxy]oxane-2-carboxylic acid	325.079766461	325.2708	O[C@H]1[C@H](O)[C@@H](OC2=CC3=C(C=CN3)C=C2O)O[C@H]([C@@H]1O)C(O)=O	Organic oxygen compounds	Organooxygen compounds	Carbohydrates and carbohydrate conjugates	Aromatic heteropolycyclic compounds	-2.07852799179397	-13.6210200182346	C07	Organic acids and derivatives	C10 (49)	C18	Glycerophospholipids	C10	Amino acids, peptides, and analogues	msp_122.core (Intestinimonas 0.09 %)	Firmicutes	0.469656992084433	Intestinimonas	0.000879507475813544	NA	NA
mb_0535	msp_008.core	0.36242333355309	2.28500350127693e-11	8.99528188333683e-06	535	263.104094010059	1	61986.6200609293	0.8608377	Acetyl-N-formyl-5-methoxykynurenamine	C04148; C05642; CHEBI:17884; HMDB0004259; HMDB0006344; HMDB0061136; HMDB04259; HMDB06344; HMDB61136	C13H16N2O4	-H(-)	100	belongs to the class of organic compounds known as alkyl-phenylketones. These are aromatic compounds containing a ketone substituted by one alkyl group, and a phenyl group.	HMDB0004259	3	Acetyl-N-formyl-5-methoxykynurenamine	N-[3-(2-formamido-5-methoxyphenyl)-3-oxopropyl]acetamide	264.11100701	264.2771	COC1=CC(C(=O)CCNC(C)=O)=C(NC=O)C=C1	Organic oxygen compounds	Organooxygen compounds	Carbonyl compounds	Aromatic homomonocyclic compounds	-2.21498788517962	-14.6039002147275	C06	Lipids and lipid-like molecules	C10 (49)	C19	Carboxylic acids and derivatives	C10	Amino acids, peptides, and analogues	msp_008.core (Clostridiales bacterium Marseille-P2846 0.06 %)	Firmicutes	0.326923076923077	Anaerobranca	0.000641025641025641	Clostridiales bacterium Marseille-P2846	0.000641025641025641
mb_0236	msp_237.core	0.361844534991955	2.47096928403953e-11	9.72734123201422e-06	236	187.007207735506	1	1153280.76504744	0.8371498	p-Cresol sulfate	CHEBI:82914; HMDB0011635; HMDB0034782; HMDB11635; HMDB34782	C7H8O4S	-H(-)	100	belongs to the class of organic compounds known as phenylsulfates. Phenylsulfates are compounds containing a sulfuric acid group conjugated to a phenyl group.	HMDB0011635	2	p-Cresol sulfate	(4-methylphenyl)oxidanesulfonic acid	188.014329434	188.201	CC1=CC=C(OS(O)(=O)=O)C=C1	Organic acids and derivatives	Organic sulfuric acids and derivatives	Arylsulfates	Aromatic homomonocyclic compounds	-2.69400422225277	-14.5753459010614	C06	Lipids and lipid-like molecules	C10 (49)	C19	Carboxylic acids and derivatives	C10	Amino acids, peptides, and analogues	msp_237.core (Oscillibacter 0.30 %)	Firmicutes	0.506726457399103	Oscillibacter	0.00298953662182362	NA	NA
mb_1374	msp_165.core	0.360177850117782	3.09267987677309e-11	1.21747673101e-05	1374	551.304622444845	1	4661.30027344102	0.89907467	Arbekacin; Triterpenoid	C06085; CHEBI:27151; CHEBI:37922; HMDB0004309; HMDB0015642; HMDB04309; HMDB15642	C22H44N6O10; C30H48O7S	-H(-); -H(-)	100	belongs to the class of organic compounds known as triterpenoids. These are terpene molecules containing six isoprene units.	HMDB0004309	1	Triterpenoid	triterpenoid	552.31207458	552.763	[H][C@@]12CC(C)(C)CC[C@@]1(CC[C@]1(C)C2=CC[C@]2([H])[C@@]3(C)CC[C@H](O)[C@@](C)(COS(O)(=O)=O)[C@]3([H])CC[C@@]12C)C(O)=O	Lipids and lipid-like molecules	Prenol lipids	Triterpenoids	Aliphatic homopolycyclic compounds	-15.0320491195293	-7.59327396912877	C06	Lipids and lipid-like molecules	C10 (49)	C19	Carboxylic acids and derivatives	C10	Amino acids, peptides, and analogues	msp_165.core (Oscillibacter 13.06 %)	Firmicutes	0.746713409290096	Oscillibacter	0.130587204206836	NA	NA
mb_0534	msp_126.core	0.360030506451101	3.15445578933442e-11	1.24179252939675e-05	534	263.082617959042	1	3367.3896091519	0.8304593	Perlolyrine	C09231; CHEBI:610215; HMDB0030327; HMDB30327	C16H12N2O2	-H(-)	100	belongs to the class of organic compounds known as harmala alkaloids. Harmala alkaloids are compounds with a structure based on harmaline, harmine, harmalol, harman or a derivative of those parents. These parents are beta-carbolines, consisting of a pyrimidine fused to the pyrrole moiety of an indole to form a pyrido[3,4-b]indole.	HMDB0030327	1	Perlolyrine	perlolyrine	264.089877638	264.2787	OCC1=CC=C(O1)C1=NC=CC2=C1NC1=CC=CC=C21	Alkaloids and derivatives	Harmala alkaloids		Aromatic heteropolycyclic compounds	-2.14110024800154	-14.7808161520025	C06	Lipids and lipid-like molecules	C10 (49)	C19	Carboxylic acids and derivatives	C10	Amino acids, peptides, and analogues	msp_126.core (Amphibacillus marinus 0.08 %)	Firmicutes	0.209411764705882	Lachnoclostridium	0.00313725490196078	Amphibacillus marinus	0.000784313725490196
mb_0749	msp_098.core	0.359450649237711	3.40945326782823e-11	1.3421721923198e-05	749	324.072777934977	1	1921.9730908883	0.80536717	Dihyroxy-1H-indole glucuronide I	CHEBI:88744; HMDB0059997; HMDB59997	C14H15NO8	-H(-)	100	belongs to the class of organic compounds known as phenolic glycosides. These are organic compounds containing a phenolic structure attached to a glycosyl moiety. Some examples of phenolic structures include lignans, and flavonoids. Among the sugar units found in natural glycosides are D-glucose, L-Fructose, and L rhamnose.	HMDB0059997	1	Dihyroxy-1H-indole glucuronide I	(2R,3R,4R,5S,6R)-3,4,5-trihydroxy-6-[(5-hydroxy-1H-indol-6-yl)oxy]oxane-2-carboxylic acid	325.079766461	325.2708	O[C@H]1[C@H](O)[C@@H](OC2=CC3=C(C=CN3)C=C2O)O[C@H]([C@@H]1O)C(O)=O	Organic oxygen compounds	Organooxygen compounds	Carbohydrates and carbohydrate conjugates	Aromatic heteropolycyclic compounds	-2.07852799179397	-13.6210200182346	C07	Organic acids and derivatives	C10 (49)	C18	Glycerophospholipids	C10	Amino acids, peptides, and analogues	msp_098.core (Oscillibacter 0.17 %)	Firmicutes	0.395194697597349	Oscillibacter	0.00165700082850041	NA	NA
mb_0026	msp_165.core	0.359198847996643	3.52633703310086e-11	1.38818136278752e-05	26	107.050141097152	1	91060.4307149313	0.82722437	Benzyl alcohol	C00556; C01403; C01467; C01468; C01542; CHEBI:16579; CHEBI:17231; CHEBI:17847; CHEBI:17987; CHEBI:28054; HMDB0001858; HMDB0002048; HMDB0002055; HMDB0003119; HMDB0033895; HMDB01858; HMDB02048; HMDB02055; HMDB03119; HMDB13762; HMDB33895	C7H8O	-H(-)	100	belongs to the class of organic compounds known as para cresols. Para cresols are compounds containing a para cresol moiety, which consists of a benzene ring bearing one hydroxyl group at ring positions 1 and 4.	HMDB0001858	5	p-Cresol	P-cresol	108.057514878	108.1378	CC1=CC=C(O)C=C1	Benzenoids	Phenols	Cresols	Aromatic homomonocyclic compounds	-2.65524100618514	-14.5329527357246	C06	Lipids and lipid-like molecules	C10 (49)	C19	Carboxylic acids and derivatives	C10	Amino acids, peptides, and analogues	msp_165.core (Oscillibacter 13.06 %)	Firmicutes	0.746713409290096	Oscillibacter	0.130587204206836	NA	NA
mb_0327	msp_112.core	0.358494724791354	3.8742850635795e-11	1.52515105812871e-05	327	211.025045838049	1	8268.68484580159	0.68513712	2-oxo-3-(3,4,5-trihydroxyphenyl)propanoic acid	HMDB0125210; HMDB0126568; HMDB0126571; HMDB0128683; HMDB0128685; HMDB0137303	C9H8O6	-H(-)	100	belongs to the class of organic compounds known as phenylpyruvic acid derivatives. Phenylpyruvic acid derivatives are compounds containing a phenylpyruvic acid moiety, which consists of a phenyl group substituted at the second position by an pyruvic acid.	HMDB0125210	6	2-oxo-3-(3,4,5-trihydroxyphenyl)propanoic acid	2-oxo-3-(3,4,5-trihydroxyphenyl)propanoic acid	212.032087978	212.157	OC(=O)C(=O)CC1=CC(O)=C(O)C(O)=C1	Benzenoids	Benzene and substituted derivatives	Phenylpyruvic acid derivatives	Aromatic homomonocyclic compounds	-2.65660786101475	-5.9955872556938	C06	Lipids and lipid-like molecules	C10 (49)	C19	Carboxylic acids and derivatives	C10	Amino acids, peptides, and analogues	msp_112.core (Roseburia 2.45 %)	Firmicutes	0.656632173095014	Roseburia	0.0244590780809031	NA	NA
mb_0534	msp_165.core	0.35648818460649	5.05944604685446e-11	1.99169647135868e-05	534	263.082617959042	1	3367.3896091519	0.8304593	Perlolyrine	C09231; CHEBI:610215; HMDB0030327; HMDB30327	C16H12N2O2	-H(-)	100	belongs to the class of organic compounds known as harmala alkaloids. Harmala alkaloids are compounds with a structure based on harmaline, harmine, harmalol, harman or a derivative of those parents. These parents are beta-carbolines, consisting of a pyrimidine fused to the pyrrole moiety of an indole to form a pyrido[3,4-b]indole.	HMDB0030327	1	Perlolyrine	perlolyrine	264.089877638	264.2787	OCC1=CC=C(O1)C1=NC=CC2=C1NC1=CC=CC=C21	Alkaloids and derivatives	Harmala alkaloids		Aromatic heteropolycyclic compounds	-2.14110024800154	-14.7808161520025	C06	Lipids and lipid-like molecules	C10 (49)	C19	Carboxylic acids and derivatives	C10	Amino acids, peptides, and analogues	msp_165.core (Oscillibacter 13.06 %)	Firmicutes	0.746713409290096	Oscillibacter	0.130587204206836	NA	NA
mb_0533	msp_099.core	0.356225350498839	5.23872907690806e-11	2.06226761095747e-05	533	263.071141630884	1	2845.86340574006	0.798697025	N-Acetylcystathionine	CHEBI:88610; HMDB0002381; HMDB0028759; HMDB0028969; HMDB0031985; HMDB02381; HMDB28759; HMDB28969; HMDB31985	C9H16N2O5S	-H(-)	100	belongs to the class of organic compounds known as n-acyl-alpha amino acids. N-acyl-alpha amino acids are compounds containing an alpha amino acid which bears an acyl group at its terminal nitrogen atom.	HMDB0002381	4	N-Acetylcystathionine	(2S)-2-amino-4-[(2-carboxy-2-acetamidoethyl)sulfanyl]butanoic acid	264.077992322	264.299	CC(=O)NC(CSCC[C@H](N)C(O)=O)C(O)=O	Organic acids and derivatives	Carboxylic acids and derivatives	Amino acids, peptides, and analogues	Aliphatic acyclic compounds	-2.02742665312491	-14.5883819044644	C05	Phenylpropanoids and polyketides	C10 (49)	C19	Carboxylic acids and derivatives	C10	Amino acids, peptides, and analogues	msp_099.core (Flavonifractor 0.80 %)	Firmicutes	0.507234726688103	Flavonifractor	0.00803858520900321	NA	NA
mb_1193	msp_127.core	0.355510995819919	5.75782353428528e-11	2.26660753903614e-05	1193	455.247584245205	1	5949.97733070087	0.89710131	Sulfolithocholic acid	CHEBI:35421; HMDB0000907; HMDB00907	C24H40O6S	-H(-)	100	belongs to the class of organic compounds known as bile acids, alcohols and derivatives. These are organic compounds containing an alcohol or acid derivative of cholic acid.	HMDB0000907	1	Sulfolithocholic acid	(4R)-4-[(1S,2S,5R,10R,11S,14R,15R)-2,15-dimethyl-5-(sulfooxy)tetracyclo[8.7.0.0^{2,7}.0^{11,15}]heptadecan-14-yl]pentanoic acid	456.254559702	456.636	[H][C@@]12CC[C@H]([C@H](C)CCC(O)=O)[C@@]1(C)CC[C@@]1([H])[C@@]2([H])CCC2C[C@@H](CC[C@]12C)OS(O)(=O)=O	Lipids and lipid-like molecules	Steroids and steroid derivatives	Bile acids, alcohols and derivatives	Aliphatic homopolycyclic compounds	-5.86366096582525	4.96879453688791	C06	Lipids and lipid-like molecules	C10 (49)	C18	Glycerophospholipids	C10	Amino acids, peptides, and analogues	msp_127.core (Eisenbergiella tayi 0.08 %)	Firmicutes	0.295506473724296	Anaerotruncus	0.00228484386900229	Eisenbergiella tayi	0.000761614623000762
mb_0120	msp_099.core	0.355504351399781	5.76287929884247e-11	2.26859201326513e-05	120	149.060584754476	1	11782.4186980075	0.465367395	Hydrocinnamic acid	C01839; C01963; C02646; C05629; C15513; C17883; CHEBI:262555; CHEBI:28631; CHEBI:32807; CHEBI:329287; CHEBI:389009; CHEBI:42438; CHEBI:48526; CHEBI:52051; CHEBI:64555; CHEBI:64818; CHEBI:86567; CHEBI:87417; HMDB0000764; HMDB0002097; HMDB0002222; HMDB0002237; HMDB0003654; HMDB0011743; HMDB0013744; HMDB0031310; HMDB0032073; HMDB0032075; HMDB0032569; HMDB0032570; HMDB0032592; HMDB0032617; HMDB003396…	C9H10O2	-H(-)	100	belongs to the class of organic compounds known as phenylpropanoic acids. Phenylpropanoic acids are compounds with a structure containing a benzene ring conjugated to a propanoic acid.	HMDB0000764	33	Hydrocinnamic acid	3-phenylpropionic acid	150.068079564	150.1745	OC(=O)CCC1=CC=CC=C1	Phenylpropanoids and polyketides	Phenylpropanoic acids		Aromatic homomonocyclic compounds	20.8029134653571	-18.5882376847308	C05	Phenylpropanoids and polyketides	C10 (49)	C08	Organic sulfuric acids and derivatives	C10	Amino acids, peptides, and analogues	msp_099.core (Flavonifractor 0.80 %)	Firmicutes	0.507234726688103	Flavonifractor	0.00803858520900321	NA	NA
mb_0749	msp_165.core	0.355164409166284	6.02739004187956e-11	2.3727122269361e-05	749	324.072777934977	1	1921.9730908883	0.80536717	Dihyroxy-1H-indole glucuronide I	CHEBI:88744; HMDB0059997; HMDB59997	C14H15NO8	-H(-)	100	belongs to the class of organic compounds known as phenolic glycosides. These are organic compounds containing a phenolic structure attached to a glycosyl moiety. Some examples of phenolic structures include lignans, and flavonoids. Among the sugar units found in natural glycosides are D-glucose, L-Fructose, and L rhamnose.	HMDB0059997	1	Dihyroxy-1H-indole glucuronide I	(2R,3R,4R,5S,6R)-3,4,5-trihydroxy-6-[(5-hydroxy-1H-indol-6-yl)oxy]oxane-2-carboxylic acid	325.079766461	325.2708	O[C@H]1[C@H](O)[C@@H](OC2=CC3=C(C=CN3)C=C2O)O[C@H]([C@@H]1O)C(O)=O	Organic oxygen compounds	Organooxygen compounds	Carbohydrates and carbohydrate conjugates	Aromatic heteropolycyclic compounds	-2.07852799179397	-13.6210200182346	C07	Organic acids and derivatives	C10 (49)	C18	Glycerophospholipids	C10	Amino acids, peptides, and analogues	msp_165.core (Oscillibacter 13.06 %)	Firmicutes	0.746713409290096	Oscillibacter	0.130587204206836	NA	NA
mb_0236	msp_112.core	0.353555266649764	7.44854200507871e-11	2.93214835446725e-05	236	187.007207735506	1	1153280.76504744	0.8371498	p-Cresol sulfate	CHEBI:82914; HMDB0011635; HMDB0034782; HMDB11635; HMDB34782	C7H8O4S	-H(-)	100	belongs to the class of organic compounds known as phenylsulfates. Phenylsulfates are compounds containing a sulfuric acid group conjugated to a phenyl group.	HMDB0011635	2	p-Cresol sulfate	(4-methylphenyl)oxidanesulfonic acid	188.014329434	188.201	CC1=CC=C(OS(O)(=O)=O)C=C1	Organic acids and derivatives	Organic sulfuric acids and derivatives	Arylsulfates	Aromatic homomonocyclic compounds	-2.69400422225277	-14.5753459010614	C06	Lipids and lipid-like molecules	C10 (49)	C19	Carboxylic acids and derivatives	C10	Amino acids, peptides, and analogues	msp_112.core (Roseburia 2.45 %)	Firmicutes	0.656632173095014	Roseburia	0.0244590780809031	NA	NA
mb_0120	msp_165.core	0.35348503132094	7.51748415359375e-11	2.95928018951464e-05	120	149.060584754476	1	11782.4186980075	0.465367395	Hydrocinnamic acid	C01839; C01963; C02646; C05629; C15513; C17883; CHEBI:262555; CHEBI:28631; CHEBI:32807; CHEBI:329287; CHEBI:389009; CHEBI:42438; CHEBI:48526; CHEBI:52051; CHEBI:64555; CHEBI:64818; CHEBI:86567; CHEBI:87417; HMDB0000764; HMDB0002097; HMDB0002222; HMDB0002237; HMDB0003654; HMDB0011743; HMDB0013744; HMDB0031310; HMDB0032073; HMDB0032075; HMDB0032569; HMDB0032570; HMDB0032592; HMDB0032617; HMDB003396…	C9H10O2	-H(-)	100	belongs to the class of organic compounds known as phenylpropanoic acids. Phenylpropanoic acids are compounds with a structure containing a benzene ring conjugated to a propanoic acid.	HMDB0000764	33	Hydrocinnamic acid	3-phenylpropionic acid	150.068079564	150.1745	OC(=O)CCC1=CC=CC=C1	Phenylpropanoids and polyketides	Phenylpropanoic acids		Aromatic homomonocyclic compounds	20.8029134653571	-18.5882376847308	C05	Phenylpropanoids and polyketides	C10 (49)	C08	Organic sulfuric acids and derivatives	C10	Amino acids, peptides, and analogues	msp_165.core (Oscillibacter 13.06 %)	Firmicutes	0.746713409290096	Oscillibacter	0.130587204206836	NA	NA
mb_0237	msp_127.core	0.352095405038945	9.01645649535128e-11	3.54934613230802e-05	237	187.061572718802	1	12109.6307141836	0.729206325	Tetrahydro-2,5-furan-diacetic acid	CHEBI:89885; HMDB0059767; HMDB59767	C8H12O5	-H(-)	100	belongs to the class of organic compounds known as dicarboxylic acids and derivatives. These are organic compounds containing exactly two carboxylic acid groups.	HMDB0059767	1	Tetrahydro-2,5-furan-diacetic acid	[5-(carboxymethyl)oxolan-2-yl]acetic acid	188.068473494	188.1779	OC(=O)CC1CCC(CC(O)=O)O1	Organic acids and derivatives	Carboxylic acids and derivatives	Dicarboxylic acids and derivatives	Aliphatic heteromonocyclic compounds	-3.3940353539062	-15.9479802330484	C02	Organic acids and derivatives	C03 (69)	C19	Carboxylic acids and derivatives	C03	Amino acids, peptides, and analogues	msp_127.core (Eisenbergiella tayi 0.08 %)	Firmicutes	0.295506473724296	Anaerotruncus	0.00228484386900229	Eisenbergiella tayi	0.000761614623000762
mb_0199	msp_069.core	0.352020302513094	9.10526328645729e-11	3.5842959979772e-05	199	176.071324449781	1	2846.63317382726	0.36953819	5-Hydroxytryptophol	CHEBI:193796; HMDB0001855; HMDB0012490; HMDB0033482; HMDB0037693; HMDB0040045; HMDB0060063; HMDB01855; HMDB12490; HMDB33482; HMDB37693; HMDB40045; HMDB60063	C10H11NO2	-H(-)	100	belongs to the class of organic compounds known as hydroxyindoles. These are organic compounds containing an indole moiety that carries a hydroxyl group.	HMDB0001855	6	5-Hydroxytryptophol	hydroxytryptophol	177.078978601	177.1998	OCCC1=CNC2=CC=C(O)C=C12	Organoheterocyclic compounds	Indoles and derivatives	Hydroxyindoles	Aromatic heteropolycyclic compounds	-3.43250970340369	-16.1051266718387	C02	Organic acids and derivatives	C03 (69)	C19	Carboxylic acids and derivatives	C03	Amino acids, peptides, and analogues	msp_069.core (Flavonifractor 0.60 %)	Firmicutes	0.456325301204819	Flavonifractor	0.00602409638554217	NA	NA
mb_0534	msp_160.core	0.351407008491852	9.86303100400247e-11	3.88258215472557e-05	534	263.082617959042	1	3367.3896091519	0.8304593	Perlolyrine	C09231; CHEBI:610215; HMDB0030327; HMDB30327	C16H12N2O2	-H(-)	100	belongs to the class of organic compounds known as harmala alkaloids. Harmala alkaloids are compounds with a structure based on harmaline, harmine, harmalol, harman or a derivative of those parents. These parents are beta-carbolines, consisting of a pyrimidine fused to the pyrrole moiety of an indole to form a pyrido[3,4-b]indole.	HMDB0030327	1	Perlolyrine	perlolyrine	264.089877638	264.2787	OCC1=CC=C(O1)C1=NC=CC2=C1NC1=CC=CC=C21	Alkaloids and derivatives	Harmala alkaloids		Aromatic heteropolycyclic compounds	-2.14110024800154	-14.7808161520025	C06	Lipids and lipid-like molecules	C10 (49)	C19	Carboxylic acids and derivatives	C10	Amino acids, peptides, and analogues	msp_160.core (Oscillibacter 0.36 %)	Firmicutes	0.549019607843137	Oscillibacter	0.0035650623885918	NA	NA
mb_0534	msp_112.core	0.34682786486409	1.78185914445584e-10	7.01427070355899e-05	534	263.082617959042	1	3367.3896091519	0.8304593	Perlolyrine	C09231; CHEBI:610215; HMDB0030327; HMDB30327	C16H12N2O2	-H(-)	100	belongs to the class of organic compounds known as harmala alkaloids. Harmala alkaloids are compounds with a structure based on harmaline, harmine, harmalol, harman or a derivative of those parents. These parents are beta-carbolines, consisting of a pyrimidine fused to the pyrrole moiety of an indole to form a pyrido[3,4-b]indole.	HMDB0030327	1	Perlolyrine	perlolyrine	264.089877638	264.2787	OCC1=CC=C(O1)C1=NC=CC2=C1NC1=CC=CC=C21	Alkaloids and derivatives	Harmala alkaloids		Aromatic heteropolycyclic compounds	-2.14110024800154	-14.7808161520025	C06	Lipids and lipid-like molecules	C10 (49)	C19	Carboxylic acids and derivatives	C10	Amino acids, peptides, and analogues	msp_112.core (Roseburia 2.45 %)	Firmicutes	0.656632173095014	Roseburia	0.0244590780809031	NA	NA
mb_0026	msp_112.core	0.346731539402388	1.80398197761817e-10	7.10133897525439e-05	26	107.050141097152	1	91060.4307149313	0.82722437	Benzyl alcohol	C00556; C01403; C01467; C01468; C01542; CHEBI:16579; CHEBI:17231; CHEBI:17847; CHEBI:17987; CHEBI:28054; HMDB0001858; HMDB0002048; HMDB0002055; HMDB0003119; HMDB0033895; HMDB01858; HMDB02048; HMDB02055; HMDB03119; HMDB13762; HMDB33895	C7H8O	-H(-)	100	belongs to the class of organic compounds known as para cresols. Para cresols are compounds containing a para cresol moiety, which consists of a benzene ring bearing one hydroxyl group at ring positions 1 and 4.	HMDB0001858	5	p-Cresol	P-cresol	108.057514878	108.1378	CC1=CC=C(O)C=C1	Benzenoids	Phenols	Cresols	Aromatic homomonocyclic compounds	-2.65524100618514	-14.5329527357246	C06	Lipids and lipid-like molecules	C10 (49)	C19	Carboxylic acids and derivatives	C10	Amino acids, peptides, and analogues	msp_112.core (Roseburia 2.45 %)	Firmicutes	0.656632173095014	Roseburia	0.0244590780809031	NA	NA
mb_0120	msp_069.core	0.346225695917831	1.92461367599797e-10	7.57618399715571e-05	120	149.060584754476	1	11782.4186980075	0.465367395	Hydrocinnamic acid	C01839; C01963; C02646; C05629; C15513; C17883; CHEBI:262555; CHEBI:28631; CHEBI:32807; CHEBI:329287; CHEBI:389009; CHEBI:42438; CHEBI:48526; CHEBI:52051; CHEBI:64555; CHEBI:64818; CHEBI:86567; CHEBI:87417; HMDB0000764; HMDB0002097; HMDB0002222; HMDB0002237; HMDB0003654; HMDB0011743; HMDB0013744; HMDB0031310; HMDB0032073; HMDB0032075; HMDB0032569; HMDB0032570; HMDB0032592; HMDB0032617; HMDB003396…	C9H10O2	-H(-)	100	belongs to the class of organic compounds known as phenylpropanoic acids. Phenylpropanoic acids are compounds with a structure containing a benzene ring conjugated to a propanoic acid.	HMDB0000764	33	Hydrocinnamic acid	3-phenylpropionic acid	150.068079564	150.1745	OC(=O)CCC1=CC=CC=C1	Phenylpropanoids and polyketides	Phenylpropanoic acids		Aromatic homomonocyclic compounds	20.8029134653571	-18.5882376847308	C05	Phenylpropanoids and polyketides	C10 (49)	C08	Organic sulfuric acids and derivatives	C10	Amino acids, peptides, and analogues	msp_069.core (Flavonifractor 0.60 %)	Firmicutes	0.456325301204819	Flavonifractor	0.00602409638554217	NA	NA
mb_0534	msp_086.core	0.346139054218281	1.9460477127689e-10	7.66053897940626e-05	534	263.082617959042	1	3367.3896091519	0.8304593	Perlolyrine	C09231; CHEBI:610215; HMDB0030327; HMDB30327	C16H12N2O2	-H(-)	100	belongs to the class of organic compounds known as harmala alkaloids. Harmala alkaloids are compounds with a structure based on harmaline, harmine, harmalol, harman or a derivative of those parents. These parents are beta-carbolines, consisting of a pyrimidine fused to the pyrrole moiety of an indole to form a pyrido[3,4-b]indole.	HMDB0030327	1	Perlolyrine	perlolyrine	264.089877638	264.2787	OCC1=CC=C(O1)C1=NC=CC2=C1NC1=CC=CC=C21	Alkaloids and derivatives	Harmala alkaloids		Aromatic heteropolycyclic compounds	-2.14110024800154	-14.7808161520025	C06	Lipids and lipid-like molecules	C10 (49)	C19	Carboxylic acids and derivatives	C10	Amino acids, peptides, and analogues	msp_086.core (Ruminiclostridium 0.15 %)	Firmicutes	0.259608411892676	Ruminiclostridium	0.00145032632342277	NA	NA
mb_0120	msp_008.core	0.345439617049799	2.12779004779396e-10	8.37593913363853e-05	120	149.060584754476	1	11782.4186980075	0.465367395	Hydrocinnamic acid	C01839; C01963; C02646; C05629; C15513; C17883; CHEBI:262555; CHEBI:28631; CHEBI:32807; CHEBI:329287; CHEBI:389009; CHEBI:42438; CHEBI:48526; CHEBI:52051; CHEBI:64555; CHEBI:64818; CHEBI:86567; CHEBI:87417; HMDB0000764; HMDB0002097; HMDB0002222; HMDB0002237; HMDB0003654; HMDB0011743; HMDB0013744; HMDB0031310; HMDB0032073; HMDB0032075; HMDB0032569; HMDB0032570; HMDB0032592; HMDB0032617; HMDB003396…	C9H10O2	-H(-)	100	belongs to the class of organic compounds known as phenylpropanoic acids. Phenylpropanoic acids are compounds with a structure containing a benzene ring conjugated to a propanoic acid.	HMDB0000764	33	Hydrocinnamic acid	3-phenylpropionic acid	150.068079564	150.1745	OC(=O)CCC1=CC=CC=C1	Phenylpropanoids and polyketides	Phenylpropanoic acids		Aromatic homomonocyclic compounds	20.8029134653571	-18.5882376847308	C05	Phenylpropanoids and polyketides	C10 (49)	C08	Organic sulfuric acids and derivatives	C10	Amino acids, peptides, and analogues	msp_008.core (Clostridiales bacterium Marseille-P2846 0.06 %)	Firmicutes	0.326923076923077	Anaerobranca	0.000641025641025641	Clostridiales bacterium Marseille-P2846	0.000641025641025641
mb_0749	msp_096.core	0.345232942687694	2.18458013705852e-10	8.59946863472263e-05	749	324.072777934977	1	1921.9730908883	0.80536717	Dihyroxy-1H-indole glucuronide I	CHEBI:88744; HMDB0059997; HMDB59997	C14H15NO8	-H(-)	100	belongs to the class of organic compounds known as phenolic glycosides. These are organic compounds containing a phenolic structure attached to a glycosyl moiety. Some examples of phenolic structures include lignans, and flavonoids. Among the sugar units found in natural glycosides are D-glucose, L-Fructose, and L rhamnose.	HMDB0059997	1	Dihyroxy-1H-indole glucuronide I	(2R,3R,4R,5S,6R)-3,4,5-trihydroxy-6-[(5-hydroxy-1H-indol-6-yl)oxy]oxane-2-carboxylic acid	325.079766461	325.2708	O[C@H]1[C@H](O)[C@@H](OC2=CC3=C(C=CN3)C=C2O)O[C@H]([C@@H]1O)C(O)=O	Organic oxygen compounds	Organooxygen compounds	Carbohydrates and carbohydrate conjugates	Aromatic heteropolycyclic compounds	-2.07852799179397	-13.6210200182346	C07	Organic acids and derivatives	C10 (49)	C18	Glycerophospholipids	C10	Amino acids, peptides, and analogues	msp_096.core (Oscillibacter 2.00 %)	Firmicutes	0.611058150619638	Oscillibacter	0.0200190657769304	NA	NA
mb_0533	msp_098.core	0.344791648429167	2.3108147164001e-10	9.09636037407885e-05	533	263.071141630884	1	2845.86340574006	0.798697025	N-Acetylcystathionine	CHEBI:88610; HMDB0002381; HMDB0028759; HMDB0028969; HMDB0031985; HMDB02381; HMDB28759; HMDB28969; HMDB31985	C9H16N2O5S	-H(-)	100	belongs to the class of organic compounds known as n-acyl-alpha amino acids. N-acyl-alpha amino acids are compounds containing an alpha amino acid which bears an acyl group at its terminal nitrogen atom.	HMDB0002381	4	N-Acetylcystathionine	(2S)-2-amino-4-[(2-carboxy-2-acetamidoethyl)sulfanyl]butanoic acid	264.077992322	264.299	CC(=O)NC(CSCC[C@H](N)C(O)=O)C(O)=O	Organic acids and derivatives	Carboxylic acids and derivatives	Amino acids, peptides, and analogues	Aliphatic acyclic compounds	-2.02742665312491	-14.5883819044644	C05	Phenylpropanoids and polyketides	C10 (49)	C19	Carboxylic acids and derivatives	C10	Amino acids, peptides, and analogues	msp_098.core (Oscillibacter 0.17 %)	Firmicutes	0.395194697597349	Oscillibacter	0.00165700082850041	NA	NA
mb_0236	msp_069.core	0.344724139565258	2.33074100411586e-10	9.17477550342175e-05	236	187.007207735506	1	1153280.76504744	0.8371498	p-Cresol sulfate	CHEBI:82914; HMDB0011635; HMDB0034782; HMDB11635; HMDB34782	C7H8O4S	-H(-)	100	belongs to the class of organic compounds known as phenylsulfates. Phenylsulfates are compounds containing a sulfuric acid group conjugated to a phenyl group.	HMDB0011635	2	p-Cresol sulfate	(4-methylphenyl)oxidanesulfonic acid	188.014329434	188.201	CC1=CC=C(OS(O)(=O)=O)C=C1	Organic acids and derivatives	Organic sulfuric acids and derivatives	Arylsulfates	Aromatic homomonocyclic compounds	-2.69400422225277	-14.5753459010614	C06	Lipids and lipid-like molecules	C10 (49)	C19	Carboxylic acids and derivatives	C10	Amino acids, peptides, and analogues	msp_069.core (Flavonifractor 0.60 %)	Firmicutes	0.456325301204819	Flavonifractor	0.00602409638554217	NA	NA
mb_0208	msp_112.core	0.344432128370886	2.41887346133498e-10	9.52167768193364e-05	208	178.051074924436	1	118132.106539884	0.935568215	Hippurate	C01586; C19569; CHEBI:18089; CHEBI:66951; CHEBI:838058; HMDB0000714; HMDB0000992; HMDB0012884; HMDB0032398; HMDB0032595; HMDB00714; HMDB00992; HMDB12884; HMDB32398; HMDB32595	C9H9NO3	-H(-)	100	belongs to the class of organic compounds known as hippuric acids. Hippuric acids are compounds containing hippuric acid, which consists of a of a benzoyl group linked to the N-terminal of a glycine.	HMDB0000714	5	Hippuric acid	hippuric acid	179.058243159	179.1727	OC(=O)CNC(=O)C1=CC=CC=C1	Benzenoids	Benzene and substituted derivatives	Benzoic acids and derivatives	Aromatic homomonocyclic compounds	20.3154691156837	-22.846519314297	C05	Phenylpropanoids and polyketides	C10 (49)	C19	Carboxylic acids and derivatives	C10	Amino acids, peptides, and analogues	msp_112.core (Roseburia 2.45 %)	Firmicutes	0.656632173095014	Roseburia	0.0244590780809031	NA	NA
mb_0533	msp_096.core	0.342586469757295	3.05568534308654e-10	0.000120283997845258	533	263.071141630884	1	2845.86340574006	0.798697025	N-Acetylcystathionine	CHEBI:88610; HMDB0002381; HMDB0028759; HMDB0028969; HMDB0031985; HMDB02381; HMDB28759; HMDB28969; HMDB31985	C9H16N2O5S	-H(-)	100	belongs to the class of organic compounds known as n-acyl-alpha amino acids. N-acyl-alpha amino acids are compounds containing an alpha amino acid which bears an acyl group at its terminal nitrogen atom.	HMDB0002381	4	N-Acetylcystathionine	(2S)-2-amino-4-[(2-carboxy-2-acetamidoethyl)sulfanyl]butanoic acid	264.077992322	264.299	CC(=O)NC(CSCC[C@H](N)C(O)=O)C(O)=O	Organic acids and derivatives	Carboxylic acids and derivatives	Amino acids, peptides, and analogues	Aliphatic acyclic compounds	-2.02742665312491	-14.5883819044644	C05	Phenylpropanoids and polyketides	C10 (49)	C19	Carboxylic acids and derivatives	C10	Amino acids, peptides, and analogues	msp_096.core (Oscillibacter 2.00 %)	Firmicutes	0.611058150619638	Oscillibacter	0.0200190657769304	NA	NA
mb_0533	msp_112.core	0.342209871261334	3.2043260421989e-10	0.000126134769892513	533	263.071141630884	1	2845.86340574006	0.798697025	N-Acetylcystathionine	CHEBI:88610; HMDB0002381; HMDB0028759; HMDB0028969; HMDB0031985; HMDB02381; HMDB28759; HMDB28969; HMDB31985	C9H16N2O5S	-H(-)	100	belongs to the class of organic compounds known as n-acyl-alpha amino acids. N-acyl-alpha amino acids are compounds containing an alpha amino acid which bears an acyl group at its terminal nitrogen atom.	HMDB0002381	4	N-Acetylcystathionine	(2S)-2-amino-4-[(2-carboxy-2-acetamidoethyl)sulfanyl]butanoic acid	264.077992322	264.299	CC(=O)NC(CSCC[C@H](N)C(O)=O)C(O)=O	Organic acids and derivatives	Carboxylic acids and derivatives	Amino acids, peptides, and analogues	Aliphatic acyclic compounds	-2.02742665312491	-14.5883819044644	C05	Phenylpropanoids and polyketides	C10 (49)	C19	Carboxylic acids and derivatives	C10	Amino acids, peptides, and analogues	msp_112.core (Roseburia 2.45 %)	Firmicutes	0.656632173095014	Roseburia	0.0244590780809031	NA	NA
mb_0408	msp_043.core	-0.341633506223451	3.44550953081801e-10	0.000135628348069214	408	231.033172199678	1	7800.54553449576	0.7725797	(4-ethyl-2-methoxyphenyl)oxidanesulfonic acid; 4,7-Dihydro-5-(4-methyl-3-pe...	HMDB0038182; HMDB0127988; HMDB38182	C10H16S3; C9H12O5S	-H(-); -H(-)	100	belongs to the class of organic compounds known as organic trisulfides. These are organosulfur compounds with the general formula RSSSR' (R,R'=alkyl, aryl).	HMDB0038182	1	4,7-Dihydro-5-(4-methyl-3-pentenyl)-1,2,3-trithiepin	5-(4-methylpent-3-en-1-yl)-4,7-dihydro-1,2,3-trithiepine	232.041412582	232.429	CC(C)=CCCC1=CCSSSC1	Organosulfur compounds	Organic trisulfides		Aliphatic heteromonocyclic compounds	-2.95735516404529	-5.84404881081386	C06	Lipids and lipid-like molecules	C10 (49)	C19	Carboxylic acids and derivatives	C10	Amino acids, peptides, and analogues	msp_043.core (Flavonifractor plautii 97.80 %)	Firmicutes	0.97969837587007	Flavonifractor	0.979118329466357	Flavonifractor plautii	0.977958236658933
mb_1374	msp_037.core	-0.339289907771575	4.62105895563768e-10	0.000181901978412035	1374	551.304622444845	1	4661.30027344102	0.89907467	Arbekacin; Triterpenoid	C06085; CHEBI:27151; CHEBI:37922; HMDB0004309; HMDB0015642; HMDB04309; HMDB15642	C22H44N6O10; C30H48O7S	-H(-); -H(-)	100	belongs to the class of organic compounds known as triterpenoids. These are terpene molecules containing six isoprene units.	HMDB0004309	1	Triterpenoid	triterpenoid	552.31207458	552.763	[H][C@@]12CC(C)(C)CC[C@@]1(CC[C@]1(C)C2=CC[C@]2([H])[C@@]3(C)CC[C@H](O)[C@@](C)(COS(O)(=O)=O)[C@]3([H])CC[C@@]12C)C(O)=O	Lipids and lipid-like molecules	Prenol lipids	Triterpenoids	Aliphatic homopolycyclic compounds	-15.0320491195293	-7.59327396912877	C06	Lipids and lipid-like molecules	C10 (49)	C19	Carboxylic acids and derivatives	C10	Amino acids, peptides, and analogues	msp_037.core (Blautia obeum 94.66 %)	Firmicutes	0.971621621621622	Blautia	0.968243243243243	Blautia obeum	0.946621621621622
mb_0026	msp_069.core	0.338748187795121	4.94377678480932e-10	0.00019460485184652	26	107.050141097152	1	91060.4307149313	0.82722437	Benzyl alcohol	C00556; C01403; C01467; C01468; C01542; CHEBI:16579; CHEBI:17231; CHEBI:17847; CHEBI:17987; CHEBI:28054; HMDB0001858; HMDB0002048; HMDB0002055; HMDB0003119; HMDB0033895; HMDB01858; HMDB02048; HMDB02055; HMDB03119; HMDB13762; HMDB33895	C7H8O	-H(-)	100	belongs to the class of organic compounds known as para cresols. Para cresols are compounds containing a para cresol moiety, which consists of a benzene ring bearing one hydroxyl group at ring positions 1 and 4.	HMDB0001858	5	p-Cresol	P-cresol	108.057514878	108.1378	CC1=CC=C(O)C=C1	Benzenoids	Phenols	Cresols	Aromatic homomonocyclic compounds	-2.65524100618514	-14.5329527357246	C06	Lipids and lipid-like molecules	C10 (49)	C19	Carboxylic acids and derivatives	C10	Amino acids, peptides, and analogues	msp_069.core (Flavonifractor 0.60 %)	Firmicutes	0.456325301204819	Flavonifractor	0.00602409638554217	NA	NA
mb_0837	msp_132.core	0.338218786915817	5.28025295677868e-10	0.000207849237264158	837	347.258831634929	1	3728.40687753961	0.834340185	2-Hydroxy-6-pentadecylbenzoic acid	C10759; HMDB0029683; HMDB0035477; HMDB0036801; HMDB0112069; HMDB0112073; HMDB29683; HMDB35477; HMDB36801	C22H36O3	-H(-)	100	belongs to the class of organic compounds known as salicylic acids. These are ortho-hydroxylated benzoic acids.	HMDB0029683	5	2-Hydroxy-6-pentadecylbenzoic acid	6-pentadecylsalicylic acid	348.266445018	348.5194	CCCCCCCCCCCCCCCC1=CC=CC(O)=C1C(O)=O	Benzenoids	Benzene and substituted derivatives	Benzoic acids and derivatives	Aromatic homomonocyclic compounds	-15.2879954863275	-2.46360376610416	C06	Lipids and lipid-like molecules	C17 (82)	C07	Fatty Acyls	C17	Fatty acids and conjugates	msp_132.core (Oscillibacter 0.59 %)	Firmicutes	0.589420654911839	Oscillibacter	0.00587741393786734	NA	NA
mb_0083	msp_112.core	0.336585074630413	6.46487196486284e-10	0.000254479341101682	83	132.045298940542	1	5011.95005012706	0.31777656	Mandelonitrile	C00561; C03766; C05658; C12312; CHEBI:16667; CHEBI:16910; CHEBI:17840; CHEBI:18450; CHEBI:31697; CHEBI:51603; CHEBI:89649; HMDB0004094; HMDB0029757; HMDB0032390; HMDB0034666; HMDB0059805; HMDB0060486; HMDB0061918; HMDB04094; HMDB29757; HMDB32390; HMDB34666; HMDB59805; HMDB60486; HMDB61918	C8H7NO	-H(-)	100	belongs to the class of organic compounds known as hydroxyindoles. These are organic compounds containing an indole moiety that carries a hydroxyl group.	HMDB0004094	7	Indoxyl	indoxyl	133.052763851	133.1473	OC1=CNC2=CC=CC=C12	Organoheterocyclic compounds	Indoles and derivatives	Hydroxyindoles	Aromatic heteropolycyclic compounds	20.0278028754918	-23.0800516495358	C05	Phenylpropanoids and polyketides	C10 (49)	C19	Carboxylic acids and derivatives	C10	Amino acids, peptides, and analogues	msp_112.core (Roseburia 2.45 %)	Firmicutes	0.656632173095014	Roseburia	0.0244590780809031	NA	NA
mb_0327	msp_122.core	0.336274092847114	6.71791871826601e-10	0.00026443944988272	327	211.025045838049	1	8268.68484580159	0.68513712	2-oxo-3-(3,4,5-trihydroxyphenyl)propanoic acid	HMDB0125210; HMDB0126568; HMDB0126571; HMDB0128683; HMDB0128685; HMDB0137303	C9H8O6	-H(-)	100	belongs to the class of organic compounds known as phenylpyruvic acid derivatives. Phenylpyruvic acid derivatives are compounds containing a phenylpyruvic acid moiety, which consists of a phenyl group substituted at the second position by an pyruvic acid.	HMDB0125210	6	2-oxo-3-(3,4,5-trihydroxyphenyl)propanoic acid	2-oxo-3-(3,4,5-trihydroxyphenyl)propanoic acid	212.032087978	212.157	OC(=O)C(=O)CC1=CC(O)=C(O)C(O)=C1	Benzenoids	Benzene and substituted derivatives	Phenylpyruvic acid derivatives	Aromatic homomonocyclic compounds	-2.65660786101475	-5.9955872556938	C06	Lipids and lipid-like molecules	C10 (49)	C19	Carboxylic acids and derivatives	C10	Amino acids, peptides, and analogues	msp_122.core (Intestinimonas 0.09 %)	Firmicutes	0.469656992084433	Intestinimonas	0.000879507475813544	NA	NA
mb_0026	msp_020.core	0.335990023211028	6.95745326385286e-10	0.000273867624315693	26	107.050141097152	1	91060.4307149313	0.82722437	Benzyl alcohol	C00556; C01403; C01467; C01468; C01542; CHEBI:16579; CHEBI:17231; CHEBI:17847; CHEBI:17987; CHEBI:28054; HMDB0001858; HMDB0002048; HMDB0002055; HMDB0003119; HMDB0033895; HMDB01858; HMDB02048; HMDB02055; HMDB03119; HMDB13762; HMDB33895	C7H8O	-H(-)	100	belongs to the class of organic compounds known as para cresols. Para cresols are compounds containing a para cresol moiety, which consists of a benzene ring bearing one hydroxyl group at ring positions 1 and 4.	HMDB0001858	5	p-Cresol	P-cresol	108.057514878	108.1378	CC1=CC=C(O)C=C1	Benzenoids	Phenols	Cresols	Aromatic homomonocyclic compounds	-2.65524100618514	-14.5329527357246	C06	Lipids and lipid-like molecules	C10 (49)	C19	Carboxylic acids and derivatives	C10	Amino acids, peptides, and analogues	msp_020.core (Akkermansia muciniphila 98.17 %)	Verrucomicrobia	0.983406113537118	Akkermansia	0.983406113537118	Akkermansia muciniphila	0.981659388646288
mb_0327	msp_159.core	0.334707851506467	8.14581084489072e-10	0.000320644366868518	327	211.025045838049	1	8268.68484580159	0.68513712	2-oxo-3-(3,4,5-trihydroxyphenyl)propanoic acid	HMDB0125210; HMDB0126568; HMDB0126571; HMDB0128683; HMDB0128685; HMDB0137303	C9H8O6	-H(-)	100	belongs to the class of organic compounds known as phenylpyruvic acid derivatives. Phenylpyruvic acid derivatives are compounds containing a phenylpyruvic acid moiety, which consists of a phenyl group substituted at the second position by an pyruvic acid.	HMDB0125210	6	2-oxo-3-(3,4,5-trihydroxyphenyl)propanoic acid	2-oxo-3-(3,4,5-trihydroxyphenyl)propanoic acid	212.032087978	212.157	OC(=O)C(=O)CC1=CC(O)=C(O)C(O)=C1	Benzenoids	Benzene and substituted derivatives	Phenylpyruvic acid derivatives	Aromatic homomonocyclic compounds	-2.65660786101475	-5.9955872556938	C06	Lipids and lipid-like molecules	C10 (49)	C19	Carboxylic acids and derivatives	C10	Amino acids, peptides, and analogues	msp_159.core (Pseudoflavonifractor 0.26 %)	Firmicutes	0.468995633187773	Pseudoflavonifractor	0.00262008733624454	NA	NA
mb_0236	msp_020.core	0.334429335270416	8.42886189736107e-10	0.000331785290865824	236	187.007207735506	1	1153280.76504744	0.8371498	p-Cresol sulfate	CHEBI:82914; HMDB0011635; HMDB0034782; HMDB11635; HMDB34782	C7H8O4S	-H(-)	100	belongs to the class of organic compounds known as phenylsulfates. Phenylsulfates are compounds containing a sulfuric acid group conjugated to a phenyl group.	HMDB0011635	2	p-Cresol sulfate	(4-methylphenyl)oxidanesulfonic acid	188.014329434	188.201	CC1=CC=C(OS(O)(=O)=O)C=C1	Organic acids and derivatives	Organic sulfuric acids and derivatives	Arylsulfates	Aromatic homomonocyclic compounds	-2.69400422225277	-14.5753459010614	C06	Lipids and lipid-like molecules	C10 (49)	C19	Carboxylic acids and derivatives	C10	Amino acids, peptides, and analogues	msp_020.core (Akkermansia muciniphila 98.17 %)	Verrucomicrobia	0.983406113537118	Akkermansia	0.983406113537118	Akkermansia muciniphila	0.981659388646288
mb_0408	msp_096.core	0.334403825515817	8.45525914591078e-10	0.000332823520234571	408	231.033172199678	1	7800.54553449576	0.7725797	(4-ethyl-2-methoxyphenyl)oxidanesulfonic acid; 4,7-Dihydro-5-(4-methyl-3-pe...	HMDB0038182; HMDB0127988; HMDB38182	C10H16S3; C9H12O5S	-H(-); -H(-)	100	belongs to the class of organic compounds known as organic trisulfides. These are organosulfur compounds with the general formula RSSSR' (R,R'=alkyl, aryl).	HMDB0038182	1	4,7-Dihydro-5-(4-methyl-3-pentenyl)-1,2,3-trithiepin	5-(4-methylpent-3-en-1-yl)-4,7-dihydro-1,2,3-trithiepine	232.041412582	232.429	CC(C)=CCCC1=CCSSSC1	Organosulfur compounds	Organic trisulfides		Aliphatic heteromonocyclic compounds	-2.95735516404529	-5.84404881081386	C06	Lipids and lipid-like molecules	C10 (49)	C19	Carboxylic acids and derivatives	C10	Amino acids, peptides, and analogues	msp_096.core (Oscillibacter 2.00 %)	Firmicutes	0.611058150619638	Oscillibacter	0.0200190657769304	NA	NA
mb_0535	msp_092.core	0.333370104608903	9.5951396674352e-10	0.000377691563701318	535	263.104094010059	1	61986.6200609293	0.8608377	Acetyl-N-formyl-5-methoxykynurenamine	C04148; C05642; CHEBI:17884; HMDB0004259; HMDB0006344; HMDB0061136; HMDB04259; HMDB06344; HMDB61136	C13H16N2O4	-H(-)	100	belongs to the class of organic compounds known as alkyl-phenylketones. These are aromatic compounds containing a ketone substituted by one alkyl group, and a phenyl group.	HMDB0004259	3	Acetyl-N-formyl-5-methoxykynurenamine	N-[3-(2-formamido-5-methoxyphenyl)-3-oxopropyl]acetamide	264.11100701	264.2771	COC1=CC(C(=O)CCNC(C)=O)=C(NC=O)C=C1	Organic oxygen compounds	Organooxygen compounds	Carbonyl compounds	Aromatic homomonocyclic compounds	-2.21498788517962	-14.6039002147275	C06	Lipids and lipid-like molecules	C10 (49)	C19	Carboxylic acids and derivatives	C10	Amino acids, peptides, and analogues	msp_092.core (Alistipes obesi 96.72 %)	Bacteroidetes	0.97647897362794	Alistipes	0.970064148253742	Alistipes obesi	0.967213114754098
mb_0534	msp_122.core	0.332633157677257	1.04974235933542e-09	0.000413206935678124	534	263.082617959042	1	3367.3896091519	0.8304593	Perlolyrine	C09231; CHEBI:610215; HMDB0030327; HMDB30327	C16H12N2O2	-H(-)	100	belongs to the class of organic compounds known as harmala alkaloids. Harmala alkaloids are compounds with a structure based on harmaline, harmine, harmalol, harman or a derivative of those parents. These parents are beta-carbolines, consisting of a pyrimidine fused to the pyrrole moiety of an indole to form a pyrido[3,4-b]indole.	HMDB0030327	1	Perlolyrine	perlolyrine	264.089877638	264.2787	OCC1=CC=C(O1)C1=NC=CC2=C1NC1=CC=CC=C21	Alkaloids and derivatives	Harmala alkaloids		Aromatic heteropolycyclic compounds	-2.14110024800154	-14.7808161520025	C06	Lipids and lipid-like molecules	C10 (49)	C19	Carboxylic acids and derivatives	C10	Amino acids, peptides, and analogues	msp_122.core (Intestinimonas 0.09 %)	Firmicutes	0.469656992084433	Intestinimonas	0.000879507475813544	NA	NA
mb_0536	msp_127.core	0.332480573087252	1.06942720160714e-09	0.000420954351659813	536	264.087987070488	1	2392.70745757317	0.80934945	2-(2-Phenylacetoxy)propionylglycine	CHEBI:89911; HMDB0059732; HMDB0059772; HMDB59732; HMDB59772	C13H15NO5	-H(-)	100	belongs to the class of organic compounds known as n-acyl-alpha amino acids. N-acyl-alpha amino acids are compounds containing an alpha amino acid which bears an acyl group at its terminal nitrogen atom.	HMDB0059732	2	2-(2-Phenylacetoxy)propionylglycine	[(2-phenylacetyl)oxy](propanamido)acetic acid	265.095022595	265.2619	CCC(=O)NC(OC(=O)CC1=CC=CC=C1)C(O)=O	Organic acids and derivatives	Carboxylic acids and derivatives	Amino acids, peptides, and analogues	Aromatic homomonocyclic compounds	-2.06670067750053	-15.1240987011538	C02	Organic acids and derivatives	C10 (49)	C19	Carboxylic acids and derivatives	C10	Amino acids, peptides, and analogues	msp_127.core (Eisenbergiella tayi 0.08 %)	Firmicutes	0.295506473724296	Anaerotruncus	0.00228484386900229	Eisenbergiella tayi	0.000761614623000762
mb_0327	msp_132.core	0.331495762050508	1.20536985580159e-09	0.000474463709489901	327	211.025045838049	1	8268.68484580159	0.68513712	2-oxo-3-(3,4,5-trihydroxyphenyl)propanoic acid	HMDB0125210; HMDB0126568; HMDB0126571; HMDB0128683; HMDB0128685; HMDB0137303	C9H8O6	-H(-)	100	belongs to the class of organic compounds known as phenylpyruvic acid derivatives. Phenylpyruvic acid derivatives are compounds containing a phenylpyruvic acid moiety, which consists of a phenyl group substituted at the second position by an pyruvic acid.	HMDB0125210	6	2-oxo-3-(3,4,5-trihydroxyphenyl)propanoic acid	2-oxo-3-(3,4,5-trihydroxyphenyl)propanoic acid	212.032087978	212.157	OC(=O)C(=O)CC1=CC(O)=C(O)C(O)=C1	Benzenoids	Benzene and substituted derivatives	Phenylpyruvic acid derivatives	Aromatic homomonocyclic compounds	-2.65660786101475	-5.9955872556938	C06	Lipids and lipid-like molecules	C10 (49)	C19	Carboxylic acids and derivatives	C10	Amino acids, peptides, and analogues	msp_132.core (Oscillibacter 0.59 %)	Firmicutes	0.589420654911839	Oscillibacter	0.00587741393786734	NA	NA
mb_0408	msp_159.core	0.331459132887801	1.21073671443026e-09	0.000476575028480898	408	231.033172199678	1	7800.54553449576	0.7725797	(4-ethyl-2-methoxyphenyl)oxidanesulfonic acid; 4,7-Dihydro-5-(4-methyl-3-pe...	HMDB0038182; HMDB0127988; HMDB38182	C10H16S3; C9H12O5S	-H(-); -H(-)	100	belongs to the class of organic compounds known as organic trisulfides. These are organosulfur compounds with the general formula RSSSR' (R,R'=alkyl, aryl).	HMDB0038182	1	4,7-Dihydro-5-(4-methyl-3-pentenyl)-1,2,3-trithiepin	5-(4-methylpent-3-en-1-yl)-4,7-dihydro-1,2,3-trithiepine	232.041412582	232.429	CC(C)=CCCC1=CCSSSC1	Organosulfur compounds	Organic trisulfides		Aliphatic heteromonocyclic compounds	-2.95735516404529	-5.84404881081386	C06	Lipids and lipid-like molecules	C10 (49)	C19	Carboxylic acids and derivatives	C10	Amino acids, peptides, and analogues	msp_159.core (Pseudoflavonifractor 0.26 %)	Firmicutes	0.468995633187773	Pseudoflavonifractor	0.00262008733624454	NA	NA
mb_0533	msp_008.core	0.330627156243207	1.33907281757227e-09	0.000527089859671249	533	263.071141630884	1	2845.86340574006	0.798697025	N-Acetylcystathionine	CHEBI:88610; HMDB0002381; HMDB0028759; HMDB0028969; HMDB0031985; HMDB02381; HMDB28759; HMDB28969; HMDB31985	C9H16N2O5S	-H(-)	100	belongs to the class of organic compounds known as n-acyl-alpha amino acids. N-acyl-alpha amino acids are compounds containing an alpha amino acid which bears an acyl group at its terminal nitrogen atom.	HMDB0002381	4	N-Acetylcystathionine	(2S)-2-amino-4-[(2-carboxy-2-acetamidoethyl)sulfanyl]butanoic acid	264.077992322	264.299	CC(=O)NC(CSCC[C@H](N)C(O)=O)C(O)=O	Organic acids and derivatives	Carboxylic acids and derivatives	Amino acids, peptides, and analogues	Aliphatic acyclic compounds	-2.02742665312491	-14.5883819044644	C05	Phenylpropanoids and polyketides	C10 (49)	C19	Carboxylic acids and derivatives	C10	Amino acids, peptides, and analogues	msp_008.core (Clostridiales bacterium Marseille-P2846 0.06 %)	Firmicutes	0.326923076923077	Anaerobranca	0.000641025641025641	Clostridiales bacterium Marseille-P2846	0.000641025641025641
mb_0749	msp_160.core	0.330109098352081	1.42555186008749e-09	0.000561128574271359	749	324.072777934977	1	1921.9730908883	0.80536717	Dihyroxy-1H-indole glucuronide I	CHEBI:88744; HMDB0059997; HMDB59997	C14H15NO8	-H(-)	100	belongs to the class of organic compounds known as phenolic glycosides. These are organic compounds containing a phenolic structure attached to a glycosyl moiety. Some examples of phenolic structures include lignans, and flavonoids. Among the sugar units found in natural glycosides are D-glucose, L-Fructose, and L rhamnose.	HMDB0059997	1	Dihyroxy-1H-indole glucuronide I	(2R,3R,4R,5S,6R)-3,4,5-trihydroxy-6-[(5-hydroxy-1H-indol-6-yl)oxy]oxane-2-carboxylic acid	325.079766461	325.2708	O[C@H]1[C@H](O)[C@@H](OC2=CC3=C(C=CN3)C=C2O)O[C@H]([C@@H]1O)C(O)=O	Organic oxygen compounds	Organooxygen compounds	Carbohydrates and carbohydrate conjugates	Aromatic heteropolycyclic compounds	-2.07852799179397	-13.6210200182346	C07	Organic acids and derivatives	C10 (49)	C18	Glycerophospholipids	C10	Amino acids, peptides, and analogues	msp_160.core (Oscillibacter 0.36 %)	Firmicutes	0.549019607843137	Oscillibacter	0.0035650623885918	NA	NA
mb_0077	msp_122.core	0.329739970188636	1.49045040680928e-09	0.000586672579578677	77	130.06620069297	1	15820.339454215	0.82097715	3-Methylindole	C08313; CHEBI:85426; CHEBI:9171; HMDB0000466; HMDB0034236; HMDB00466; HMDB34236	C9H9N	-H(-)	100	belongs to the class of organic compounds known as 3-methylindoles. These are aromatic heterocyclic compounds that contain an indole moiety substituted at the 3-position with a methyl group.	HMDB0000466	2	3-Methylindole	scatole	131.073499293	131.1745	CC1=CNC2=C1C=CC=C2	Organoheterocyclic compounds	Indoles and derivatives	Indoles	Aromatic heteropolycyclic compounds	8.03312179124523	-19.0336284739642	C07	Organic acids and derivatives	C09 (135)	C06	Carboxylic acids and derivatives	C09	Amino acids, peptides, and analogues	msp_122.core (Intestinimonas 0.09 %)	Firmicutes	0.469656992084433	Intestinimonas	0.000879507475813544	NA	NA
mb_0533	msp_122.core	0.328825582313383	1.66379975733301e-09	0.000654904860481419	533	263.071141630884	1	2845.86340574006	0.798697025	N-Acetylcystathionine	CHEBI:88610; HMDB0002381; HMDB0028759; HMDB0028969; HMDB0031985; HMDB02381; HMDB28759; HMDB28969; HMDB31985	C9H16N2O5S	-H(-)	100	belongs to the class of organic compounds known as n-acyl-alpha amino acids. N-acyl-alpha amino acids are compounds containing an alpha amino acid which bears an acyl group at its terminal nitrogen atom.	HMDB0002381	4	N-Acetylcystathionine	(2S)-2-amino-4-[(2-carboxy-2-acetamidoethyl)sulfanyl]butanoic acid	264.077992322	264.299	CC(=O)NC(CSCC[C@H](N)C(O)=O)C(O)=O	Organic acids and derivatives	Carboxylic acids and derivatives	Amino acids, peptides, and analogues	Aliphatic acyclic compounds	-2.02742665312491	-14.5883819044644	C05	Phenylpropanoids and polyketides	C10 (49)	C19	Carboxylic acids and derivatives	C10	Amino acids, peptides, and analogues	msp_122.core (Intestinimonas 0.09 %)	Firmicutes	0.469656992084433	Intestinimonas	0.000879507475813544	NA	NA
mb_1413	msp_112.core	-0.328765531412596	1.67584415252513e-09	0.00065964409947279	1413	591.318723912557	1	2793.66373931604	0.89144501	Mesobilirubinogen	C05790; CHEBI:29026; HMDB0001898; HMDB01898	C33H44N4O6	-H(-)	100	belongs to the class of organic compounds known as bilirubins. These are organic compounds containing a dicarboxylic acyclic tetrapyrrole derivative.	HMDB0001898	1	Mesobilirubinogen	urobilinogen	592.32608516	592.7257	CCC1=C(C)C(=O)NC1CC1=C(C)C(CCC(O)=O)=C(CC2=C(CCC(O)=O)C(C)=C(CC3NC(=O)C(CC)=C3C)N2)N1	Organoheterocyclic compounds	Tetrapyrroles and derivatives	Bilirubins	Aromatic heteromonocyclic compounds	-6.28814989281707	9.42216172880215	C01	Lipids and lipid-like molecules	C26 (36)	C14	Steroids and steroid derivatives	C26	Bile acids, alcohols and derivatives	msp_112.core (Roseburia 2.45 %)	Firmicutes	0.656632173095014	Roseburia	0.0244590780809031	NA	NA
mb_0534	msp_069.core	0.328186128721697	1.79648395785397e-09	0.000707128422522564	534	263.082617959042	1	3367.3896091519	0.8304593	Perlolyrine	C09231; CHEBI:610215; HMDB0030327; HMDB30327	C16H12N2O2	-H(-)	100	belongs to the class of organic compounds known as harmala alkaloids. Harmala alkaloids are compounds with a structure based on harmaline, harmine, harmalol, harman or a derivative of those parents. These parents are beta-carbolines, consisting of a pyrimidine fused to the pyrrole moiety of an indole to form a pyrido[3,4-b]indole.	HMDB0030327	1	Perlolyrine	perlolyrine	264.089877638	264.2787	OCC1=CC=C(O1)C1=NC=CC2=C1NC1=CC=CC=C21	Alkaloids and derivatives	Harmala alkaloids		Aromatic heteropolycyclic compounds	-2.14110024800154	-14.7808161520025	C06	Lipids and lipid-like molecules	C10 (49)	C19	Carboxylic acids and derivatives	C10	Amino acids, peptides, and analogues	msp_069.core (Flavonifractor 0.60 %)	Firmicutes	0.456325301204819	Flavonifractor	0.00602409638554217	NA	NA
mb_0536	msp_112.core	0.328136475305314	1.80720567391842e-09	0.000711346875750746	536	264.087987070488	1	2392.70745757317	0.80934945	2-(2-Phenylacetoxy)propionylglycine	CHEBI:89911; HMDB0059732; HMDB0059772; HMDB59732; HMDB59772	C13H15NO5	-H(-)	100	belongs to the class of organic compounds known as n-acyl-alpha amino acids. N-acyl-alpha amino acids are compounds containing an alpha amino acid which bears an acyl group at its terminal nitrogen atom.	HMDB0059732	2	2-(2-Phenylacetoxy)propionylglycine	[(2-phenylacetyl)oxy](propanamido)acetic acid	265.095022595	265.2619	CCC(=O)NC(OC(=O)CC1=CC=CC=C1)C(O)=O	Organic acids and derivatives	Carboxylic acids and derivatives	Amino acids, peptides, and analogues	Aromatic homomonocyclic compounds	-2.06670067750053	-15.1240987011538	C02	Organic acids and derivatives	C10 (49)	C19	Carboxylic acids and derivatives	C10	Amino acids, peptides, and analogues	msp_112.core (Roseburia 2.45 %)	Firmicutes	0.656632173095014	Roseburia	0.0244590780809031	NA	NA
mb_0535	msp_237.core	0.327772035613908	1.88782095734631e-09	0.000743076533946824	535	263.104094010059	1	61986.6200609293	0.8608377	Acetyl-N-formyl-5-methoxykynurenamine	C04148; C05642; CHEBI:17884; HMDB0004259; HMDB0006344; HMDB0061136; HMDB04259; HMDB06344; HMDB61136	C13H16N2O4	-H(-)	100	belongs to the class of organic compounds known as alkyl-phenylketones. These are aromatic compounds containing a ketone substituted by one alkyl group, and a phenyl group.	HMDB0004259	3	Acetyl-N-formyl-5-methoxykynurenamine	N-[3-(2-formamido-5-methoxyphenyl)-3-oxopropyl]acetamide	264.11100701	264.2771	COC1=CC(C(=O)CCNC(C)=O)=C(NC=O)C=C1	Organic oxygen compounds	Organooxygen compounds	Carbonyl compounds	Aromatic homomonocyclic compounds	-2.21498788517962	-14.6039002147275	C06	Lipids and lipid-like molecules	C10 (49)	C19	Carboxylic acids and derivatives	C10	Amino acids, peptides, and analogues	msp_237.core (Oscillibacter 0.30 %)	Firmicutes	0.506726457399103	Oscillibacter	0.00298953662182362	NA	NA
mb_1193	msp_099.core	0.327509386252615	1.94807082939594e-09	0.000766789899512682	1193	455.247584245205	1	5949.97733070087	0.89710131	Sulfolithocholic acid	CHEBI:35421; HMDB0000907; HMDB00907	C24H40O6S	-H(-)	100	belongs to the class of organic compounds known as bile acids, alcohols and derivatives. These are organic compounds containing an alcohol or acid derivative of cholic acid.	HMDB0000907	1	Sulfolithocholic acid	(4R)-4-[(1S,2S,5R,10R,11S,14R,15R)-2,15-dimethyl-5-(sulfooxy)tetracyclo[8.7.0.0^{2,7}.0^{11,15}]heptadecan-14-yl]pentanoic acid	456.254559702	456.636	[H][C@@]12CC[C@H]([C@H](C)CCC(O)=O)[C@@]1(C)CC[C@@]1([H])[C@@]2([H])CCC2C[C@@H](CC[C@]12C)OS(O)(=O)=O	Lipids and lipid-like molecules	Steroids and steroid derivatives	Bile acids, alcohols and derivatives	Aliphatic homopolycyclic compounds	-5.86366096582525	4.96879453688791	C06	Lipids and lipid-like molecules	C10 (49)	C18	Glycerophospholipids	C10	Amino acids, peptides, and analogues	msp_099.core (Flavonifractor 0.80 %)	Firmicutes	0.507234726688103	Flavonifractor	0.00803858520900321	NA	NA
mb_0533	msp_127.core	0.327399833189469	1.97374886692292e-09	0.000776895186504997	533	263.071141630884	1	2845.86340574006	0.798697025	N-Acetylcystathionine	CHEBI:88610; HMDB0002381; HMDB0028759; HMDB0028969; HMDB0031985; HMDB02381; HMDB28759; HMDB28969; HMDB31985	C9H16N2O5S	-H(-)	100	belongs to the class of organic compounds known as n-acyl-alpha amino acids. N-acyl-alpha amino acids are compounds containing an alpha amino acid which bears an acyl group at its terminal nitrogen atom.	HMDB0002381	4	N-Acetylcystathionine	(2S)-2-amino-4-[(2-carboxy-2-acetamidoethyl)sulfanyl]butanoic acid	264.077992322	264.299	CC(=O)NC(CSCC[C@H](N)C(O)=O)C(O)=O	Organic acids and derivatives	Carboxylic acids and derivatives	Amino acids, peptides, and analogues	Aliphatic acyclic compounds	-2.02742665312491	-14.5883819044644	C05	Phenylpropanoids and polyketides	C10 (49)	C19	Carboxylic acids and derivatives	C10	Amino acids, peptides, and analogues	msp_127.core (Eisenbergiella tayi 0.08 %)	Firmicutes	0.295506473724296	Anaerotruncus	0.00228484386900229	Eisenbergiella tayi	0.000761614623000762
mb_0837	msp_159.core	0.327336941499962	1.98863795431969e-09	0.000782753751113636	837	347.258831634929	1	3728.40687753961	0.834340185	2-Hydroxy-6-pentadecylbenzoic acid	C10759; HMDB0029683; HMDB0035477; HMDB0036801; HMDB0112069; HMDB0112073; HMDB29683; HMDB35477; HMDB36801	C22H36O3	-H(-)	100	belongs to the class of organic compounds known as salicylic acids. These are ortho-hydroxylated benzoic acids.	HMDB0029683	5	2-Hydroxy-6-pentadecylbenzoic acid	6-pentadecylsalicylic acid	348.266445018	348.5194	CCCCCCCCCCCCCCCC1=CC=CC(O)=C1C(O)=O	Benzenoids	Benzene and substituted derivatives	Benzoic acids and derivatives	Aromatic homomonocyclic compounds	-15.2879954863275	-2.46360376610416	C06	Lipids and lipid-like molecules	C17 (82)	C07	Fatty Acyls	C17	Fatty acids and conjugates	msp_159.core (Pseudoflavonifractor 0.26 %)	Firmicutes	0.468995633187773	Pseudoflavonifractor	0.00262008733624454	NA	NA
mb_0090	msp_112.core	0.326919519666204	2.09025558740121e-09	0.000822749682268164	90	134.061206407877	1	15338.5968627992	0.761316745	2-Phenylacetamide	C02505; C07565; CHEBI:16562; CHEBI:28884; CHEBI:91110; HMDB0001250; HMDB0010715; HMDB0032628; HMDB0032630; HMDB0037071; HMDB0037072; HMDB0040008; HMDB0040013; HMDB0040222; HMDB0040223; HMDB0040224; HMDB01250; HMDB10715; HMDB32628; HMDB32630; HMDB37071; HMDB37072; HMDB40008; HMDB40013; HMDB40222; HMDB40223; HMDB40224	C8H9NO	-H(-)	100	belongs to the class of organic compounds known as benzene and substituted derivatives. These are aromatic compounds containing one monocyclic ring system consisting of benzene.	HMDB0001250	11	N-Acetylarylamine	acetanilide	135.068413915	135.1632	CC(=O)NC1=CC=CC=C1	Benzenoids	Benzene and substituted derivatives		Aromatic homomonocyclic compounds	20.3020844499521	-22.8473750016408	C05	Phenylpropanoids and polyketides	C10 (49)	C19	Carboxylic acids and derivatives	C10	Amino acids, peptides, and analogues	msp_112.core (Roseburia 2.45 %)	Firmicutes	0.656632173095014	Roseburia	0.0244590780809031	NA	NA
mb_0120	msp_222.core	0.32596302354183	2.34245320836987e-09	0.000922015349799673	120	149.060584754476	1	11782.4186980075	0.465367395	Hydrocinnamic acid	C01839; C01963; C02646; C05629; C15513; C17883; CHEBI:262555; CHEBI:28631; CHEBI:32807; CHEBI:329287; CHEBI:389009; CHEBI:42438; CHEBI:48526; CHEBI:52051; CHEBI:64555; CHEBI:64818; CHEBI:86567; CHEBI:87417; HMDB0000764; HMDB0002097; HMDB0002222; HMDB0002237; HMDB0003654; HMDB0011743; HMDB0013744; HMDB0031310; HMDB0032073; HMDB0032075; HMDB0032569; HMDB0032570; HMDB0032592; HMDB0032617; HMDB003396…	C9H10O2	-H(-)	100	belongs to the class of organic compounds known as phenylpropanoic acids. Phenylpropanoic acids are compounds with a structure containing a benzene ring conjugated to a propanoic acid.	HMDB0000764	33	Hydrocinnamic acid	3-phenylpropionic acid	150.068079564	150.1745	OC(=O)CCC1=CC=CC=C1	Phenylpropanoids and polyketides	Phenylpropanoic acids		Aromatic homomonocyclic compounds	20.8029134653571	-18.5882376847308	C05	Phenylpropanoids and polyketides	C10 (49)	C08	Organic sulfuric acids and derivatives	C10	Amino acids, peptides, and analogues	msp_222.core (Oscillibacter 7.22 %)	Firmicutes	0.813031161473088	Oscillibacter	0.0722379603399433	NA	NA
mb_0327	msp_165.core	0.325324240051523	2.52705182693409e-09	0.000994672869599528	327	211.025045838049	1	8268.68484580159	0.68513712	2-oxo-3-(3,4,5-trihydroxyphenyl)propanoic acid	HMDB0125210; HMDB0126568; HMDB0126571; HMDB0128683; HMDB0128685; HMDB0137303	C9H8O6	-H(-)	100	belongs to the class of organic compounds known as phenylpyruvic acid derivatives. Phenylpyruvic acid derivatives are compounds containing a phenylpyruvic acid moiety, which consists of a phenyl group substituted at the second position by an pyruvic acid.	HMDB0125210	6	2-oxo-3-(3,4,5-trihydroxyphenyl)propanoic acid	2-oxo-3-(3,4,5-trihydroxyphenyl)propanoic acid	212.032087978	212.157	OC(=O)C(=O)CC1=CC(O)=C(O)C(O)=C1	Benzenoids	Benzene and substituted derivatives	Phenylpyruvic acid derivatives	Aromatic homomonocyclic compounds	-2.65660786101475	-5.9955872556938	C06	Lipids and lipid-like molecules	C10 (49)	C19	Carboxylic acids and derivatives	C10	Amino acids, peptides, and analogues	msp_165.core (Oscillibacter 13.06 %)	Firmicutes	0.746713409290096	Oscillibacter	0.130587204206836	NA	NA
mb_0749	msp_112.core	0.323942879821054	2.97571902357598e-09	0.00117126978915072	749	324.072777934977	1	1921.9730908883	0.80536717	Dihyroxy-1H-indole glucuronide I	CHEBI:88744; HMDB0059997; HMDB59997	C14H15NO8	-H(-)	100	belongs to the class of organic compounds known as phenolic glycosides. These are organic compounds containing a phenolic structure attached to a glycosyl moiety. Some examples of phenolic structures include lignans, and flavonoids. Among the sugar units found in natural glycosides are D-glucose, L-Fructose, and L rhamnose.	HMDB0059997	1	Dihyroxy-1H-indole glucuronide I	(2R,3R,4R,5S,6R)-3,4,5-trihydroxy-6-[(5-hydroxy-1H-indol-6-yl)oxy]oxane-2-carboxylic acid	325.079766461	325.2708	O[C@H]1[C@H](O)[C@@H](OC2=CC3=C(C=CN3)C=C2O)O[C@H]([C@@H]1O)C(O)=O	Organic oxygen compounds	Organooxygen compounds	Carbohydrates and carbohydrate conjugates	Aromatic heteropolycyclic compounds	-2.07852799179397	-13.6210200182346	C07	Organic acids and derivatives	C10 (49)	C18	Glycerophospholipids	C10	Amino acids, peptides, and analogues	msp_112.core (Roseburia 2.45 %)	Firmicutes	0.656632173095014	Roseburia	0.0244590780809031	NA	NA
mb_1374	msp_127.core	0.323055427426155	3.30371970354156e-09	0.00130037050507159	1374	551.304622444845	1	4661.30027344102	0.89907467	Arbekacin; Triterpenoid	C06085; CHEBI:27151; CHEBI:37922; HMDB0004309; HMDB0015642; HMDB04309; HMDB15642	C22H44N6O10; C30H48O7S	-H(-); -H(-)	100	belongs to the class of organic compounds known as triterpenoids. These are terpene molecules containing six isoprene units.	HMDB0004309	1	Triterpenoid	triterpenoid	552.31207458	552.763	[H][C@@]12CC(C)(C)CC[C@@]1(CC[C@]1(C)C2=CC[C@]2([H])[C@@]3(C)CC[C@H](O)[C@@](C)(COS(O)(=O)=O)[C@]3([H])CC[C@@]12C)C(O)=O	Lipids and lipid-like molecules	Prenol lipids	Triterpenoids	Aliphatic homopolycyclic compounds	-15.0320491195293	-7.59327396912877	C06	Lipids and lipid-like molecules	C10 (49)	C19	Carboxylic acids and derivatives	C10	Amino acids, peptides, and analogues	msp_127.core (Eisenbergiella tayi 0.08 %)	Firmicutes	0.295506473724296	Anaerotruncus	0.00228484386900229	Eisenbergiella tayi	0.000761614623000762
mb_0534	msp_008.core	0.322171948285143	3.66492582192399e-09	0.00144254045799004	534	263.082617959042	1	3367.3896091519	0.8304593	Perlolyrine	C09231; CHEBI:610215; HMDB0030327; HMDB30327	C16H12N2O2	-H(-)	100	belongs to the class of organic compounds known as harmala alkaloids. Harmala alkaloids are compounds with a structure based on harmaline, harmine, harmalol, harman or a derivative of those parents. These parents are beta-carbolines, consisting of a pyrimidine fused to the pyrrole moiety of an indole to form a pyrido[3,4-b]indole.	HMDB0030327	1	Perlolyrine	perlolyrine	264.089877638	264.2787	OCC1=CC=C(O1)C1=NC=CC2=C1NC1=CC=CC=C21	Alkaloids and derivatives	Harmala alkaloids		Aromatic heteropolycyclic compounds	-2.14110024800154	-14.7808161520025	C06	Lipids and lipid-like molecules	C10 (49)	C19	Carboxylic acids and derivatives	C10	Amino acids, peptides, and analogues	msp_008.core (Clostridiales bacterium Marseille-P2846 0.06 %)	Firmicutes	0.326923076923077	Anaerobranca	0.000641025641025641	Clostridiales bacterium Marseille-P2846	0.000641025641025641
mb_0237	msp_112.core	0.318997093793299	5.3064171511235e-09	0.00208863762918512	237	187.061572718802	1	12109.6307141836	0.729206325	Tetrahydro-2,5-furan-diacetic acid	CHEBI:89885; HMDB0059767; HMDB59767	C8H12O5	-H(-)	100	belongs to the class of organic compounds known as dicarboxylic acids and derivatives. These are organic compounds containing exactly two carboxylic acid groups.	HMDB0059767	1	Tetrahydro-2,5-furan-diacetic acid	[5-(carboxymethyl)oxolan-2-yl]acetic acid	188.068473494	188.1779	OC(=O)CC1CCC(CC(O)=O)O1	Organic acids and derivatives	Carboxylic acids and derivatives	Dicarboxylic acids and derivatives	Aliphatic heteromonocyclic compounds	-3.3940353539062	-15.9479802330484	C02	Organic acids and derivatives	C03 (69)	C19	Carboxylic acids and derivatives	C03	Amino acids, peptides, and analogues	msp_112.core (Roseburia 2.45 %)	Firmicutes	0.656632173095014	Roseburia	0.0244590780809031	NA	NA
mb_0327	msp_008.core	0.318497359254965	5.62252956497146e-09	0.00221305574942059	327	211.025045838049	1	8268.68484580159	0.68513712	2-oxo-3-(3,4,5-trihydroxyphenyl)propanoic acid	HMDB0125210; HMDB0126568; HMDB0126571; HMDB0128683; HMDB0128685; HMDB0137303	C9H8O6	-H(-)	100	belongs to the class of organic compounds known as phenylpyruvic acid derivatives. Phenylpyruvic acid derivatives are compounds containing a phenylpyruvic acid moiety, which consists of a phenyl group substituted at the second position by an pyruvic acid.	HMDB0125210	6	2-oxo-3-(3,4,5-trihydroxyphenyl)propanoic acid	2-oxo-3-(3,4,5-trihydroxyphenyl)propanoic acid	212.032087978	212.157	OC(=O)C(=O)CC1=CC(O)=C(O)C(O)=C1	Benzenoids	Benzene and substituted derivatives	Phenylpyruvic acid derivatives	Aromatic homomonocyclic compounds	-2.65660786101475	-5.9955872556938	C06	Lipids and lipid-like molecules	C10 (49)	C19	Carboxylic acids and derivatives	C10	Amino acids, peptides, and analogues	msp_008.core (Clostridiales bacterium Marseille-P2846 0.06 %)	Firmicutes	0.326923076923077	Anaerobranca	0.000641025641025641	Clostridiales bacterium Marseille-P2846	0.000641025641025641
mb_0237	msp_126.core	0.317883803347435	6.03563257035991e-09	0.00237564912222394	237	187.061572718802	1	12109.6307141836	0.729206325	Tetrahydro-2,5-furan-diacetic acid	CHEBI:89885; HMDB0059767; HMDB59767	C8H12O5	-H(-)	100	belongs to the class of organic compounds known as dicarboxylic acids and derivatives. These are organic compounds containing exactly two carboxylic acid groups.	HMDB0059767	1	Tetrahydro-2,5-furan-diacetic acid	[5-(carboxymethyl)oxolan-2-yl]acetic acid	188.068473494	188.1779	OC(=O)CC1CCC(CC(O)=O)O1	Organic acids and derivatives	Carboxylic acids and derivatives	Dicarboxylic acids and derivatives	Aliphatic heteromonocyclic compounds	-3.3940353539062	-15.9479802330484	C02	Organic acids and derivatives	C03 (69)	C19	Carboxylic acids and derivatives	C03	Amino acids, peptides, and analogues	msp_126.core (Amphibacillus marinus 0.08 %)	Firmicutes	0.209411764705882	Lachnoclostridium	0.00313725490196078	Amphibacillus marinus	0.000784313725490196
mb_0837	msp_181.core	-0.31777559118717	6.11147679208107e-09	0.00240549559979349	837	347.258831634929	1	3728.40687753961	0.834340185	2-Hydroxy-6-pentadecylbenzoic acid	C10759; HMDB0029683; HMDB0035477; HMDB0036801; HMDB0112069; HMDB0112073; HMDB29683; HMDB35477; HMDB36801	C22H36O3	-H(-)	100	belongs to the class of organic compounds known as salicylic acids. These are ortho-hydroxylated benzoic acids.	HMDB0029683	5	2-Hydroxy-6-pentadecylbenzoic acid	6-pentadecylsalicylic acid	348.266445018	348.5194	CCCCCCCCCCCCCCCC1=CC=CC(O)=C1C(O)=O	Benzenoids	Benzene and substituted derivatives	Benzoic acids and derivatives	Aromatic homomonocyclic compounds	-15.2879954863275	-2.46360376610416	C06	Lipids and lipid-like molecules	C17 (82)	C07	Fatty Acyls	C17	Fatty acids and conjugates	msp_181.core (Eggerthella lenta 97.46 %)	Actinobacteria	0.984740590030519	Eggerthella	0.984740590030519	Eggerthella lenta	0.974567650050865
mb_0236	msp_159.core	0.317100888698542	6.60559860665628e-09	0.00259997682277713	236	187.007207735506	1	1153280.76504744	0.8371498	p-Cresol sulfate	CHEBI:82914; HMDB0011635; HMDB0034782; HMDB11635; HMDB34782	C7H8O4S	-H(-)	100	belongs to the class of organic compounds known as phenylsulfates. Phenylsulfates are compounds containing a sulfuric acid group conjugated to a phenyl group.	HMDB0011635	2	p-Cresol sulfate	(4-methylphenyl)oxidanesulfonic acid	188.014329434	188.201	CC1=CC=C(OS(O)(=O)=O)C=C1	Organic acids and derivatives	Organic sulfuric acids and derivatives	Arylsulfates	Aromatic homomonocyclic compounds	-2.69400422225277	-14.5753459010614	C06	Lipids and lipid-like molecules	C10 (49)	C19	Carboxylic acids and derivatives	C10	Amino acids, peptides, and analogues	msp_159.core (Pseudoflavonifractor 0.26 %)	Firmicutes	0.468995633187773	Pseudoflavonifractor	0.00262008733624454	NA	NA
mb_0254	msp_194.core	0.316744923452816	6.8816556838144e-09	0.00270862655880503	254	191.056010202433	1	32846.7739429651	0.873447715	Quinic acid	C06746; CHEBI:17521; HMDB0003072; HMDB03072	C7H12O6	-H(-)	100	belongs to the class of organic compounds known as quinic acids and derivatives. Quinic acids and derivatives are compounds containing a quinic acid moiety (or a derivative thereof), which is a cyclitol made up of a cyclohexane ring that bears four hydroxyl groups at positions 1,3.4, and 5, as well as a carboxylic acid at position 1.	HMDB0003072	1	Quinic acid	(-)-quinic acid	192.063388116	192.1666	O[C@@H]1C[C@@](O)(C[C@@H](O)[C@H]1O)C(O)=O	Organic oxygen compounds	Organooxygen compounds	Alcohols and polyols	Aliphatic homomonocyclic compounds	25.5369917789503	-18.2777894912191	C05	Phenylpropanoids and polyketides	C06 (107)	C08	Organic sulfuric acids and derivatives	C06	Arylsulfates	msp_194.core (Adlercreutzia 0.11 %)	Actinobacteria	0.455964325529543	Adlercreutzia	0.00111482720178372	NA	NA
mb_0120	msp_226.core	0.31655761014309	7.03137123043368e-09	0.0027675477162987	120	149.060584754476	1	11782.4186980075	0.465367395	Hydrocinnamic acid	C01839; C01963; C02646; C05629; C15513; C17883; CHEBI:262555; CHEBI:28631; CHEBI:32807; CHEBI:329287; CHEBI:389009; CHEBI:42438; CHEBI:48526; CHEBI:52051; CHEBI:64555; CHEBI:64818; CHEBI:86567; CHEBI:87417; HMDB0000764; HMDB0002097; HMDB0002222; HMDB0002237; HMDB0003654; HMDB0011743; HMDB0013744; HMDB0031310; HMDB0032073; HMDB0032075; HMDB0032569; HMDB0032570; HMDB0032592; HMDB0032617; HMDB003396…	C9H10O2	-H(-)	100	belongs to the class of organic compounds known as phenylpropanoic acids. Phenylpropanoic acids are compounds with a structure containing a benzene ring conjugated to a propanoic acid.	HMDB0000764	33	Hydrocinnamic acid	3-phenylpropionic acid	150.068079564	150.1745	OC(=O)CCC1=CC=CC=C1	Phenylpropanoids and polyketides	Phenylpropanoic acids		Aromatic homomonocyclic compounds	20.8029134653571	-18.5882376847308	C05	Phenylpropanoids and polyketides	C10 (49)	C08	Organic sulfuric acids and derivatives	C10	Amino acids, peptides, and analogues	msp_226.core (Roseburia 0.28 %)	Firmicutes	0.554785020804438	Roseburia	0.00277392510402219	NA	NA
mb_0236	msp_184.core	0.316188124017883	7.33599058059387e-09	0.00288743855653117	236	187.007207735506	1	1153280.76504744	0.8371498	p-Cresol sulfate	CHEBI:82914; HMDB0011635; HMDB0034782; HMDB11635; HMDB34782	C7H8O4S	-H(-)	100	belongs to the class of organic compounds known as phenylsulfates. Phenylsulfates are compounds containing a sulfuric acid group conjugated to a phenyl group.	HMDB0011635	2	p-Cresol sulfate	(4-methylphenyl)oxidanesulfonic acid	188.014329434	188.201	CC1=CC=C(OS(O)(=O)=O)C=C1	Organic acids and derivatives	Organic sulfuric acids and derivatives	Arylsulfates	Aromatic homomonocyclic compounds	-2.69400422225277	-14.5753459010614	C06	Lipids and lipid-like molecules	C10 (49)	C19	Carboxylic acids and derivatives	C10	Amino acids, peptides, and analogues	msp_184.core (Methanobrevibacter smithii 97.48 %)	Euryarchaeota	0.974789915966387	Methanobrevibacter	0.974789915966387	Methanobrevibacter smithii	0.974789915966387
mb_0199	msp_112.core	0.316122052903906	7.39179200546783e-09	0.00290939454976813	199	176.071324449781	1	2846.63317382726	0.36953819	5-Hydroxytryptophol	CHEBI:193796; HMDB0001855; HMDB0012490; HMDB0033482; HMDB0037693; HMDB0040045; HMDB0060063; HMDB01855; HMDB12490; HMDB33482; HMDB37693; HMDB40045; HMDB60063	C10H11NO2	-H(-)	100	belongs to the class of organic compounds known as hydroxyindoles. These are organic compounds containing an indole moiety that carries a hydroxyl group.	HMDB0001855	6	5-Hydroxytryptophol	hydroxytryptophol	177.078978601	177.1998	OCCC1=CNC2=CC=C(O)C=C12	Organoheterocyclic compounds	Indoles and derivatives	Hydroxyindoles	Aromatic heteropolycyclic compounds	-3.43250970340369	-16.1051266718387	C02	Organic acids and derivatives	C03 (69)	C19	Carboxylic acids and derivatives	C03	Amino acids, peptides, and analogues	msp_112.core (Roseburia 2.45 %)	Firmicutes	0.656632173095014	Roseburia	0.0244590780809031	NA	NA
mb_0290	msp_112.core	0.314816571712291	8.58243945502238e-09	0.00337802242217844	290	201.022804509574	1	10514.2171262431	0.79035935	4-ethylphenylsulfate	CHEBI:82932; CHEBI:82935; HMDB0062551; HMDB0062721; HMDB62551; HMDB62721	C8H10O4S	-H(-)	100	belongs to the class of organic compounds known as phenylsulfates. Phenylsulfates are compounds containing a sulfuric acid group conjugated to a phenyl group.	HMDB0062551	2	4-Ethylphenylsulfate	(4-ethylphenyl)oxidanesulfonic acid	202.029979976	202.22	CCC1=CC=C(OS(O)(=O)=O)C=C1	Organic acids and derivatives	Organic sulfuric acids and derivatives	Arylsulfates	Aromatic homomonocyclic compounds	-4.28298097224651	-4.68602811122479	C06	Lipids and lipid-like molecules	C21 (68)	C07	Fatty Acyls	C21	Glycerophosphoethanolamines	msp_112.core (Roseburia 2.45 %)	Firmicutes	0.656632173095014	Roseburia	0.0244590780809031	NA	NA
mb_0026	msp_159.core	0.314626863445346	8.77021255855578e-09	0.00345192058219732	26	107.050141097152	1	91060.4307149313	0.82722437	Benzyl alcohol	C00556; C01403; C01467; C01468; C01542; CHEBI:16579; CHEBI:17231; CHEBI:17847; CHEBI:17987; CHEBI:28054; HMDB0001858; HMDB0002048; HMDB0002055; HMDB0003119; HMDB0033895; HMDB01858; HMDB02048; HMDB02055; HMDB03119; HMDB13762; HMDB33895	C7H8O	-H(-)	100	belongs to the class of organic compounds known as para cresols. Para cresols are compounds containing a para cresol moiety, which consists of a benzene ring bearing one hydroxyl group at ring positions 1 and 4.	HMDB0001858	5	p-Cresol	P-cresol	108.057514878	108.1378	CC1=CC=C(O)C=C1	Benzenoids	Phenols	Cresols	Aromatic homomonocyclic compounds	-2.65524100618514	-14.5329527357246	C06	Lipids and lipid-like molecules	C10 (49)	C19	Carboxylic acids and derivatives	C10	Amino acids, peptides, and analogues	msp_159.core (Pseudoflavonifractor 0.26 %)	Firmicutes	0.468995633187773	Pseudoflavonifractor	0.00262008733624454	NA	NA
mb_0749	msp_099.core	0.314576227114018	8.82100065757432e-09	0.00347190175381796	749	324.072777934977	1	1921.9730908883	0.80536717	Dihyroxy-1H-indole glucuronide I	CHEBI:88744; HMDB0059997; HMDB59997	C14H15NO8	-H(-)	100	belongs to the class of organic compounds known as phenolic glycosides. These are organic compounds containing a phenolic structure attached to a glycosyl moiety. Some examples of phenolic structures include lignans, and flavonoids. Among the sugar units found in natural glycosides are D-glucose, L-Fructose, and L rhamnose.	HMDB0059997	1	Dihyroxy-1H-indole glucuronide I	(2R,3R,4R,5S,6R)-3,4,5-trihydroxy-6-[(5-hydroxy-1H-indol-6-yl)oxy]oxane-2-carboxylic acid	325.079766461	325.2708	O[C@H]1[C@H](O)[C@@H](OC2=CC3=C(C=CN3)C=C2O)O[C@H]([C@@H]1O)C(O)=O	Organic oxygen compounds	Organooxygen compounds	Carbohydrates and carbohydrate conjugates	Aromatic heteropolycyclic compounds	-2.07852799179397	-13.6210200182346	C07	Organic acids and derivatives	C10 (49)	C18	Glycerophospholipids	C10	Amino acids, peptides, and analogues	msp_099.core (Flavonifractor 0.80 %)	Firmicutes	0.507234726688103	Flavonifractor	0.00803858520900321	NA	NA
mb_0026	msp_184.core	0.314026707522261	9.39079356579686e-09	0.00369616000273625	26	107.050141097152	1	91060.4307149313	0.82722437	Benzyl alcohol	C00556; C01403; C01467; C01468; C01542; CHEBI:16579; CHEBI:17231; CHEBI:17847; CHEBI:17987; CHEBI:28054; HMDB0001858; HMDB0002048; HMDB0002055; HMDB0003119; HMDB0033895; HMDB01858; HMDB02048; HMDB02055; HMDB03119; HMDB13762; HMDB33895	C7H8O	-H(-)	100	belongs to the class of organic compounds known as para cresols. Para cresols are compounds containing a para cresol moiety, which consists of a benzene ring bearing one hydroxyl group at ring positions 1 and 4.	HMDB0001858	5	p-Cresol	P-cresol	108.057514878	108.1378	CC1=CC=C(O)C=C1	Benzenoids	Phenols	Cresols	Aromatic homomonocyclic compounds	-2.65524100618514	-14.5329527357246	C06	Lipids and lipid-like molecules	C10 (49)	C19	Carboxylic acids and derivatives	C10	Amino acids, peptides, and analogues	msp_184.core (Methanobrevibacter smithii 97.48 %)	Euryarchaeota	0.974789915966387	Methanobrevibacter	0.974789915966387	Methanobrevibacter smithii	0.974789915966387
mb_0208	msp_098.core	0.313934009619463	9.49035722492597e-09	0.00373533817123029	208	178.051074924436	1	118132.106539884	0.935568215	Hippurate	C01586; C19569; CHEBI:18089; CHEBI:66951; CHEBI:838058; HMDB0000714; HMDB0000992; HMDB0012884; HMDB0032398; HMDB0032595; HMDB00714; HMDB00992; HMDB12884; HMDB32398; HMDB32595	C9H9NO3	-H(-)	100	belongs to the class of organic compounds known as hippuric acids. Hippuric acids are compounds containing hippuric acid, which consists of a of a benzoyl group linked to the N-terminal of a glycine.	HMDB0000714	5	Hippuric acid	hippuric acid	179.058243159	179.1727	OC(=O)CNC(=O)C1=CC=CC=C1	Benzenoids	Benzene and substituted derivatives	Benzoic acids and derivatives	Aromatic homomonocyclic compounds	20.3154691156837	-22.846519314297	C05	Phenylpropanoids and polyketides	C10 (49)	C19	Carboxylic acids and derivatives	C10	Amino acids, peptides, and analogues	msp_098.core (Oscillibacter 0.17 %)	Firmicutes	0.395194697597349	Oscillibacter	0.00165700082850041	NA	NA
mb_0533	msp_069.core	0.313632547887935	9.82125798228955e-09	0.00386556857176531	533	263.071141630884	1	2845.86340574006	0.798697025	N-Acetylcystathionine	CHEBI:88610; HMDB0002381; HMDB0028759; HMDB0028969; HMDB0031985; HMDB02381; HMDB28759; HMDB28969; HMDB31985	C9H16N2O5S	-H(-)	100	belongs to the class of organic compounds known as n-acyl-alpha amino acids. N-acyl-alpha amino acids are compounds containing an alpha amino acid which bears an acyl group at its terminal nitrogen atom.	HMDB0002381	4	N-Acetylcystathionine	(2S)-2-amino-4-[(2-carboxy-2-acetamidoethyl)sulfanyl]butanoic acid	264.077992322	264.299	CC(=O)NC(CSCC[C@H](N)C(O)=O)C(O)=O	Organic acids and derivatives	Carboxylic acids and derivatives	Amino acids, peptides, and analogues	Aliphatic acyclic compounds	-2.02742665312491	-14.5883819044644	C05	Phenylpropanoids and polyketides	C10 (49)	C19	Carboxylic acids and derivatives	C10	Amino acids, peptides, and analogues	msp_069.core (Flavonifractor 0.60 %)	Firmicutes	0.456325301204819	Flavonifractor	0.00602409638554217	NA	NA
mb_0214	msp_194.core	0.313626733832217	9.82774824103396e-09	0.0038681132579368	214	181.036432363288	1	23054.5626918576	0.78381085	3-Methyluric acid	C16355; C16359; CHEBI:149031; CHEBI:149558; CHEBI:149744; HMDB0001970; HMDB0001973; HMDB0003099; HMDB0011107; HMDB01970; HMDB01973; HMDB03099; HMDB11107	C6H6N4O3	-H(-)	100	belongs to the class of organic compounds known as xanthines. These are purine derivatives with a ketone group conjugated at carbons 2 and 6 of the purine moiety.	HMDB0001970	4	3-Methyluric acid	3-methyluric acid	182.043990078	182.1368	CN1C2=C(NC(=O)N2)C(=O)NC1=O	Organoheterocyclic compounds	Imidazopyrimidines	Purines and purine derivatives	Aromatic heteropolycyclic compounds	24.0505264412304	-20.3300381245166	C05	Phenylpropanoids and polyketides	C06 (107)	C08	Organic sulfuric acids and derivatives	C06	Arylsulfates	msp_194.core (Adlercreutzia 0.11 %)	Actinobacteria	0.455964325529543	Adlercreutzia	0.00111482720178372	NA	NA
mb_0408	msp_165.core	0.313418524581066	1.00629276789267e-08	0.00396066770514876	408	231.033172199678	1	7800.54553449576	0.7725797	(4-ethyl-2-methoxyphenyl)oxidanesulfonic acid; 4,7-Dihydro-5-(4-methyl-3-pe...	HMDB0038182; HMDB0127988; HMDB38182	C10H16S3; C9H12O5S	-H(-); -H(-)	100	belongs to the class of organic compounds known as organic trisulfides. These are organosulfur compounds with the general formula RSSSR' (R,R'=alkyl, aryl).	HMDB0038182	1	4,7-Dihydro-5-(4-methyl-3-pentenyl)-1,2,3-trithiepin	5-(4-methylpent-3-en-1-yl)-4,7-dihydro-1,2,3-trithiepine	232.041412582	232.429	CC(C)=CCCC1=CCSSSC1	Organosulfur compounds	Organic trisulfides		Aliphatic heteromonocyclic compounds	-2.95735516404529	-5.84404881081386	C06	Lipids and lipid-like molecules	C10 (49)	C19	Carboxylic acids and derivatives	C10	Amino acids, peptides, and analogues	msp_165.core (Oscillibacter 13.06 %)	Firmicutes	0.746713409290096	Oscillibacter	0.130587204206836	NA	NA
mb_0236	msp_236.core	0.312236393678993	1.15049615976515e-08	0.00452822633025806	236	187.007207735506	1	1153280.76504744	0.8371498	p-Cresol sulfate	CHEBI:82914; HMDB0011635; HMDB0034782; HMDB11635; HMDB34782	C7H8O4S	-H(-)	100	belongs to the class of organic compounds known as phenylsulfates. Phenylsulfates are compounds containing a sulfuric acid group conjugated to a phenyl group.	HMDB0011635	2	p-Cresol sulfate	(4-methylphenyl)oxidanesulfonic acid	188.014329434	188.201	CC1=CC=C(OS(O)(=O)=O)C=C1	Organic acids and derivatives	Organic sulfuric acids and derivatives	Arylsulfates	Aromatic homomonocyclic compounds	-2.69400422225277	-14.5753459010614	C06	Lipids and lipid-like molecules	C10 (49)	C19	Carboxylic acids and derivatives	C10	Amino acids, peptides, and analogues	msp_236.core (Catabacter 0.16 %)	Firmicutes	0.478605388272583	Catabacter	0.00158478605388273	NA	NA
mb_0077	msp_236.core	0.311683897216501	1.22456145766848e-08	0.0048197269500082	77	130.06620069297	1	15820.339454215	0.82097715	3-Methylindole	C08313; CHEBI:85426; CHEBI:9171; HMDB0000466; HMDB0034236; HMDB00466; HMDB34236	C9H9N	-H(-)	100	belongs to the class of organic compounds known as 3-methylindoles. These are aromatic heterocyclic compounds that contain an indole moiety substituted at the 3-position with a methyl group.	HMDB0000466	2	3-Methylindole	scatole	131.073499293	131.1745	CC1=CNC2=C1C=CC=C2	Organoheterocyclic compounds	Indoles and derivatives	Indoles	Aromatic heteropolycyclic compounds	8.03312179124523	-19.0336284739642	C07	Organic acids and derivatives	C09 (135)	C06	Carboxylic acids and derivatives	C09	Amino acids, peptides, and analogues	msp_236.core (Catabacter 0.16 %)	Firmicutes	0.478605388272583	Catabacter	0.00158478605388273	NA	NA
mb_0749	msp_159.core	0.311647990993707	1.22953123771746e-08	0.00483927511259503	749	324.072777934977	1	1921.9730908883	0.80536717	Dihyroxy-1H-indole glucuronide I	CHEBI:88744; HMDB0059997; HMDB59997	C14H15NO8	-H(-)	100	belongs to the class of organic compounds known as phenolic glycosides. These are organic compounds containing a phenolic structure attached to a glycosyl moiety. Some examples of phenolic structures include lignans, and flavonoids. Among the sugar units found in natural glycosides are D-glucose, L-Fructose, and L rhamnose.	HMDB0059997	1	Dihyroxy-1H-indole glucuronide I	(2R,3R,4R,5S,6R)-3,4,5-trihydroxy-6-[(5-hydroxy-1H-indol-6-yl)oxy]oxane-2-carboxylic acid	325.079766461	325.2708	O[C@H]1[C@H](O)[C@@H](OC2=CC3=C(C=CN3)C=C2O)O[C@H]([C@@H]1O)C(O)=O	Organic oxygen compounds	Organooxygen compounds	Carbohydrates and carbohydrate conjugates	Aromatic heteropolycyclic compounds	-2.07852799179397	-13.6210200182346	C07	Organic acids and derivatives	C10 (49)	C18	Glycerophospholipids	C10	Amino acids, peptides, and analogues	msp_159.core (Pseudoflavonifractor 0.26 %)	Firmicutes	0.468995633187773	Pseudoflavonifractor	0.00262008733624454	NA	NA
mb_0408	msp_039.core	-0.31151526790175	1.24807129083944e-08	0.00491223387076331	408	231.033172199678	1	7800.54553449576	0.7725797	(4-ethyl-2-methoxyphenyl)oxidanesulfonic acid; 4,7-Dihydro-5-(4-methyl-3-pe...	HMDB0038182; HMDB0127988; HMDB38182	C10H16S3; C9H12O5S	-H(-); -H(-)	100	belongs to the class of organic compounds known as organic trisulfides. These are organosulfur compounds with the general formula RSSSR' (R,R'=alkyl, aryl).	HMDB0038182	1	4,7-Dihydro-5-(4-methyl-3-pentenyl)-1,2,3-trithiepin	5-(4-methylpent-3-en-1-yl)-4,7-dihydro-1,2,3-trithiepine	232.041412582	232.429	CC(C)=CCCC1=CCSSSC1	Organosulfur compounds	Organic trisulfides		Aliphatic heteromonocyclic compounds	-2.95735516404529	-5.84404881081386	C06	Lipids and lipid-like molecules	C10 (49)	C19	Carboxylic acids and derivatives	C10	Amino acids, peptides, and analogues	msp_039.core ([Ruminococcus] gnavus 98.42 %)	Firmicutes	0.984741784037559	Blautia	0.984741784037559	[Ruminococcus] gnavus	0.984154929577465
mb_0837	msp_160.core	0.311278015137522	1.28188877635288e-08	0.00504532194040847	837	347.258831634929	1	3728.40687753961	0.834340185	2-Hydroxy-6-pentadecylbenzoic acid	C10759; HMDB0029683; HMDB0035477; HMDB0036801; HMDB0112069; HMDB0112073; HMDB29683; HMDB35477; HMDB36801	C22H36O3	-H(-)	100	belongs to the class of organic compounds known as salicylic acids. These are ortho-hydroxylated benzoic acids.	HMDB0029683	5	2-Hydroxy-6-pentadecylbenzoic acid	6-pentadecylsalicylic acid	348.266445018	348.5194	CCCCCCCCCCCCCCCC1=CC=CC(O)=C1C(O)=O	Benzenoids	Benzene and substituted derivatives	Benzoic acids and derivatives	Aromatic homomonocyclic compounds	-15.2879954863275	-2.46360376610416	C06	Lipids and lipid-like molecules	C17 (82)	C07	Fatty Acyls	C17	Fatty acids and conjugates	msp_160.core (Oscillibacter 0.36 %)	Firmicutes	0.549019607843137	Oscillibacter	0.0035650623885918	NA	NA
mb_0749	msp_259.core	0.310790145191232	1.35423524731989e-08	0.00533005325581153	749	324.072777934977	1	1921.9730908883	0.80536717	Dihyroxy-1H-indole glucuronide I	CHEBI:88744; HMDB0059997; HMDB59997	C14H15NO8	-H(-)	100	belongs to the class of organic compounds known as phenolic glycosides. These are organic compounds containing a phenolic structure attached to a glycosyl moiety. Some examples of phenolic structures include lignans, and flavonoids. Among the sugar units found in natural glycosides are D-glucose, L-Fructose, and L rhamnose.	HMDB0059997	1	Dihyroxy-1H-indole glucuronide I	(2R,3R,4R,5S,6R)-3,4,5-trihydroxy-6-[(5-hydroxy-1H-indol-6-yl)oxy]oxane-2-carboxylic acid	325.079766461	325.2708	O[C@H]1[C@H](O)[C@@H](OC2=CC3=C(C=CN3)C=C2O)O[C@H]([C@@H]1O)C(O)=O	Organic oxygen compounds	Organooxygen compounds	Carbohydrates and carbohydrate conjugates	Aromatic heteropolycyclic compounds	-2.07852799179397	-13.6210200182346	C07	Organic acids and derivatives	C10 (49)	C18	Glycerophospholipids	C10	Amino acids, peptides, and analogues	msp_259.core (Anaerotruncus colihominis 0.17 %)	Firmicutes	0.484641638225256	Angelakisella	0.00341296928327645	Anaerotruncus colihominis	0.00170648464163823
mb_0535	msp_132.core	0.310784192444835	1.35514190681613e-08	0.00533360817110414	535	263.104094010059	1	61986.6200609293	0.8608377	Acetyl-N-formyl-5-methoxykynurenamine	C04148; C05642; CHEBI:17884; HMDB0004259; HMDB0006344; HMDB0061136; HMDB04259; HMDB06344; HMDB61136	C13H16N2O4	-H(-)	100	belongs to the class of organic compounds known as alkyl-phenylketones. These are aromatic compounds containing a ketone substituted by one alkyl group, and a phenyl group.	HMDB0004259	3	Acetyl-N-formyl-5-methoxykynurenamine	N-[3-(2-formamido-5-methoxyphenyl)-3-oxopropyl]acetamide	264.11100701	264.2771	COC1=CC(C(=O)CCNC(C)=O)=C(NC=O)C=C1	Organic oxygen compounds	Organooxygen compounds	Carbonyl compounds	Aromatic homomonocyclic compounds	-2.21498788517962	-14.6039002147275	C06	Lipids and lipid-like molecules	C10 (49)	C19	Carboxylic acids and derivatives	C10	Amino acids, peptides, and analogues	msp_132.core (Oscillibacter 0.59 %)	Firmicutes	0.589420654911839	Oscillibacter	0.00587741393786734	NA	NA
mb_0120	msp_160.core	0.30997521248689	1.48397306351455e-08	0.00584065086284183	120	149.060584754476	1	11782.4186980075	0.465367395	Hydrocinnamic acid	C01839; C01963; C02646; C05629; C15513; C17883; CHEBI:262555; CHEBI:28631; CHEBI:32807; CHEBI:329287; CHEBI:389009; CHEBI:42438; CHEBI:48526; CHEBI:52051; CHEBI:64555; CHEBI:64818; CHEBI:86567; CHEBI:87417; HMDB0000764; HMDB0002097; HMDB0002222; HMDB0002237; HMDB0003654; HMDB0011743; HMDB0013744; HMDB0031310; HMDB0032073; HMDB0032075; HMDB0032569; HMDB0032570; HMDB0032592; HMDB0032617; HMDB003396…	C9H10O2	-H(-)	100	belongs to the class of organic compounds known as phenylpropanoic acids. Phenylpropanoic acids are compounds with a structure containing a benzene ring conjugated to a propanoic acid.	HMDB0000764	33	Hydrocinnamic acid	3-phenylpropionic acid	150.068079564	150.1745	OC(=O)CCC1=CC=CC=C1	Phenylpropanoids and polyketides	Phenylpropanoic acids		Aromatic homomonocyclic compounds	20.8029134653571	-18.5882376847308	C05	Phenylpropanoids and polyketides	C10 (49)	C08	Organic sulfuric acids and derivatives	C10	Amino acids, peptides, and analogues	msp_160.core (Oscillibacter 0.36 %)	Firmicutes	0.549019607843137	Oscillibacter	0.0035650623885918	NA	NA
mb_1374	msp_160.core	0.308969763706803	1.66065899677043e-08	0.00653603828607904	1374	551.304622444845	1	4661.30027344102	0.89907467	Arbekacin; Triterpenoid	C06085; CHEBI:27151; CHEBI:37922; HMDB0004309; HMDB0015642; HMDB04309; HMDB15642	C22H44N6O10; C30H48O7S	-H(-); -H(-)	100	belongs to the class of organic compounds known as triterpenoids. These are terpene molecules containing six isoprene units.	HMDB0004309	1	Triterpenoid	triterpenoid	552.31207458	552.763	[H][C@@]12CC(C)(C)CC[C@@]1(CC[C@]1(C)C2=CC[C@]2([H])[C@@]3(C)CC[C@H](O)[C@@](C)(COS(O)(=O)=O)[C@]3([H])CC[C@@]12C)C(O)=O	Lipids and lipid-like molecules	Prenol lipids	Triterpenoids	Aliphatic homopolycyclic compounds	-15.0320491195293	-7.59327396912877	C06	Lipids and lipid-like molecules	C10 (49)	C19	Carboxylic acids and derivatives	C10	Amino acids, peptides, and analogues	msp_160.core (Oscillibacter 0.36 %)	Firmicutes	0.549019607843137	Oscillibacter	0.0035650623885918	NA	NA
mb_1193	msp_063.core	-0.30829622575352	1.79021443009672e-08	0.00704592595397468	1193	455.247584245205	1	5949.97733070087	0.89710131	Sulfolithocholic acid	CHEBI:35421; HMDB0000907; HMDB00907	C24H40O6S	-H(-)	100	belongs to the class of organic compounds known as bile acids, alcohols and derivatives. These are organic compounds containing an alcohol or acid derivative of cholic acid.	HMDB0000907	1	Sulfolithocholic acid	(4R)-4-[(1S,2S,5R,10R,11S,14R,15R)-2,15-dimethyl-5-(sulfooxy)tetracyclo[8.7.0.0^{2,7}.0^{11,15}]heptadecan-14-yl]pentanoic acid	456.254559702	456.636	[H][C@@]12CC[C@H]([C@H](C)CCC(O)=O)[C@@]1(C)CC[C@@]1([H])[C@@]2([H])CCC2C[C@@H](CC[C@]12C)OS(O)(=O)=O	Lipids and lipid-like molecules	Steroids and steroid derivatives	Bile acids, alcohols and derivatives	Aliphatic homopolycyclic compounds	-5.86366096582525	4.96879453688791	C06	Lipids and lipid-like molecules	C10 (49)	C18	Glycerophospholipids	C10	Amino acids, peptides, and analogues	msp_063.core (Fusicatenibacter saccharivorans 96.47 %)	Firmicutes	0.972993248312078	Fusicatenibacter	0.971492873218305	Fusicatenibacter saccharivorans	0.964741185296324
mb_0199	msp_160.core	0.308149731618175	1.81965903860576e-08	0.00716179584755415	199	176.071324449781	1	2846.63317382726	0.36953819	5-Hydroxytryptophol	CHEBI:193796; HMDB0001855; HMDB0012490; HMDB0033482; HMDB0037693; HMDB0040045; HMDB0060063; HMDB01855; HMDB12490; HMDB33482; HMDB37693; HMDB40045; HMDB60063	C10H11NO2	-H(-)	100	belongs to the class of organic compounds known as hydroxyindoles. These are organic compounds containing an indole moiety that carries a hydroxyl group.	HMDB0001855	6	5-Hydroxytryptophol	hydroxytryptophol	177.078978601	177.1998	OCCC1=CNC2=CC=C(O)C=C12	Organoheterocyclic compounds	Indoles and derivatives	Hydroxyindoles	Aromatic heteropolycyclic compounds	-3.43250970340369	-16.1051266718387	C02	Organic acids and derivatives	C03 (69)	C19	Carboxylic acids and derivatives	C03	Amino acids, peptides, and analogues	msp_160.core (Oscillibacter 0.36 %)	Firmicutes	0.549019607843137	Oscillibacter	0.0035650623885918	NA	NA
mb_0535	msp_259.core	0.307428521777577	1.97157677963177e-08	0.00775969245773914	535	263.104094010059	1	61986.6200609293	0.8608377	Acetyl-N-formyl-5-methoxykynurenamine	C04148; C05642; CHEBI:17884; HMDB0004259; HMDB0006344; HMDB0061136; HMDB04259; HMDB06344; HMDB61136	C13H16N2O4	-H(-)	100	belongs to the class of organic compounds known as alkyl-phenylketones. These are aromatic compounds containing a ketone substituted by one alkyl group, and a phenyl group.	HMDB0004259	3	Acetyl-N-formyl-5-methoxykynurenamine	N-[3-(2-formamido-5-methoxyphenyl)-3-oxopropyl]acetamide	264.11100701	264.2771	COC1=CC(C(=O)CCNC(C)=O)=C(NC=O)C=C1	Organic oxygen compounds	Organooxygen compounds	Carbonyl compounds	Aromatic homomonocyclic compounds	-2.21498788517962	-14.6039002147275	C06	Lipids and lipid-like molecules	C10 (49)	C19	Carboxylic acids and derivatives	C10	Amino acids, peptides, and analogues	msp_259.core (Anaerotruncus colihominis 0.17 %)	Firmicutes	0.484641638225256	Angelakisella	0.00341296928327645	Anaerotruncus colihominis	0.00170648464163823
mb_0026	msp_236.core	0.307357652595026	1.98714954008142e-08	0.00782096354536623	26	107.050141097152	1	91060.4307149313	0.82722437	Benzyl alcohol	C00556; C01403; C01467; C01468; C01542; CHEBI:16579; CHEBI:17231; CHEBI:17847; CHEBI:17987; CHEBI:28054; HMDB0001858; HMDB0002048; HMDB0002055; HMDB0003119; HMDB0033895; HMDB01858; HMDB02048; HMDB02055; HMDB03119; HMDB13762; HMDB33895	C7H8O	-H(-)	100	belongs to the class of organic compounds known as para cresols. Para cresols are compounds containing a para cresol moiety, which consists of a benzene ring bearing one hydroxyl group at ring positions 1 and 4.	HMDB0001858	5	p-Cresol	P-cresol	108.057514878	108.1378	CC1=CC=C(O)C=C1	Benzenoids	Phenols	Cresols	Aromatic homomonocyclic compounds	-2.65524100618514	-14.5329527357246	C06	Lipids and lipid-like molecules	C10 (49)	C19	Carboxylic acids and derivatives	C10	Amino acids, peptides, and analogues	msp_236.core (Catabacter 0.16 %)	Firmicutes	0.478605388272583	Catabacter	0.00158478605388273	NA	NA
mb_0536	msp_099.core	0.306459180246352	2.19518215313795e-08	0.0086397101110342	536	264.087987070488	1	2392.70745757317	0.80934945	2-(2-Phenylacetoxy)propionylglycine	CHEBI:89911; HMDB0059732; HMDB0059772; HMDB59732; HMDB59772	C13H15NO5	-H(-)	100	belongs to the class of organic compounds known as n-acyl-alpha amino acids. N-acyl-alpha amino acids are compounds containing an alpha amino acid which bears an acyl group at its terminal nitrogen atom.	HMDB0059732	2	2-(2-Phenylacetoxy)propionylglycine	[(2-phenylacetyl)oxy](propanamido)acetic acid	265.095022595	265.2619	CCC(=O)NC(OC(=O)CC1=CC=CC=C1)C(O)=O	Organic acids and derivatives	Carboxylic acids and derivatives	Amino acids, peptides, and analogues	Aromatic homomonocyclic compounds	-2.06670067750053	-15.1240987011538	C02	Organic acids and derivatives	C10 (49)	C19	Carboxylic acids and derivatives	C10	Amino acids, peptides, and analogues	msp_099.core (Flavonifractor 0.80 %)	Firmicutes	0.507234726688103	Flavonifractor	0.00803858520900321	NA	NA
mb_0749	msp_008.core	0.306452445382679	2.19681829574397e-08	0.00864612760747433	749	324.072777934977	1	1921.9730908883	0.80536717	Dihyroxy-1H-indole glucuronide I	CHEBI:88744; HMDB0059997; HMDB59997	C14H15NO8	-H(-)	100	belongs to the class of organic compounds known as phenolic glycosides. These are organic compounds containing a phenolic structure attached to a glycosyl moiety. Some examples of phenolic structures include lignans, and flavonoids. Among the sugar units found in natural glycosides are D-glucose, L-Fructose, and L rhamnose.	HMDB0059997	1	Dihyroxy-1H-indole glucuronide I	(2R,3R,4R,5S,6R)-3,4,5-trihydroxy-6-[(5-hydroxy-1H-indol-6-yl)oxy]oxane-2-carboxylic acid	325.079766461	325.2708	O[C@H]1[C@H](O)[C@@H](OC2=CC3=C(C=CN3)C=C2O)O[C@H]([C@@H]1O)C(O)=O	Organic oxygen compounds	Organooxygen compounds	Carbohydrates and carbohydrate conjugates	Aromatic heteropolycyclic compounds	-2.07852799179397	-13.6210200182346	C07	Organic acids and derivatives	C10 (49)	C18	Glycerophospholipids	C10	Amino acids, peptides, and analogues	msp_008.core (Clostridiales bacterium Marseille-P2846 0.06 %)	Firmicutes	0.326923076923077	Anaerobranca	0.000641025641025641	Clostridiales bacterium Marseille-P2846	0.000641025641025641
mb_0837	msp_099.core	0.306121718621876	2.27862947898467e-08	0.00896809318561911	837	347.258831634929	1	3728.40687753961	0.834340185	2-Hydroxy-6-pentadecylbenzoic acid	C10759; HMDB0029683; HMDB0035477; HMDB0036801; HMDB0112069; HMDB0112073; HMDB29683; HMDB35477; HMDB36801	C22H36O3	-H(-)	100	belongs to the class of organic compounds known as salicylic acids. These are ortho-hydroxylated benzoic acids.	HMDB0029683	5	2-Hydroxy-6-pentadecylbenzoic acid	6-pentadecylsalicylic acid	348.266445018	348.5194	CCCCCCCCCCCCCCCC1=CC=CC(O)=C1C(O)=O	Benzenoids	Benzene and substituted derivatives	Benzoic acids and derivatives	Aromatic homomonocyclic compounds	-15.2879954863275	-2.46360376610416	C06	Lipids and lipid-like molecules	C17 (82)	C07	Fatty Acyls	C17	Fatty acids and conjugates	msp_099.core (Flavonifractor 0.80 %)	Firmicutes	0.507234726688103	Flavonifractor	0.00803858520900321	NA	NA
mb_0533	msp_160.core	0.305870410667834	2.34275509939598e-08	0.00922045152734576	533	263.071141630884	1	2845.86340574006	0.798697025	N-Acetylcystathionine	CHEBI:88610; HMDB0002381; HMDB0028759; HMDB0028969; HMDB0031985; HMDB02381; HMDB28759; HMDB28969; HMDB31985	C9H16N2O5S	-H(-)	100	belongs to the class of organic compounds known as n-acyl-alpha amino acids. N-acyl-alpha amino acids are compounds containing an alpha amino acid which bears an acyl group at its terminal nitrogen atom.	HMDB0002381	4	N-Acetylcystathionine	(2S)-2-amino-4-[(2-carboxy-2-acetamidoethyl)sulfanyl]butanoic acid	264.077992322	264.299	CC(=O)NC(CSCC[C@H](N)C(O)=O)C(O)=O	Organic acids and derivatives	Carboxylic acids and derivatives	Amino acids, peptides, and analogues	Aliphatic acyclic compounds	-2.02742665312491	-14.5883819044644	C05	Phenylpropanoids and polyketides	C10 (49)	C19	Carboxylic acids and derivatives	C10	Amino acids, peptides, and analogues	msp_160.core (Oscillibacter 0.36 %)	Firmicutes	0.549019607843137	Oscillibacter	0.0035650623885918	NA	NA
mb_1374	msp_096.core	0.3057444856074	2.37553924771935e-08	0.00934945732803399	1374	551.304622444845	1	4661.30027344102	0.89907467	Arbekacin; Triterpenoid	C06085; CHEBI:27151; CHEBI:37922; HMDB0004309; HMDB0015642; HMDB04309; HMDB15642	C22H44N6O10; C30H48O7S	-H(-); -H(-)	100	belongs to the class of organic compounds known as triterpenoids. These are terpene molecules containing six isoprene units.	HMDB0004309	1	Triterpenoid	triterpenoid	552.31207458	552.763	[H][C@@]12CC(C)(C)CC[C@@]1(CC[C@]1(C)C2=CC[C@]2([H])[C@@]3(C)CC[C@H](O)[C@@](C)(COS(O)(=O)=O)[C@]3([H])CC[C@@]12C)C(O)=O	Lipids and lipid-like molecules	Prenol lipids	Triterpenoids	Aliphatic homopolycyclic compounds	-15.0320491195293	-7.59327396912877	C06	Lipids and lipid-like molecules	C10 (49)	C19	Carboxylic acids and derivatives	C10	Amino acids, peptides, and analogues	msp_096.core (Oscillibacter 2.00 %)	Firmicutes	0.611058150619638	Oscillibacter	0.0200190657769304	NA	NA
mb_0199	msp_259.core	0.305656100112251	2.39881432586926e-08	0.00944103753046689	199	176.071324449781	1	2846.63317382726	0.36953819	5-Hydroxytryptophol	CHEBI:193796; HMDB0001855; HMDB0012490; HMDB0033482; HMDB0037693; HMDB0040045; HMDB0060063; HMDB01855; HMDB12490; HMDB33482; HMDB37693; HMDB40045; HMDB60063	C10H11NO2	-H(-)	100	belongs to the class of organic compounds known as hydroxyindoles. These are organic compounds containing an indole moiety that carries a hydroxyl group.	HMDB0001855	6	5-Hydroxytryptophol	hydroxytryptophol	177.078978601	177.1998	OCCC1=CNC2=CC=C(O)C=C12	Organoheterocyclic compounds	Indoles and derivatives	Hydroxyindoles	Aromatic heteropolycyclic compounds	-3.43250970340369	-16.1051266718387	C02	Organic acids and derivatives	C03 (69)	C19	Carboxylic acids and derivatives	C03	Amino acids, peptides, and analogues	msp_259.core (Anaerotruncus colihominis 0.17 %)	Firmicutes	0.484641638225256	Angelakisella	0.00341296928327645	Anaerotruncus colihominis	0.00170648464163823
mb_0877	msp_112.core	0.305592612776696	2.41566860481935e-08	0.00950734692798753	877	358.11465413456	1	6077.9337479881	0.685931205	Epinephrine glucuronide	HMDB0010336; HMDB0029452; HMDB10336; HMDB29452	C15H21NO9	-H(-)	100	belongs to the class of organic compounds known as phenolic glycosides. These are organic compounds containing a phenolic structure attached to a glycosyl moiety. Some examples of phenolic structures include lignans, and flavonoids. Among the sugar units found in natural glycosides are D-glucose, L-Fructose, and L rhamnose.	HMDB0010336	2	Epinephrine glucuronide	(2S,3S,4S,5R,6S)-3,4,5-trihydroxy-6-{2-hydroxy-4-[(1R)-1-hydroxy-2-(methylamino)ethyl]phenoxy}oxane-2-carboxylic acid	359.121631275	359.3285	CNC[C@H](O)C1=CC=C(O[C@@H]2O[C@@H]([C@@H](O)[C@H](O)[C@H]2O)C(O)=O)C(O)=C1	Organic oxygen compounds	Organooxygen compounds	Carbohydrates and carbohydrate conjugates	Aromatic heteromonocyclic compounds	20.4253104711405	-22.6191348230797	C05	Phenylpropanoids and polyketides	C10 (49)	C19	Carboxylic acids and derivatives	C10	Amino acids, peptides, and analogues	msp_112.core (Roseburia 2.45 %)	Firmicutes	0.656632173095014	Roseburia	0.0244590780809031	NA	NA
mb_0749	msp_127.core	0.305469454991892	2.44869064182471e-08	0.00963728727212308	749	324.072777934977	1	1921.9730908883	0.80536717	Dihyroxy-1H-indole glucuronide I	CHEBI:88744; HMDB0059997; HMDB59997	C14H15NO8	-H(-)	100	belongs to the class of organic compounds known as phenolic glycosides. These are organic compounds containing a phenolic structure attached to a glycosyl moiety. Some examples of phenolic structures include lignans, and flavonoids. Among the sugar units found in natural glycosides are D-glucose, L-Fructose, and L rhamnose.	HMDB0059997	1	Dihyroxy-1H-indole glucuronide I	(2R,3R,4R,5S,6R)-3,4,5-trihydroxy-6-[(5-hydroxy-1H-indol-6-yl)oxy]oxane-2-carboxylic acid	325.079766461	325.2708	O[C@H]1[C@H](O)[C@@H](OC2=CC3=C(C=CN3)C=C2O)O[C@H]([C@@H]1O)C(O)=O	Organic oxygen compounds	Organooxygen compounds	Carbohydrates and carbohydrate conjugates	Aromatic heteropolycyclic compounds	-2.07852799179397	-13.6210200182346	C07	Organic acids and derivatives	C10 (49)	C18	Glycerophospholipids	C10	Amino acids, peptides, and analogues	msp_127.core (Eisenbergiella tayi 0.08 %)	Firmicutes	0.295506473724296	Anaerotruncus	0.00228484386900229	Eisenbergiella tayi	0.000761614623000762
mb_0535	msp_159.core	0.305059410064244	2.56180733579485e-08	0.0100824538953411	535	263.104094010059	1	61986.6200609293	0.8608377	Acetyl-N-formyl-5-methoxykynurenamine	C04148; C05642; CHEBI:17884; HMDB0004259; HMDB0006344; HMDB0061136; HMDB04259; HMDB06344; HMDB61136	C13H16N2O4	-H(-)	100	belongs to the class of organic compounds known as alkyl-phenylketones. These are aromatic compounds containing a ketone substituted by one alkyl group, and a phenyl group.	HMDB0004259	3	Acetyl-N-formyl-5-methoxykynurenamine	N-[3-(2-formamido-5-methoxyphenyl)-3-oxopropyl]acetamide	264.11100701	264.2771	COC1=CC(C(=O)CCNC(C)=O)=C(NC=O)C=C1	Organic oxygen compounds	Organooxygen compounds	Carbonyl compounds	Aromatic homomonocyclic compounds	-2.21498788517962	-14.6039002147275	C06	Lipids and lipid-like molecules	C10 (49)	C19	Carboxylic acids and derivatives	C10	Amino acids, peptides, and analogues	msp_159.core (Pseudoflavonifractor 0.26 %)	Firmicutes	0.468995633187773	Pseudoflavonifractor	0.00262008733624454	NA	NA
mb_0535	msp_020.core	0.304944737064314	2.59433405273796e-08	0.0102104427013392	535	263.104094010059	1	61986.6200609293	0.8608377	Acetyl-N-formyl-5-methoxykynurenamine	C04148; C05642; CHEBI:17884; HMDB0004259; HMDB0006344; HMDB0061136; HMDB04259; HMDB06344; HMDB61136	C13H16N2O4	-H(-)	100	belongs to the class of organic compounds known as alkyl-phenylketones. These are aromatic compounds containing a ketone substituted by one alkyl group, and a phenyl group.	HMDB0004259	3	Acetyl-N-formyl-5-methoxykynurenamine	N-[3-(2-formamido-5-methoxyphenyl)-3-oxopropyl]acetamide	264.11100701	264.2771	COC1=CC(C(=O)CCNC(C)=O)=C(NC=O)C=C1	Organic oxygen compounds	Organooxygen compounds	Carbonyl compounds	Aromatic homomonocyclic compounds	-2.21498788517962	-14.6039002147275	C06	Lipids and lipid-like molecules	C10 (49)	C19	Carboxylic acids and derivatives	C10	Amino acids, peptides, and analogues	msp_020.core (Akkermansia muciniphila 98.17 %)	Verrucomicrobia	0.983406113537118	Akkermansia	0.983406113537118	Akkermansia muciniphila	0.981659388646288
mb_0327	msp_126.core	0.304938574402946	2.59609332388779e-08	0.0102173406510922	327	211.025045838049	1	8268.68484580159	0.68513712	2-oxo-3-(3,4,5-trihydroxyphenyl)propanoic acid	HMDB0125210; HMDB0126568; HMDB0126571; HMDB0128683; HMDB0128685; HMDB0137303	C9H8O6	-H(-)	100	belongs to the class of organic compounds known as phenylpyruvic acid derivatives. Phenylpyruvic acid derivatives are compounds containing a phenylpyruvic acid moiety, which consists of a phenyl group substituted at the second position by an pyruvic acid.	HMDB0125210	6	2-oxo-3-(3,4,5-trihydroxyphenyl)propanoic acid	2-oxo-3-(3,4,5-trihydroxyphenyl)propanoic acid	212.032087978	212.157	OC(=O)C(=O)CC1=CC(O)=C(O)C(O)=C1	Benzenoids	Benzene and substituted derivatives	Phenylpyruvic acid derivatives	Aromatic homomonocyclic compounds	-2.65660786101475	-5.9955872556938	C06	Lipids and lipid-like molecules	C10 (49)	C19	Carboxylic acids and derivatives	C10	Amino acids, peptides, and analogues	msp_126.core (Amphibacillus marinus 0.08 %)	Firmicutes	0.209411764705882	Lachnoclostridium	0.00313725490196078	Amphibacillus marinus	0.000784313725490196
mb_1231	msp_276.core	-0.304771476722587	2.64423672770577e-08	0.0104067902773952	1231	471.242489919546	1	4460.38952787491	0.87571543	Chenodeoxycholic acid sulfate	CHEBI:89499; HMDB0002522; HMDB0002586; HMDB0002642; HMDB02522; HMDB02586; HMDB02642	C24H40O7S	-H(-)	100	belongs to the class of organic compounds known as monohydroxy bile acids, alcohols and derivatives. These are bile acids, alcohols or any of their derivatives bearing a hydroxyl group.	HMDB0002522	3	Chenodeoxycholic acid sulfate	(4R)-4-[(1S,2S,5R,7S,10R,11S,14R,15R)-5-hydroxy-2,15-dimethyl-9-(sulfooxy)tetracyclo[8.7.0.0²,⁷.0¹¹,¹⁵]heptadecan-14-yl]pentanoic acid	472.249474324	472.635	[H][C@@]1(CC[C@@]2([H])[C@]3([H])C(C[C@]4([H])C[C@H](O)CC[C@]4(C)[C@@]3([H])CC[C@]12C)OS(O)(=O)=O)[C@H](C)CCC(O)=O	Lipids and lipid-like molecules	Steroids and steroid derivatives	Bile acids, alcohols and derivatives	Aliphatic homopolycyclic compounds	-5.38420031795906	5.25888150417332	C06	Lipids and lipid-like molecules	C26 (36)	C18	Glycerophospholipids	C26	Bile acids, alcohols and derivatives	msp_276.core ([Eubacterium] eligens 5.59 %)	Firmicutes	0.871710526315789	Eubacterium	0.536184210526316	[Eubacterium] eligens	0.0559210526315789
mb_0077	msp_099.core	0.304709480952459	2.66231703706893e-08	0.0104779214237699	77	130.06620069297	1	15820.339454215	0.82097715	3-Methylindole	C08313; CHEBI:85426; CHEBI:9171; HMDB0000466; HMDB0034236; HMDB00466; HMDB34236	C9H9N	-H(-)	100	belongs to the class of organic compounds known as 3-methylindoles. These are aromatic heterocyclic compounds that contain an indole moiety substituted at the 3-position with a methyl group.	HMDB0000466	2	3-Methylindole	scatole	131.073499293	131.1745	CC1=CNC2=C1C=CC=C2	Organoheterocyclic compounds	Indoles and derivatives	Indoles	Aromatic heteropolycyclic compounds	8.03312179124523	-19.0336284739642	C07	Organic acids and derivatives	C09 (135)	C06	Carboxylic acids and derivatives	C09	Amino acids, peptides, and analogues	msp_099.core (Flavonifractor 0.80 %)	Firmicutes	0.507234726688103	Flavonifractor	0.00803858520900321	NA	NA
mb_0327	msp_099.core	0.304557993495326	2.70700024092771e-08	0.0106537513582023	327	211.025045838049	1	8268.68484580159	0.68513712	2-oxo-3-(3,4,5-trihydroxyphenyl)propanoic acid	HMDB0125210; HMDB0126568; HMDB0126571; HMDB0128683; HMDB0128685; HMDB0137303	C9H8O6	-H(-)	100	belongs to the class of organic compounds known as phenylpyruvic acid derivatives. Phenylpyruvic acid derivatives are compounds containing a phenylpyruvic acid moiety, which consists of a phenyl group substituted at the second position by an pyruvic acid.	HMDB0125210	6	2-oxo-3-(3,4,5-trihydroxyphenyl)propanoic acid	2-oxo-3-(3,4,5-trihydroxyphenyl)propanoic acid	212.032087978	212.157	OC(=O)C(=O)CC1=CC(O)=C(O)C(O)=C1	Benzenoids	Benzene and substituted derivatives	Phenylpyruvic acid derivatives	Aromatic homomonocyclic compounds	-2.65660786101475	-5.9955872556938	C06	Lipids and lipid-like molecules	C10 (49)	C19	Carboxylic acids and derivatives	C10	Amino acids, peptides, and analogues	msp_099.core (Flavonifractor 0.80 %)	Firmicutes	0.507234726688103	Flavonifractor	0.00803858520900321	NA	NA
mb_0199	msp_008.core	0.304405946274843	2.75257643356248e-08	0.0108330948634572	199	176.071324449781	1	2846.63317382726	0.36953819	5-Hydroxytryptophol	CHEBI:193796; HMDB0001855; HMDB0012490; HMDB0033482; HMDB0037693; HMDB0040045; HMDB0060063; HMDB01855; HMDB12490; HMDB33482; HMDB37693; HMDB40045; HMDB60063	C10H11NO2	-H(-)	100	belongs to the class of organic compounds known as hydroxyindoles. These are organic compounds containing an indole moiety that carries a hydroxyl group.	HMDB0001855	6	5-Hydroxytryptophol	hydroxytryptophol	177.078978601	177.1998	OCCC1=CNC2=CC=C(O)C=C12	Organoheterocyclic compounds	Indoles and derivatives	Hydroxyindoles	Aromatic heteropolycyclic compounds	-3.43250970340369	-16.1051266718387	C02	Organic acids and derivatives	C03 (69)	C19	Carboxylic acids and derivatives	C03	Amino acids, peptides, and analogues	msp_008.core (Clostridiales bacterium Marseille-P2846 0.06 %)	Firmicutes	0.326923076923077	Anaerobranca	0.000641025641025641	Clostridiales bacterium Marseille-P2846	0.000641025641025641
mb_0026	msp_259.core	0.304353777621373	2.76838406945864e-08	0.0108952800276021	26	107.050141097152	1	91060.4307149313	0.82722437	Benzyl alcohol	C00556; C01403; C01467; C01468; C01542; CHEBI:16579; CHEBI:17231; CHEBI:17847; CHEBI:17987; CHEBI:28054; HMDB0001858; HMDB0002048; HMDB0002055; HMDB0003119; HMDB0033895; HMDB01858; HMDB02048; HMDB02055; HMDB03119; HMDB13762; HMDB33895	C7H8O	-H(-)	100	belongs to the class of organic compounds known as para cresols. Para cresols are compounds containing a para cresol moiety, which consists of a benzene ring bearing one hydroxyl group at ring positions 1 and 4.	HMDB0001858	5	p-Cresol	P-cresol	108.057514878	108.1378	CC1=CC=C(O)C=C1	Benzenoids	Phenols	Cresols	Aromatic homomonocyclic compounds	-2.65524100618514	-14.5329527357246	C06	Lipids and lipid-like molecules	C10 (49)	C19	Carboxylic acids and derivatives	C10	Amino acids, peptides, and analogues	msp_259.core (Anaerotruncus colihominis 0.17 %)	Firmicutes	0.484641638225256	Angelakisella	0.00341296928327645	Anaerotruncus colihominis	0.00170648464163823
mb_1374	msp_132.core	0.304329098590839	2.77589257972811e-08	0.010924802836778	1374	551.304622444845	1	4661.30027344102	0.89907467	Arbekacin; Triterpenoid	C06085; CHEBI:27151; CHEBI:37922; HMDB0004309; HMDB0015642; HMDB04309; HMDB15642	C22H44N6O10; C30H48O7S	-H(-); -H(-)	100	belongs to the class of organic compounds known as triterpenoids. These are terpene molecules containing six isoprene units.	HMDB0004309	1	Triterpenoid	triterpenoid	552.31207458	552.763	[H][C@@]12CC(C)(C)CC[C@@]1(CC[C@]1(C)C2=CC[C@]2([H])[C@@]3(C)CC[C@H](O)[C@@](C)(COS(O)(=O)=O)[C@]3([H])CC[C@@]12C)C(O)=O	Lipids and lipid-like molecules	Prenol lipids	Triterpenoids	Aliphatic homopolycyclic compounds	-15.0320491195293	-7.59327396912877	C06	Lipids and lipid-like molecules	C10 (49)	C19	Carboxylic acids and derivatives	C10	Amino acids, peptides, and analogues	msp_132.core (Oscillibacter 0.59 %)	Firmicutes	0.589420654911839	Oscillibacter	0.00587741393786734	NA	NA
mb_0533	msp_126.core	0.303962338276741	2.88982301449299e-08	0.0113731585576085	533	263.071141630884	1	2845.86340574006	0.798697025	N-Acetylcystathionine	CHEBI:88610; HMDB0002381; HMDB0028759; HMDB0028969; HMDB0031985; HMDB02381; HMDB28759; HMDB28969; HMDB31985	C9H16N2O5S	-H(-)	100	belongs to the class of organic compounds known as n-acyl-alpha amino acids. N-acyl-alpha amino acids are compounds containing an alpha amino acid which bears an acyl group at its terminal nitrogen atom.	HMDB0002381	4	N-Acetylcystathionine	(2S)-2-amino-4-[(2-carboxy-2-acetamidoethyl)sulfanyl]butanoic acid	264.077992322	264.299	CC(=O)NC(CSCC[C@H](N)C(O)=O)C(O)=O	Organic acids and derivatives	Carboxylic acids and derivatives	Amino acids, peptides, and analogues	Aliphatic acyclic compounds	-2.02742665312491	-14.5883819044644	C05	Phenylpropanoids and polyketides	C10 (49)	C19	Carboxylic acids and derivatives	C10	Amino acids, peptides, and analogues	msp_126.core (Amphibacillus marinus 0.08 %)	Firmicutes	0.209411764705882	Lachnoclostridium	0.00313725490196078	Amphibacillus marinus	0.000784313725490196
mb_0120	msp_237.core	0.303746351685495	2.95901582260735e-08	0.011645443491137	120	149.060584754476	1	11782.4186980075	0.465367395	Hydrocinnamic acid	C01839; C01963; C02646; C05629; C15513; C17883; CHEBI:262555; CHEBI:28631; CHEBI:32807; CHEBI:329287; CHEBI:389009; CHEBI:42438; CHEBI:48526; CHEBI:52051; CHEBI:64555; CHEBI:64818; CHEBI:86567; CHEBI:87417; HMDB0000764; HMDB0002097; HMDB0002222; HMDB0002237; HMDB0003654; HMDB0011743; HMDB0013744; HMDB0031310; HMDB0032073; HMDB0032075; HMDB0032569; HMDB0032570; HMDB0032592; HMDB0032617; HMDB003396…	C9H10O2	-H(-)	100	belongs to the class of organic compounds known as phenylpropanoic acids. Phenylpropanoic acids are compounds with a structure containing a benzene ring conjugated to a propanoic acid.	HMDB0000764	33	Hydrocinnamic acid	3-phenylpropionic acid	150.068079564	150.1745	OC(=O)CCC1=CC=CC=C1	Phenylpropanoids and polyketides	Phenylpropanoic acids		Aromatic homomonocyclic compounds	20.8029134653571	-18.5882376847308	C05	Phenylpropanoids and polyketides	C10 (49)	C08	Organic sulfuric acids and derivatives	C10	Amino acids, peptides, and analogues	msp_237.core (Oscillibacter 0.30 %)	Firmicutes	0.506726457399103	Oscillibacter	0.00298953662182362	NA	NA
mb_0237	msp_099.core	0.303496912046748	3.04091677857682e-08	0.0119677408462636	237	187.061572718802	1	12109.6307141836	0.729206325	Tetrahydro-2,5-furan-diacetic acid	CHEBI:89885; HMDB0059767; HMDB59767	C8H12O5	-H(-)	100	belongs to the class of organic compounds known as dicarboxylic acids and derivatives. These are organic compounds containing exactly two carboxylic acid groups.	HMDB0059767	1	Tetrahydro-2,5-furan-diacetic acid	[5-(carboxymethyl)oxolan-2-yl]acetic acid	188.068473494	188.1779	OC(=O)CC1CCC(CC(O)=O)O1	Organic acids and derivatives	Carboxylic acids and derivatives	Dicarboxylic acids and derivatives	Aliphatic heteromonocyclic compounds	-3.3940353539062	-15.9479802330484	C02	Organic acids and derivatives	C03 (69)	C19	Carboxylic acids and derivatives	C03	Amino acids, peptides, and analogues	msp_099.core (Flavonifractor 0.80 %)	Firmicutes	0.507234726688103	Flavonifractor	0.00803858520900321	NA	NA
mb_1193	msp_126.core	0.303298085660677	3.1077628828888e-08	0.0122307872913818	1193	455.247584245205	1	5949.97733070087	0.89710131	Sulfolithocholic acid	CHEBI:35421; HMDB0000907; HMDB00907	C24H40O6S	-H(-)	100	belongs to the class of organic compounds known as bile acids, alcohols and derivatives. These are organic compounds containing an alcohol or acid derivative of cholic acid.	HMDB0000907	1	Sulfolithocholic acid	(4R)-4-[(1S,2S,5R,10R,11S,14R,15R)-2,15-dimethyl-5-(sulfooxy)tetracyclo[8.7.0.0^{2,7}.0^{11,15}]heptadecan-14-yl]pentanoic acid	456.254559702	456.636	[H][C@@]12CC[C@H]([C@H](C)CCC(O)=O)[C@@]1(C)CC[C@@]1([H])[C@@]2([H])CCC2C[C@@H](CC[C@]12C)OS(O)(=O)=O	Lipids and lipid-like molecules	Steroids and steroid derivatives	Bile acids, alcohols and derivatives	Aliphatic homopolycyclic compounds	-5.86366096582525	4.96879453688791	C06	Lipids and lipid-like molecules	C10 (49)	C18	Glycerophospholipids	C10	Amino acids, peptides, and analogues	msp_126.core (Amphibacillus marinus 0.08 %)	Firmicutes	0.209411764705882	Lachnoclostridium	0.00313725490196078	Amphibacillus marinus	0.000784313725490196
mb_0236	msp_259.core	0.303113197273847	3.1711944801369e-08	0.0124803944363028	236	187.007207735506	1	1153280.76504744	0.8371498	p-Cresol sulfate	CHEBI:82914; HMDB0011635; HMDB0034782; HMDB11635; HMDB34782	C7H8O4S	-H(-)	100	belongs to the class of organic compounds known as phenylsulfates. Phenylsulfates are compounds containing a sulfuric acid group conjugated to a phenyl group.	HMDB0011635	2	p-Cresol sulfate	(4-methylphenyl)oxidanesulfonic acid	188.014329434	188.201	CC1=CC=C(OS(O)(=O)=O)C=C1	Organic acids and derivatives	Organic sulfuric acids and derivatives	Arylsulfates	Aromatic homomonocyclic compounds	-2.69400422225277	-14.5753459010614	C06	Lipids and lipid-like molecules	C10 (49)	C19	Carboxylic acids and derivatives	C10	Amino acids, peptides, and analogues	msp_259.core (Anaerotruncus colihominis 0.17 %)	Firmicutes	0.484641638225256	Angelakisella	0.00341296928327645	Anaerotruncus colihominis	0.00170648464163823
mb_1193	msp_092.core	0.302828805902724	3.2712102636053e-08	0.0128739788408292	1193	455.247584245205	1	5949.97733070087	0.89710131	Sulfolithocholic acid	CHEBI:35421; HMDB0000907; HMDB00907	C24H40O6S	-H(-)	100	belongs to the class of organic compounds known as bile acids, alcohols and derivatives. These are organic compounds containing an alcohol or acid derivative of cholic acid.	HMDB0000907	1	Sulfolithocholic acid	(4R)-4-[(1S,2S,5R,10R,11S,14R,15R)-2,15-dimethyl-5-(sulfooxy)tetracyclo[8.7.0.0^{2,7}.0^{11,15}]heptadecan-14-yl]pentanoic acid	456.254559702	456.636	[H][C@@]12CC[C@H]([C@H](C)CCC(O)=O)[C@@]1(C)CC[C@@]1([H])[C@@]2([H])CCC2C[C@@H](CC[C@]12C)OS(O)(=O)=O	Lipids and lipid-like molecules	Steroids and steroid derivatives	Bile acids, alcohols and derivatives	Aliphatic homopolycyclic compounds	-5.86366096582525	4.96879453688791	C06	Lipids and lipid-like molecules	C10 (49)	C18	Glycerophospholipids	C10	Amino acids, peptides, and analogues	msp_092.core (Alistipes obesi 96.72 %)	Bacteroidetes	0.97647897362794	Alistipes	0.970064148253742	Alistipes obesi	0.967213114754098
mb_0877	msp_098.core	0.300963398839627	4.00687950196332e-08	0.0157691944863617	877	358.11465413456	1	6077.9337479881	0.685931205	Epinephrine glucuronide	HMDB0010336; HMDB0029452; HMDB10336; HMDB29452	C15H21NO9	-H(-)	100	belongs to the class of organic compounds known as phenolic glycosides. These are organic compounds containing a phenolic structure attached to a glycosyl moiety. Some examples of phenolic structures include lignans, and flavonoids. Among the sugar units found in natural glycosides are D-glucose, L-Fructose, and L rhamnose.	HMDB0010336	2	Epinephrine glucuronide	(2S,3S,4S,5R,6S)-3,4,5-trihydroxy-6-{2-hydroxy-4-[(1R)-1-hydroxy-2-(methylamino)ethyl]phenoxy}oxane-2-carboxylic acid	359.121631275	359.3285	CNC[C@H](O)C1=CC=C(O[C@@H]2O[C@@H]([C@@H](O)[C@H](O)[C@H]2O)C(O)=O)C(O)=C1	Organic oxygen compounds	Organooxygen compounds	Carbohydrates and carbohydrate conjugates	Aromatic heteromonocyclic compounds	20.4253104711405	-22.6191348230797	C05	Phenylpropanoids and polyketides	C10 (49)	C19	Carboxylic acids and derivatives	C10	Amino acids, peptides, and analogues	msp_098.core (Oscillibacter 0.17 %)	Firmicutes	0.395194697597349	Oscillibacter	0.00165700082850041	NA	NA
mb_0120	msp_122.core	0.300886587403303	4.04036466494423e-08	0.0159009359461813	120	149.060584754476	1	11782.4186980075	0.465367395	Hydrocinnamic acid	C01839; C01963; C02646; C05629; C15513; C17883; CHEBI:262555; CHEBI:28631; CHEBI:32807; CHEBI:329287; CHEBI:389009; CHEBI:42438; CHEBI:48526; CHEBI:52051; CHEBI:64555; CHEBI:64818; CHEBI:86567; CHEBI:87417; HMDB0000764; HMDB0002097; HMDB0002222; HMDB0002237; HMDB0003654; HMDB0011743; HMDB0013744; HMDB0031310; HMDB0032073; HMDB0032075; HMDB0032569; HMDB0032570; HMDB0032592; HMDB0032617; HMDB003396…	C9H10O2	-H(-)	100	belongs to the class of organic compounds known as phenylpropanoic acids. Phenylpropanoic acids are compounds with a structure containing a benzene ring conjugated to a propanoic acid.	HMDB0000764	33	Hydrocinnamic acid	3-phenylpropionic acid	150.068079564	150.1745	OC(=O)CCC1=CC=CC=C1	Phenylpropanoids and polyketides	Phenylpropanoic acids		Aromatic homomonocyclic compounds	20.8029134653571	-18.5882376847308	C05	Phenylpropanoids and polyketides	C10 (49)	C08	Organic sulfuric acids and derivatives	C10	Amino acids, peptides, and analogues	msp_122.core (Intestinimonas 0.09 %)	Firmicutes	0.469656992084433	Intestinimonas	0.000879507475813544	NA	NA
mb_0534	msp_259.core	0.300704917917555	4.12063979090774e-08	0.0162168191035153	534	263.082617959042	1	3367.3896091519	0.8304593	Perlolyrine	C09231; CHEBI:610215; HMDB0030327; HMDB30327	C16H12N2O2	-H(-)	100	belongs to the class of organic compounds known as harmala alkaloids. Harmala alkaloids are compounds with a structure based on harmaline, harmine, harmalol, harman or a derivative of those parents. These parents are beta-carbolines, consisting of a pyrimidine fused to the pyrrole moiety of an indole to form a pyrido[3,4-b]indole.	HMDB0030327	1	Perlolyrine	perlolyrine	264.089877638	264.2787	OCC1=CC=C(O1)C1=NC=CC2=C1NC1=CC=CC=C21	Alkaloids and derivatives	Harmala alkaloids		Aromatic heteropolycyclic compounds	-2.14110024800154	-14.7808161520025	C06	Lipids and lipid-like molecules	C10 (49)	C19	Carboxylic acids and derivatives	C10	Amino acids, peptides, and analogues	msp_259.core (Anaerotruncus colihominis 0.17 %)	Firmicutes	0.484641638225256	Angelakisella	0.00341296928327645	Anaerotruncus colihominis	0.00170648464163823
mb_0534	msp_211.core	0.300089548729511	4.40415306661597e-08	0.0173325443936672	534	263.082617959042	1	3367.3896091519	0.8304593	Perlolyrine	C09231; CHEBI:610215; HMDB0030327; HMDB30327	C16H12N2O2	-H(-)	100	belongs to the class of organic compounds known as harmala alkaloids. Harmala alkaloids are compounds with a structure based on harmaline, harmine, harmalol, harman or a derivative of those parents. These parents are beta-carbolines, consisting of a pyrimidine fused to the pyrrole moiety of an indole to form a pyrido[3,4-b]indole.	HMDB0030327	1	Perlolyrine	perlolyrine	264.089877638	264.2787	OCC1=CC=C(O1)C1=NC=CC2=C1NC1=CC=CC=C21	Alkaloids and derivatives	Harmala alkaloids		Aromatic heteropolycyclic compounds	-2.14110024800154	-14.7808161520025	C06	Lipids and lipid-like molecules	C10 (49)	C19	Carboxylic acids and derivatives	C10	Amino acids, peptides, and analogues	msp_211.core (Oscillibacter 0.42 %)	Firmicutes	0.477464788732394	Oscillibacter	0.00422535211267606	NA	NA
mb_0236	msp_096.core	0.299756075371715	4.56556141300517e-08	0.0179677212852677	236	187.007207735506	1	1153280.76504744	0.8371498	p-Cresol sulfate	CHEBI:82914; HMDB0011635; HMDB0034782; HMDB11635; HMDB34782	C7H8O4S	-H(-)	100	belongs to the class of organic compounds known as phenylsulfates. Phenylsulfates are compounds containing a sulfuric acid group conjugated to a phenyl group.	HMDB0011635	2	p-Cresol sulfate	(4-methylphenyl)oxidanesulfonic acid	188.014329434	188.201	CC1=CC=C(OS(O)(=O)=O)C=C1	Organic acids and derivatives	Organic sulfuric acids and derivatives	Arylsulfates	Aromatic homomonocyclic compounds	-2.69400422225277	-14.5753459010614	C06	Lipids and lipid-like molecules	C10 (49)	C19	Carboxylic acids and derivatives	C10	Amino acids, peptides, and analogues	msp_096.core (Oscillibacter 2.00 %)	Firmicutes	0.611058150619638	Oscillibacter	0.0200190657769304	NA	NA
mb_1374	msp_159.core	0.299632197748286	4.62696272699914e-08	0.0182093192728506	1374	551.304622444845	1	4661.30027344102	0.89907467	Arbekacin; Triterpenoid	C06085; CHEBI:27151; CHEBI:37922; HMDB0004309; HMDB0015642; HMDB04309; HMDB15642	C22H44N6O10; C30H48O7S	-H(-); -H(-)	100	belongs to the class of organic compounds known as triterpenoids. These are terpene molecules containing six isoprene units.	HMDB0004309	1	Triterpenoid	triterpenoid	552.31207458	552.763	[H][C@@]12CC(C)(C)CC[C@@]1(CC[C@]1(C)C2=CC[C@]2([H])[C@@]3(C)CC[C@H](O)[C@@](C)(COS(O)(=O)=O)[C@]3([H])CC[C@@]12C)C(O)=O	Lipids and lipid-like molecules	Prenol lipids	Triterpenoids	Aliphatic homopolycyclic compounds	-15.0320491195293	-7.59327396912877	C06	Lipids and lipid-like molecules	C10 (49)	C19	Carboxylic acids and derivatives	C10	Amino acids, peptides, and analogues	msp_159.core (Pseudoflavonifractor 0.26 %)	Firmicutes	0.468995633187773	Pseudoflavonifractor	0.00262008733624454	NA	NA
mb_0026	msp_092.core	0.299381961879435	4.75343425462147e-08	0.0187069979060352	26	107.050141097152	1	91060.4307149313	0.82722437	Benzyl alcohol	C00556; C01403; C01467; C01468; C01542; CHEBI:16579; CHEBI:17231; CHEBI:17847; CHEBI:17987; CHEBI:28054; HMDB0001858; HMDB0002048; HMDB0002055; HMDB0003119; HMDB0033895; HMDB01858; HMDB02048; HMDB02055; HMDB03119; HMDB13762; HMDB33895	C7H8O	-H(-)	100	belongs to the class of organic compounds known as para cresols. Para cresols are compounds containing a para cresol moiety, which consists of a benzene ring bearing one hydroxyl group at ring positions 1 and 4.	HMDB0001858	5	p-Cresol	P-cresol	108.057514878	108.1378	CC1=CC=C(O)C=C1	Benzenoids	Phenols	Cresols	Aromatic homomonocyclic compounds	-2.65524100618514	-14.5329527357246	C06	Lipids and lipid-like molecules	C10 (49)	C19	Carboxylic acids and derivatives	C10	Amino acids, peptides, and analogues	msp_092.core (Alistipes obesi 96.72 %)	Bacteroidetes	0.97647897362794	Alistipes	0.970064148253742	Alistipes obesi	0.967213114754098
mb_0534	msp_237.core	0.299238664471842	4.82735305650944e-08	0.0189978548597707	534	263.082617959042	1	3367.3896091519	0.8304593	Perlolyrine	C09231; CHEBI:610215; HMDB0030327; HMDB30327	C16H12N2O2	-H(-)	100	belongs to the class of organic compounds known as harmala alkaloids. Harmala alkaloids are compounds with a structure based on harmaline, harmine, harmalol, harman or a derivative of those parents. These parents are beta-carbolines, consisting of a pyrimidine fused to the pyrrole moiety of an indole to form a pyrido[3,4-b]indole.	HMDB0030327	1	Perlolyrine	perlolyrine	264.089877638	264.2787	OCC1=CC=C(O1)C1=NC=CC2=C1NC1=CC=CC=C21	Alkaloids and derivatives	Harmala alkaloids		Aromatic heteropolycyclic compounds	-2.14110024800154	-14.7808161520025	C06	Lipids and lipid-like molecules	C10 (49)	C19	Carboxylic acids and derivatives	C10	Amino acids, peptides, and analogues	msp_237.core (Oscillibacter 0.30 %)	Firmicutes	0.506726457399103	Oscillibacter	0.00298953662182362	NA	NA
mb_1374	msp_043.core	-0.299112957314932	4.89311014935159e-08	0.0192565903372657	1374	551.304622444845	1	4661.30027344102	0.89907467	Arbekacin; Triterpenoid	C06085; CHEBI:27151; CHEBI:37922; HMDB0004309; HMDB0015642; HMDB04309; HMDB15642	C22H44N6O10; C30H48O7S	-H(-); -H(-)	100	belongs to the class of organic compounds known as triterpenoids. These are terpene molecules containing six isoprene units.	HMDB0004309	1	Triterpenoid	triterpenoid	552.31207458	552.763	[H][C@@]12CC(C)(C)CC[C@@]1(CC[C@]1(C)C2=CC[C@]2([H])[C@@]3(C)CC[C@H](O)[C@@](C)(COS(O)(=O)=O)[C@]3([H])CC[C@@]12C)C(O)=O	Lipids and lipid-like molecules	Prenol lipids	Triterpenoids	Aliphatic homopolycyclic compounds	-15.0320491195293	-7.59327396912877	C06	Lipids and lipid-like molecules	C10 (49)	C19	Carboxylic acids and derivatives	C10	Amino acids, peptides, and analogues	msp_043.core (Flavonifractor plautii 97.80 %)	Firmicutes	0.97969837587007	Flavonifractor	0.979118329466357	Flavonifractor plautii	0.977958236658933
mb_0199	msp_096.core	0.2988411527362	5.03825760195938e-08	0.019827760497055	199	176.071324449781	1	2846.63317382726	0.36953819	5-Hydroxytryptophol	CHEBI:193796; HMDB0001855; HMDB0012490; HMDB0033482; HMDB0037693; HMDB0040045; HMDB0060063; HMDB01855; HMDB12490; HMDB33482; HMDB37693; HMDB40045; HMDB60063	C10H11NO2	-H(-)	100	belongs to the class of organic compounds known as hydroxyindoles. These are organic compounds containing an indole moiety that carries a hydroxyl group.	HMDB0001855	6	5-Hydroxytryptophol	hydroxytryptophol	177.078978601	177.1998	OCCC1=CNC2=CC=C(O)C=C12	Organoheterocyclic compounds	Indoles and derivatives	Hydroxyindoles	Aromatic heteropolycyclic compounds	-3.43250970340369	-16.1051266718387	C02	Organic acids and derivatives	C03 (69)	C19	Carboxylic acids and derivatives	C03	Amino acids, peptides, and analogues	msp_096.core (Oscillibacter 2.00 %)	Firmicutes	0.611058150619638	Oscillibacter	0.0200190657769304	NA	NA
mb_0327	msp_098.core	0.298185150555646	5.40588486838955e-08	0.0212744814876063	327	211.025045838049	1	8268.68484580159	0.68513712	2-oxo-3-(3,4,5-trihydroxyphenyl)propanoic acid	HMDB0125210; HMDB0126568; HMDB0126571; HMDB0128683; HMDB0128685; HMDB0137303	C9H8O6	-H(-)	100	belongs to the class of organic compounds known as phenylpyruvic acid derivatives. Phenylpyruvic acid derivatives are compounds containing a phenylpyruvic acid moiety, which consists of a phenyl group substituted at the second position by an pyruvic acid.	HMDB0125210	6	2-oxo-3-(3,4,5-trihydroxyphenyl)propanoic acid	2-oxo-3-(3,4,5-trihydroxyphenyl)propanoic acid	212.032087978	212.157	OC(=O)C(=O)CC1=CC(O)=C(O)C(O)=C1	Benzenoids	Benzene and substituted derivatives	Phenylpyruvic acid derivatives	Aromatic homomonocyclic compounds	-2.65660786101475	-5.9955872556938	C06	Lipids and lipid-like molecules	C10 (49)	C19	Carboxylic acids and derivatives	C10	Amino acids, peptides, and analogues	msp_098.core (Oscillibacter 0.17 %)	Firmicutes	0.395194697597349	Oscillibacter	0.00165700082850041	NA	NA
mb_0120	msp_272.core	0.298148426561985	5.4272123268894e-08	0.0213583599354871	120	149.060584754476	1	11782.4186980075	0.465367395	Hydrocinnamic acid	C01839; C01963; C02646; C05629; C15513; C17883; CHEBI:262555; CHEBI:28631; CHEBI:32807; CHEBI:329287; CHEBI:389009; CHEBI:42438; CHEBI:48526; CHEBI:52051; CHEBI:64555; CHEBI:64818; CHEBI:86567; CHEBI:87417; HMDB0000764; HMDB0002097; HMDB0002222; HMDB0002237; HMDB0003654; HMDB0011743; HMDB0013744; HMDB0031310; HMDB0032073; HMDB0032075; HMDB0032569; HMDB0032570; HMDB0032592; HMDB0032617; HMDB003396…	C9H10O2	-H(-)	100	belongs to the class of organic compounds known as phenylpropanoic acids. Phenylpropanoic acids are compounds with a structure containing a benzene ring conjugated to a propanoic acid.	HMDB0000764	33	Hydrocinnamic acid	3-phenylpropionic acid	150.068079564	150.1745	OC(=O)CCC1=CC=CC=C1	Phenylpropanoids and polyketides	Phenylpropanoic acids		Aromatic homomonocyclic compounds	20.8029134653571	-18.5882376847308	C05	Phenylpropanoids and polyketides	C10 (49)	C08	Organic sulfuric acids and derivatives	C10	Amino acids, peptides, and analogues	msp_272.core (Blautia 0.62 %)	Firmicutes	0.587268993839836	Blautia	0.00616016427104723	NA	NA
mb_1389	msp_037.core	-0.29776173187367	5.65676865299787e-08	0.0222617039246943	1389	567.296383637595	1	3562.54229698381	0.92301294	Protoporphyrinogen IX	C01079; C09994; CHEBI:15435; HMDB0001097; HMDB0029342; HMDB0034101; HMDB01097; HMDB29342; HMDB34101	C34H40N4O4	-H(-)	62	belongs to the class of organic compounds known as porphyrins. Porphyrins are compounds containing a fundamental skeleton of four pyrrole nuclei united through the alpha-positions by four methine groups to form a macrocyclic structure.	HMDB0001097	3	Protoporphyrinogen IX	3-[20-(2-carboxyethyl)-9,14-diethenyl-5,10,15,19-tetramethyl-21,22,23,24-tetraazapentacyclo[16.2.1.1^{3,6}.1^{8,11}.1^{13,16}]tetracosa-1(20),3,5,8,10,13,15,18-octaen-4-yl]propanoic acid	568.304955788	568.7058	CC1=C2CC3=C(C)C(C=C)=C(CC4=C(C)C(C=C)=C(CC5=C(C)C(CCC(O)=O)=C(CC(N2)=C1CCC(O)=O)N5)N4)N3	Organoheterocyclic compounds	Tetrapyrroles and derivatives	Porphyrins	Aromatic heteropolycyclic compounds	-5.36379174546126	8.41809295012996	C07	Organic acids and derivatives	C10 (49)	C18	Glycerophospholipids	C10	Amino acids, peptides, and analogues	msp_037.core (Blautia obeum 94.66 %)	Firmicutes	0.971621621621622	Blautia	0.968243243243243	Blautia obeum	0.946621621621622
mb_0536	msp_096.core	0.297203806717578	6.00454602396937e-08	0.0236302904227291	536	264.087987070488	1	2392.70745757317	0.80934945	2-(2-Phenylacetoxy)propionylglycine	CHEBI:89911; HMDB0059732; HMDB0059772; HMDB59732; HMDB59772	C13H15NO5	-H(-)	100	belongs to the class of organic compounds known as n-acyl-alpha amino acids. N-acyl-alpha amino acids are compounds containing an alpha amino acid which bears an acyl group at its terminal nitrogen atom.	HMDB0059732	2	2-(2-Phenylacetoxy)propionylglycine	[(2-phenylacetyl)oxy](propanamido)acetic acid	265.095022595	265.2619	CCC(=O)NC(OC(=O)CC1=CC=CC=C1)C(O)=O	Organic acids and derivatives	Carboxylic acids and derivatives	Amino acids, peptides, and analogues	Aromatic homomonocyclic compounds	-2.06670067750053	-15.1240987011538	C02	Organic acids and derivatives	C10 (49)	C19	Carboxylic acids and derivatives	C10	Amino acids, peptides, and analogues	msp_096.core (Oscillibacter 2.00 %)	Firmicutes	0.611058150619638	Oscillibacter	0.0200190657769304	NA	NA
mb_0278	msp_194.core	0.297165581807175	6.02911330774329e-08	0.0237269122201598	278	197.067874019627	1	38665.2899925473	0.88095963	5-Acetylamino-6-amino-3-methyluracil	C16366; CHEBI:89861; HMDB0004400; HMDB0059771; HMDB04400; HMDB59771	C7H10N4O3	-H(-)	100	belongs to the class of organic compounds known as n-acetylarylamines. These are acetamides where one or more amide hydrogens is substituted by an aryl group.	HMDB0004400	2	5-Acetylamino-6-amino-3-methyluracil	N-(4-amino-1-methyl-2,6-dioxo-3H-pyrimidin-5-yl)acetamide	198.075290206	198.1793	CN1C(=O)NC(N)=C(NC(C)=O)C1=O	Organic nitrogen compounds	Organonitrogen compounds	N-arylamides	Aromatic heteromonocyclic compounds	24.1149065819539	-20.4261090330425	C05	Phenylpropanoids and polyketides	C06 (107)	C08	Organic sulfuric acids and derivatives	C06	Arylsulfates	msp_194.core (Adlercreutzia 0.11 %)	Actinobacteria	0.455964325529543	Adlercreutzia	0.00111482720178372	NA	NA
mb_0327	msp_069.core	0.296905971519849	6.19854890758722e-08	0.0243936453999406	327	211.025045838049	1	8268.68484580159	0.68513712	2-oxo-3-(3,4,5-trihydroxyphenyl)propanoic acid	HMDB0125210; HMDB0126568; HMDB0126571; HMDB0128683; HMDB0128685; HMDB0137303	C9H8O6	-H(-)	100	belongs to the class of organic compounds known as phenylpyruvic acid derivatives. Phenylpyruvic acid derivatives are compounds containing a phenylpyruvic acid moiety, which consists of a phenyl group substituted at the second position by an pyruvic acid.	HMDB0125210	6	2-oxo-3-(3,4,5-trihydroxyphenyl)propanoic acid	2-oxo-3-(3,4,5-trihydroxyphenyl)propanoic acid	212.032087978	212.157	OC(=O)C(=O)CC1=CC(O)=C(O)C(O)=C1	Benzenoids	Benzene and substituted derivatives	Phenylpyruvic acid derivatives	Aromatic homomonocyclic compounds	-2.65660786101475	-5.9955872556938	C06	Lipids and lipid-like molecules	C10 (49)	C19	Carboxylic acids and derivatives	C10	Amino acids, peptides, and analogues	msp_069.core (Flavonifractor 0.60 %)	Firmicutes	0.456325301204819	Flavonifractor	0.00602409638554217	NA	NA
mb_0327	msp_259.core	0.29616099896017	6.71063945894117e-08	0.0264088492075333	327	211.025045838049	1	8268.68484580159	0.68513712	2-oxo-3-(3,4,5-trihydroxyphenyl)propanoic acid	HMDB0125210; HMDB0126568; HMDB0126571; HMDB0128683; HMDB0128685; HMDB0137303	C9H8O6	-H(-)	100	belongs to the class of organic compounds known as phenylpyruvic acid derivatives. Phenylpyruvic acid derivatives are compounds containing a phenylpyruvic acid moiety, which consists of a phenyl group substituted at the second position by an pyruvic acid.	HMDB0125210	6	2-oxo-3-(3,4,5-trihydroxyphenyl)propanoic acid	2-oxo-3-(3,4,5-trihydroxyphenyl)propanoic acid	212.032087978	212.157	OC(=O)C(=O)CC1=CC(O)=C(O)C(O)=C1	Benzenoids	Benzene and substituted derivatives	Phenylpyruvic acid derivatives	Aromatic homomonocyclic compounds	-2.65660786101475	-5.9955872556938	C06	Lipids and lipid-like molecules	C10 (49)	C19	Carboxylic acids and derivatives	C10	Amino acids, peptides, and analogues	msp_259.core (Anaerotruncus colihominis 0.17 %)	Firmicutes	0.484641638225256	Angelakisella	0.00341296928327645	Anaerotruncus colihominis	0.00170648464163823
mb_0026	msp_096.core	0.295922909017134	6.88273353259898e-08	0.0270860342348487	26	107.050141097152	1	91060.4307149313	0.82722437	Benzyl alcohol	C00556; C01403; C01467; C01468; C01542; CHEBI:16579; CHEBI:17231; CHEBI:17847; CHEBI:17987; CHEBI:28054; HMDB0001858; HMDB0002048; HMDB0002055; HMDB0003119; HMDB0033895; HMDB01858; HMDB02048; HMDB02055; HMDB03119; HMDB13762; HMDB33895	C7H8O	-H(-)	100	belongs to the class of organic compounds known as para cresols. Para cresols are compounds containing a para cresol moiety, which consists of a benzene ring bearing one hydroxyl group at ring positions 1 and 4.	HMDB0001858	5	p-Cresol	P-cresol	108.057514878	108.1378	CC1=CC=C(O)C=C1	Benzenoids	Phenols	Cresols	Aromatic homomonocyclic compounds	-2.65524100618514	-14.5329527357246	C06	Lipids and lipid-like molecules	C10 (49)	C19	Carboxylic acids and derivatives	C10	Amino acids, peptides, and analogues	msp_096.core (Oscillibacter 2.00 %)	Firmicutes	0.611058150619638	Oscillibacter	0.0200190657769304	NA	NA
mb_0208	msp_039.core	-0.295722193870516	7.03111095337776e-08	0.0276698824903752	208	178.051074924436	1	118132.106539884	0.935568215	Hippurate	C01586; C19569; CHEBI:18089; CHEBI:66951; CHEBI:838058; HMDB0000714; HMDB0000992; HMDB0012884; HMDB0032398; HMDB0032595; HMDB00714; HMDB00992; HMDB12884; HMDB32398; HMDB32595	C9H9NO3	-H(-)	100	belongs to the class of organic compounds known as hippuric acids. Hippuric acids are compounds containing hippuric acid, which consists of a of a benzoyl group linked to the N-terminal of a glycine.	HMDB0000714	5	Hippuric acid	hippuric acid	179.058243159	179.1727	OC(=O)CNC(=O)C1=CC=CC=C1	Benzenoids	Benzene and substituted derivatives	Benzoic acids and derivatives	Aromatic homomonocyclic compounds	20.3154691156837	-22.846519314297	C05	Phenylpropanoids and polyketides	C10 (49)	C19	Carboxylic acids and derivatives	C10	Amino acids, peptides, and analogues	msp_039.core ([Ruminococcus] gnavus 98.42 %)	Firmicutes	0.984741784037559	Blautia	0.984741784037559	[Ruminococcus] gnavus	0.984154929577465
mb_0408	msp_160.core	0.294592121685553	7.92582188206784e-08	0.0311908038853769	408	231.033172199678	1	7800.54553449576	0.7725797	(4-ethyl-2-methoxyphenyl)oxidanesulfonic acid; 4,7-Dihydro-5-(4-methyl-3-pe...	HMDB0038182; HMDB0127988; HMDB38182	C10H16S3; C9H12O5S	-H(-); -H(-)	100	belongs to the class of organic compounds known as organic trisulfides. These are organosulfur compounds with the general formula RSSSR' (R,R'=alkyl, aryl).	HMDB0038182	1	4,7-Dihydro-5-(4-methyl-3-pentenyl)-1,2,3-trithiepin	5-(4-methylpent-3-en-1-yl)-4,7-dihydro-1,2,3-trithiepine	232.041412582	232.429	CC(C)=CCCC1=CCSSSC1	Organosulfur compounds	Organic trisulfides		Aliphatic heteromonocyclic compounds	-2.95735516404529	-5.84404881081386	C06	Lipids and lipid-like molecules	C10 (49)	C19	Carboxylic acids and derivatives	C10	Amino acids, peptides, and analogues	msp_160.core (Oscillibacter 0.36 %)	Firmicutes	0.549019607843137	Oscillibacter	0.0035650623885918	NA	NA
mb_0199	msp_122.core	0.294291269591154	8.18192507844684e-08	0.0321985752189642	199	176.071324449781	1	2846.63317382726	0.36953819	5-Hydroxytryptophol	CHEBI:193796; HMDB0001855; HMDB0012490; HMDB0033482; HMDB0037693; HMDB0040045; HMDB0060063; HMDB01855; HMDB12490; HMDB33482; HMDB37693; HMDB40045; HMDB60063	C10H11NO2	-H(-)	100	belongs to the class of organic compounds known as hydroxyindoles. These are organic compounds containing an indole moiety that carries a hydroxyl group.	HMDB0001855	6	5-Hydroxytryptophol	hydroxytryptophol	177.078978601	177.1998	OCCC1=CNC2=CC=C(O)C=C12	Organoheterocyclic compounds	Indoles and derivatives	Hydroxyindoles	Aromatic heteropolycyclic compounds	-3.43250970340369	-16.1051266718387	C02	Organic acids and derivatives	C03 (69)	C19	Carboxylic acids and derivatives	C03	Amino acids, peptides, and analogues	msp_122.core (Intestinimonas 0.09 %)	Firmicutes	0.469656992084433	Intestinimonas	0.000879507475813544	NA	NA
mb_0536	msp_069.core	0.294083043005013	8.36383051917634e-08	0.032914349518725	536	264.087987070488	1	2392.70745757317	0.80934945	2-(2-Phenylacetoxy)propionylglycine	CHEBI:89911; HMDB0059732; HMDB0059772; HMDB59732; HMDB59772	C13H15NO5	-H(-)	100	belongs to the class of organic compounds known as n-acyl-alpha amino acids. N-acyl-alpha amino acids are compounds containing an alpha amino acid which bears an acyl group at its terminal nitrogen atom.	HMDB0059732	2	2-(2-Phenylacetoxy)propionylglycine	[(2-phenylacetyl)oxy](propanamido)acetic acid	265.095022595	265.2619	CCC(=O)NC(OC(=O)CC1=CC=CC=C1)C(O)=O	Organic acids and derivatives	Carboxylic acids and derivatives	Amino acids, peptides, and analogues	Aromatic homomonocyclic compounds	-2.06670067750053	-15.1240987011538	C02	Organic acids and derivatives	C10 (49)	C19	Carboxylic acids and derivatives	C10	Amino acids, peptides, and analogues	msp_069.core (Flavonifractor 0.60 %)	Firmicutes	0.456325301204819	Flavonifractor	0.00602409638554217	NA	NA
mb_0120	msp_159.core	0.293749630858824	8.66324056511208e-08	0.0340925372282912	120	149.060584754476	1	11782.4186980075	0.465367395	Hydrocinnamic acid	C01839; C01963; C02646; C05629; C15513; C17883; CHEBI:262555; CHEBI:28631; CHEBI:32807; CHEBI:329287; CHEBI:389009; CHEBI:42438; CHEBI:48526; CHEBI:52051; CHEBI:64555; CHEBI:64818; CHEBI:86567; CHEBI:87417; HMDB0000764; HMDB0002097; HMDB0002222; HMDB0002237; HMDB0003654; HMDB0011743; HMDB0013744; HMDB0031310; HMDB0032073; HMDB0032075; HMDB0032569; HMDB0032570; HMDB0032592; HMDB0032617; HMDB003396…	C9H10O2	-H(-)	100	belongs to the class of organic compounds known as phenylpropanoic acids. Phenylpropanoic acids are compounds with a structure containing a benzene ring conjugated to a propanoic acid.	HMDB0000764	33	Hydrocinnamic acid	3-phenylpropionic acid	150.068079564	150.1745	OC(=O)CCC1=CC=CC=C1	Phenylpropanoids and polyketides	Phenylpropanoic acids		Aromatic homomonocyclic compounds	20.8029134653571	-18.5882376847308	C05	Phenylpropanoids and polyketides	C10 (49)	C08	Organic sulfuric acids and derivatives	C10	Amino acids, peptides, and analogues	msp_159.core (Pseudoflavonifractor 0.26 %)	Firmicutes	0.468995633187773	Pseudoflavonifractor	0.00262008733624454	NA	NA
mb_0680	msp_194.core	0.293047319218178	9.32808923988492e-08	0.0367088295857191	680	303.086796047561	1	2297.3380647286	0.86642957	3''-O-methyl-(-)-epicatechin	C08761; CHEBI:133825; CHEBI:93899; HMDB0029175; HMDB0029179; HMDB0029228; HMDB0029231; HMDB0030662; HMDB0030745; HMDB0033866; HMDB0038519; HMDB0041294; HMDB0041507; HMDB0125020; HMDB0125023; HMDB0126051; HMDB0128062; HMDB0129092; HMDB0129337; HMDB0129961; HMDB0130171; HMDB0130324; HMDB0132876; HMDB0132877; HMDB0132881; HMDB0132882; HMDB0132887; HMDB0133783; HMDB0133784; HMDB0133789; HMDB0133790; …	C16H16O6	-H(-)	100	belongs to the class of organic compounds known as catechins. Catechins are compounds containing a catechin moiety, which is a 3,4-dihydro-2-chromene-3,5.7-tiol.	HMDB0029175	34	3'-O-methyl-(-)-epicatechin	symplocosidin	304.094688244	304.2946	COC1=CC(=CC=C1O)[C@H]1OC2=C(C[C@H]1O)C(O)=CC(O)=C2	Phenylpropanoids and polyketides	Flavonoids	Flavans	Aromatic heteropolycyclic compounds	25.8049995955813	-14.3763996970507	C05	Phenylpropanoids and polyketides	C06 (107)	C08	Organic sulfuric acids and derivatives	C06	Arylsulfates	msp_194.core (Adlercreutzia 0.11 %)	Actinobacteria	0.455964325529543	Adlercreutzia	0.00111482720178372	NA	NA
mb_1193	msp_096.core	0.29291199775518	9.46172145644526e-08	0.0372346178303345	1193	455.247584245205	1	5949.97733070087	0.89710131	Sulfolithocholic acid	CHEBI:35421; HMDB0000907; HMDB00907	C24H40O6S	-H(-)	100	belongs to the class of organic compounds known as bile acids, alcohols and derivatives. These are organic compounds containing an alcohol or acid derivative of cholic acid.	HMDB0000907	1	Sulfolithocholic acid	(4R)-4-[(1S,2S,5R,10R,11S,14R,15R)-2,15-dimethyl-5-(sulfooxy)tetracyclo[8.7.0.0^{2,7}.0^{11,15}]heptadecan-14-yl]pentanoic acid	456.254559702	456.636	[H][C@@]12CC[C@H]([C@H](C)CCC(O)=O)[C@@]1(C)CC[C@@]1([H])[C@@]2([H])CCC2C[C@@H](CC[C@]12C)OS(O)(=O)=O	Lipids and lipid-like molecules	Steroids and steroid derivatives	Bile acids, alcohols and derivatives	Aliphatic homopolycyclic compounds	-5.86366096582525	4.96879453688791	C06	Lipids and lipid-like molecules	C10 (49)	C18	Glycerophospholipids	C10	Amino acids, peptides, and analogues	msp_096.core (Oscillibacter 2.00 %)	Firmicutes	0.611058150619638	Oscillibacter	0.0200190657769304	NA	NA
mb_0536	msp_098.core	0.292615782830222	9.76070670260223e-08	0.0384111138726165	536	264.087987070488	1	2392.70745757317	0.80934945	2-(2-Phenylacetoxy)propionylglycine	CHEBI:89911; HMDB0059732; HMDB0059772; HMDB59732; HMDB59772	C13H15NO5	-H(-)	100	belongs to the class of organic compounds known as n-acyl-alpha amino acids. N-acyl-alpha amino acids are compounds containing an alpha amino acid which bears an acyl group at its terminal nitrogen atom.	HMDB0059732	2	2-(2-Phenylacetoxy)propionylglycine	[(2-phenylacetyl)oxy](propanamido)acetic acid	265.095022595	265.2619	CCC(=O)NC(OC(=O)CC1=CC=CC=C1)C(O)=O	Organic acids and derivatives	Carboxylic acids and derivatives	Amino acids, peptides, and analogues	Aromatic homomonocyclic compounds	-2.06670067750053	-15.1240987011538	C02	Organic acids and derivatives	C10 (49)	C19	Carboxylic acids and derivatives	C10	Amino acids, peptides, and analogues	msp_098.core (Oscillibacter 0.17 %)	Firmicutes	0.395194697597349	Oscillibacter	0.00165700082850041	NA	NA
mb_0404	msp_126.core	0.292307896447449	1.0081112135566e-07	0.0396718981537286	404	230.01298039542	1	24322.5059325213	0.835825535	Paracetamol sulfate	CHEBI:32635; CHEBI:88751; HMDB0059911; HMDB0059994; HMDB59911; HMDB59994	C8H9NO5S	-H(-)	100	belongs to the class of organic compounds known as phenylsulfates. Phenylsulfates are compounds containing a sulfuric acid group conjugated to a phenyl group.	HMDB0059911	2	Paracetamol sulfate	acetaminophen sulfate	231.020143093	231.226	CC(=O)NC1=CC=C(OS(O)(=O)=O)C=C1	Organic acids and derivatives	Organic sulfuric acids and derivatives	Arylsulfates	Aromatic homomonocyclic compounds	30.2080292149371	-7.05911890801235	C06	Lipids and lipid-like molecules	C05 (11)	C13	Organooxygen compounds	C05	Carbohydrates and carbohydrate conjugates	msp_126.core (Amphibacillus marinus 0.08 %)	Firmicutes	0.209411764705882	Lachnoclostridium	0.00313725490196078	Amphibacillus marinus	0.000784313725490196
mb_1193	msp_132.core	0.292133321206621	1.02672622202837e-07	0.0404043463249936	1193	455.247584245205	1	5949.97733070087	0.89710131	Sulfolithocholic acid	CHEBI:35421; HMDB0000907; HMDB00907	C24H40O6S	-H(-)	100	belongs to the class of organic compounds known as bile acids, alcohols and derivatives. These are organic compounds containing an alcohol or acid derivative of cholic acid.	HMDB0000907	1	Sulfolithocholic acid	(4R)-4-[(1S,2S,5R,10R,11S,14R,15R)-2,15-dimethyl-5-(sulfooxy)tetracyclo[8.7.0.0^{2,7}.0^{11,15}]heptadecan-14-yl]pentanoic acid	456.254559702	456.636	[H][C@@]12CC[C@H]([C@H](C)CCC(O)=O)[C@@]1(C)CC[C@@]1([H])[C@@]2([H])CCC2C[C@@H](CC[C@]12C)OS(O)(=O)=O	Lipids and lipid-like molecules	Steroids and steroid derivatives	Bile acids, alcohols and derivatives	Aliphatic homopolycyclic compounds	-5.86366096582525	4.96879453688791	C06	Lipids and lipid-like molecules	C10 (49)	C18	Glycerophospholipids	C10	Amino acids, peptides, and analogues	msp_132.core (Oscillibacter 0.59 %)	Firmicutes	0.589420654911839	Oscillibacter	0.00587741393786734	NA	NA
mb_0236	msp_092.core	0.291960324131402	1.04549935229388e-07	0.0411430132611451	236	187.007207735506	1	1153280.76504744	0.8371498	p-Cresol sulfate	CHEBI:82914; HMDB0011635; HMDB0034782; HMDB11635; HMDB34782	C7H8O4S	-H(-)	100	belongs to the class of organic compounds known as phenylsulfates. Phenylsulfates are compounds containing a sulfuric acid group conjugated to a phenyl group.	HMDB0011635	2	p-Cresol sulfate	(4-methylphenyl)oxidanesulfonic acid	188.014329434	188.201	CC1=CC=C(OS(O)(=O)=O)C=C1	Organic acids and derivatives	Organic sulfuric acids and derivatives	Arylsulfates	Aromatic homomonocyclic compounds	-2.69400422225277	-14.5753459010614	C06	Lipids and lipid-like molecules	C10 (49)	C19	Carboxylic acids and derivatives	C10	Amino acids, peptides, and analogues	msp_092.core (Alistipes obesi 96.72 %)	Bacteroidetes	0.97647897362794	Alistipes	0.970064148253742	Alistipes obesi	0.967213114754098
mb_1193	msp_160.core	0.291278014793626	1.12281690481805e-07	0.0441855399651618	1193	455.247584245205	1	5949.97733070087	0.89710131	Sulfolithocholic acid	CHEBI:35421; HMDB0000907; HMDB00907	C24H40O6S	-H(-)	100	belongs to the class of organic compounds known as bile acids, alcohols and derivatives. These are organic compounds containing an alcohol or acid derivative of cholic acid.	HMDB0000907	1	Sulfolithocholic acid	(4R)-4-[(1S,2S,5R,10R,11S,14R,15R)-2,15-dimethyl-5-(sulfooxy)tetracyclo[8.7.0.0^{2,7}.0^{11,15}]heptadecan-14-yl]pentanoic acid	456.254559702	456.636	[H][C@@]12CC[C@H]([C@H](C)CCC(O)=O)[C@@]1(C)CC[C@@]1([H])[C@@]2([H])CCC2C[C@@H](CC[C@]12C)OS(O)(=O)=O	Lipids and lipid-like molecules	Steroids and steroid derivatives	Bile acids, alcohols and derivatives	Aliphatic homopolycyclic compounds	-5.86366096582525	4.96879453688791	C06	Lipids and lipid-like molecules	C10 (49)	C18	Glycerophospholipids	C10	Amino acids, peptides, and analogues	msp_160.core (Oscillibacter 0.36 %)	Firmicutes	0.549019607843137	Oscillibacter	0.0035650623885918	NA	NA
mb_0877	msp_039.core	-0.291202780958453	1.13167181115857e-07	0.0445338886142553	877	358.11465413456	1	6077.9337479881	0.685931205	Epinephrine glucuronide	HMDB0010336; HMDB0029452; HMDB10336; HMDB29452	C15H21NO9	-H(-)	100	belongs to the class of organic compounds known as phenolic glycosides. These are organic compounds containing a phenolic structure attached to a glycosyl moiety. Some examples of phenolic structures include lignans, and flavonoids. Among the sugar units found in natural glycosides are D-glucose, L-Fructose, and L rhamnose.	HMDB0010336	2	Epinephrine glucuronide	(2S,3S,4S,5R,6S)-3,4,5-trihydroxy-6-{2-hydroxy-4-[(1R)-1-hydroxy-2-(methylamino)ethyl]phenoxy}oxane-2-carboxylic acid	359.121631275	359.3285	CNC[C@H](O)C1=CC=C(O[C@@H]2O[C@@H]([C@@H](O)[C@H](O)[C@H]2O)C(O)=O)C(O)=C1	Organic oxygen compounds	Organooxygen compounds	Carbohydrates and carbohydrate conjugates	Aromatic heteromonocyclic compounds	20.4253104711405	-22.6191348230797	C05	Phenylpropanoids and polyketides	C10 (49)	C19	Carboxylic acids and derivatives	C10	Amino acids, peptides, and analogues	msp_039.core ([Ruminococcus] gnavus 98.42 %)	Firmicutes	0.984741784037559	Blautia	0.984741784037559	[Ruminococcus] gnavus	0.984154929577465
mb_0090	msp_098.core	0.29114672574535	1.1383131077004e-07	0.0447951250768477	90	134.061206407877	1	15338.5968627992	0.761316745	2-Phenylacetamide	C02505; C07565; CHEBI:16562; CHEBI:28884; CHEBI:91110; HMDB0001250; HMDB0010715; HMDB0032628; HMDB0032630; HMDB0037071; HMDB0037072; HMDB0040008; HMDB0040013; HMDB0040222; HMDB0040223; HMDB0040224; HMDB01250; HMDB10715; HMDB32628; HMDB32630; HMDB37071; HMDB37072; HMDB40008; HMDB40013; HMDB40222; HMDB40223; HMDB40224	C8H9NO	-H(-)	100	belongs to the class of organic compounds known as benzene and substituted derivatives. These are aromatic compounds containing one monocyclic ring system consisting of benzene.	HMDB0001250	11	N-Acetylarylamine	acetanilide	135.068413915	135.1632	CC(=O)NC1=CC=CC=C1	Benzenoids	Benzene and substituted derivatives		Aromatic homomonocyclic compounds	20.3020844499521	-22.8473750016408	C05	Phenylpropanoids and polyketides	C10 (49)	C19	Carboxylic acids and derivatives	C10	Amino acids, peptides, and analogues	msp_098.core (Oscillibacter 0.17 %)	Firmicutes	0.395194697597349	Oscillibacter	0.00165700082850041	NA	NA
mb_0837	msp_086.core	0.291030756611155	1.15217223452239e-07	0.0453403969901484	837	347.258831634929	1	3728.40687753961	0.834340185	2-Hydroxy-6-pentadecylbenzoic acid	C10759; HMDB0029683; HMDB0035477; HMDB0036801; HMDB0112069; HMDB0112073; HMDB29683; HMDB35477; HMDB36801	C22H36O3	-H(-)	100	belongs to the class of organic compounds known as salicylic acids. These are ortho-hydroxylated benzoic acids.	HMDB0029683	5	2-Hydroxy-6-pentadecylbenzoic acid	6-pentadecylsalicylic acid	348.266445018	348.5194	CCCCCCCCCCCCCCCC1=CC=CC(O)=C1C(O)=O	Benzenoids	Benzene and substituted derivatives	Benzoic acids and derivatives	Aromatic homomonocyclic compounds	-15.2879954863275	-2.46360376610416	C06	Lipids and lipid-like molecules	C17 (82)	C07	Fatty Acyls	C17	Fatty acids and conjugates	msp_086.core (Ruminiclostridium 0.15 %)	Firmicutes	0.259608411892676	Ruminiclostridium	0.00145032632342277	NA	NA
mb_0535	msp_037.core	-0.2908465481114	1.17452110330303e-07	0.0462197544571807	535	263.104094010059	1	61986.6200609293	0.8608377	Acetyl-N-formyl-5-methoxykynurenamine	C04148; C05642; CHEBI:17884; HMDB0004259; HMDB0006344; HMDB0061136; HMDB04259; HMDB06344; HMDB61136	C13H16N2O4	-H(-)	100	belongs to the class of organic compounds known as alkyl-phenylketones. These are aromatic compounds containing a ketone substituted by one alkyl group, and a phenyl group.	HMDB0004259	3	Acetyl-N-formyl-5-methoxykynurenamine	N-[3-(2-formamido-5-methoxyphenyl)-3-oxopropyl]acetamide	264.11100701	264.2771	COC1=CC(C(=O)CCNC(C)=O)=C(NC=O)C=C1	Organic oxygen compounds	Organooxygen compounds	Carbonyl compounds	Aromatic homomonocyclic compounds	-2.21498788517962	-14.6039002147275	C06	Lipids and lipid-like molecules	C10 (49)	C19	Carboxylic acids and derivatives	C10	Amino acids, peptides, and analogues	msp_037.core (Blautia obeum 94.66 %)	Firmicutes	0.971621621621622	Blautia	0.968243243243243	Blautia obeum	0.946621621621622
mb_1374	msp_122.core	0.290705853081118	1.19187136068072e-07	0.0469024025983715	1374	551.304622444845	1	4661.30027344102	0.89907467	Arbekacin; Triterpenoid	C06085; CHEBI:27151; CHEBI:37922; HMDB0004309; HMDB0015642; HMDB04309; HMDB15642	C22H44N6O10; C30H48O7S	-H(-); -H(-)	100	belongs to the class of organic compounds known as triterpenoids. These are terpene molecules containing six isoprene units.	HMDB0004309	1	Triterpenoid	triterpenoid	552.31207458	552.763	[H][C@@]12CC(C)(C)CC[C@@]1(CC[C@]1(C)C2=CC[C@]2([H])[C@@]3(C)CC[C@H](O)[C@@](C)(COS(O)(=O)=O)[C@]3([H])CC[C@@]12C)C(O)=O	Lipids and lipid-like molecules	Prenol lipids	Triterpenoids	Aliphatic homopolycyclic compounds	-15.0320491195293	-7.59327396912877	C06	Lipids and lipid-like molecules	C10 (49)	C19	Carboxylic acids and derivatives	C10	Amino acids, peptides, and analogues	msp_122.core (Intestinimonas 0.09 %)	Firmicutes	0.469656992084433	Intestinimonas	0.000879507475813544	NA	NA
mb_0237	msp_165.core	0.290648266063938	1.19904384555443e-07	0.0471845336014888	237	187.061572718802	1	12109.6307141836	0.729206325	Tetrahydro-2,5-furan-diacetic acid	CHEBI:89885; HMDB0059767; HMDB59767	C8H12O5	-H(-)	100	belongs to the class of organic compounds known as dicarboxylic acids and derivatives. These are organic compounds containing exactly two carboxylic acid groups.	HMDB0059767	1	Tetrahydro-2,5-furan-diacetic acid	[5-(carboxymethyl)oxolan-2-yl]acetic acid	188.068473494	188.1779	OC(=O)CC1CCC(CC(O)=O)O1	Organic acids and derivatives	Carboxylic acids and derivatives	Dicarboxylic acids and derivatives	Aliphatic heteromonocyclic compounds	-3.3940353539062	-15.9479802330484	C02	Organic acids and derivatives	C03 (69)	C19	Carboxylic acids and derivatives	C03	Amino acids, peptides, and analogues	msp_165.core (Oscillibacter 13.06 %)	Firmicutes	0.746713409290096	Oscillibacter	0.130587204206836	NA	NA
