# Supplementary material for: The influence of the gut microbiome on BCG-induced trained immunity
Source: Genome Biol. 2021 Sep 22;22:275. doi: 10.1186/s13059-021-02482-0 (PMC8456614; doi:10.1186/s13059-021-02482-0)
Supplement: Supplementary file 6 — Additional file 6: Table S5. Phenylalanine metabolism pathway enzyme identity and prevalence detected in the metagenomic assembly encoded by Bifidobacterium, Roseburia, Ruminococcus, Eubacterium and Coprococcus. [file 13059_2021_2482_MOESM6_ESM.xlsx]

## Sheet: Sheet1
Genus	Feature	KO	Enzyme	MeanRPK	Prevalence
Ruminococcus	311_V1_k141_12678_8	K01426		1.0489096415095	0.102167182662539
Bifidobacterium	039_V1_k141_65007_16	K03825	aaaT	8.86160432083712	0.120743034055728
Bifidobacterium	040_V1_k141_113158_31	K03825	aaaT	14.5279527418997	0.343653250773994
Bifidobacterium	097_V1_k141_58865_10	K03825	aaaT	88.6790216602688	0.839009287925697
Bifidobacterium	106_V1_k141_19714_3	K03825	aaaT	39.2447564644845	0.897832817337461
Bifidobacterium	111_V1_k141_69479_3	K03825	aaaT	9.47301117242989	0.390092879256966
Bifidobacterium	127_V1_k141_34049_19	K03825	aaaT	5.56939022748874	0.213622291021672
Roseburia	129_V1_k141_59563_2	K03825	aaaT	1.82040779698557	0.21671826625387
Roseburia	133_V1_k141_138728_2	K03825	aaaT	2.34102825163892	0.281733746130031
Ruminococcus	184_V1_k141_6852_2	K03825	aaaT	4.42345179187263	0.157894736842105
Ruminococcus	209_V1_k141_137863_10	K03825	aaaT	9.27091484366802	0.235294117647059
Bifidobacterium	238_V1_k141_54714_9	K03825	aaaT	0.555020769917833	0.0619195046439628
Coprococcus	260_V1_k141_10868_8	K03825	aaaT	0.31580075228226	0.0154798761609907
Bifidobacterium	221_V1_k141_84659_1	K00129	ALDH3	24.5844626649554	0.879256965944272
Bifidobacterium	003_V1_k141_43207_9	K00812	aspB	12.2119023047768	0.408668730650155
Roseburia	012_V1_k141_166704_20	K00812	aspB	1.67280457267608	0.213622291021672
Bifidobacterium	022_V1_k141_73866_2	K00812	aspB	7.2759317169783	0.123839009287926
Bifidobacterium	086_V1_k141_10279_148	K00812	aspB	3.6744789177058	0.263157894736842
Bifidobacterium	095_V1_k141_20517_2	K00812	aspB	29.621022477657	0.885448916408669
Bifidobacterium	097_V1_k141_72933_8	K00812	aspB	59.1675266597877	0.835913312693498
Eubacterium	100_V1_k141_84856_1	K00812	aspB	3.0542041377957	0.551083591331269
Bifidobacterium	106_V1_k141_7263_4	K00812	aspB	7.42486095509517	0.690402476780186
Bifidobacterium	108_V1_k141_73562_4	K00812	aspB	11.1257548226777	0.343653250773994
Bifidobacterium	117_V1_k141_65564_4	K00812	aspB	16.0059402451596	0.343653250773994
Bifidobacterium	178_V1_k141_98553_2	K00812	aspB	13.0701624412206	0.439628482972136
Bifidobacterium	194_V1_k141_9983_48	K00812	aspB	44.408607876075	0.910216718266254
Bifidobacterium	197_V1_k141_13236_5	K00812	aspB	26.2640749653472	0.888544891640867
Eubacterium	208_V1_k141_45894_9	K00812	aspB	0.387665292460127	0.102167182662539
Bifidobacterium	234_V1_k141_20616_95	K00812	aspB	9.49077419665228	0.34984520123839
Bifidobacterium	238_V1_k141_18538_29	K00812	aspB	0.518537723619183	0.0743034055727554
Bifidobacterium	238_V1_k141_52237_9	K00812	aspB	0.506943312874254	0.0743034055727554
Eubacterium	245_V1_k141_134918_1	K00812	aspB	2.40446158272117	0.684210526315789
Bifidobacterium	253_V1_k141_89472_15	K00812	aspB	4.57507674951254	0.213622291021672
Bifidobacterium	273_V1_k141_17974_1	K00812	aspB	75.2418162014991	0.8328173374613
Eubacterium	064_V1_k141_109840_1	K00824	dat	1.19301173250102	0.0743034055727554
Eubacterium	072_V1_k141_14467_2	K00824	dat	7.43179920284916	0.256965944272446
Eubacterium	199_V1_k141_127630_4	K00824	dat	3.28327622489124	0.213622291021672
Coprococcus	215_V1_k141_80922_40	K00824	dat	16.3798689610452	0.535603715170279
Eubacterium	266_V1_k141_86667_2	K00824	dat	1.60288079397437	0.170278637770898
Coprococcus	152_V1_k141_63991_4	K01593	DDC	0.2707912221	0.0185758513931889
Bifidobacterium	184_V1_k141_31820_1	K01593	DDC	7.04113224236969	0.356037151702786
Eubacterium	022_V1_k141_187146_4	K10797	enr	5.52242897006041	0.260061919504644
Roseburia	072_V1_k141_12811_3	K10797	enr	6.40082435562442	0.634674922600619
Eubacterium	124_V1_k141_84182_2	K10797	enr	0.506288279650402	0.0340557275541796
Eubacterium	202_V1_k141_110626_3	K10797	enr	2.48215669846292	0.21671826625387
Eubacterium	254_V1_k141_423_2	K10797	enr	1.21101072007771	0.157894736842105
Eubacterium	254_V1_k141_423_3	K10797	enr	1.41740389418339	0.173374613003096
Roseburia	292_V1_k141_32969_3	K10797	enr	9.94692613887413	0.839009287925697
Coprococcus	260_V1_k141_2001_4	K00146	feaB	0.276166804750235	0.0185758513931889
Coprococcus	262_V1_k141_92620_1	K00146	feaB	0.58612107168044	0.105263157894737
Ruminococcus	276_V1_k141_31129_7	K00146	feaB	9.19391835148663	0.346749226006192
Eubacterium	042_V1_k141_66114_3	K00529	hcaD	8.40791373431582	0.263157894736842
Eubacterium	044_V1_k141_97457_3	K00529	hcaD	0.675881916888381	0.0712074303405573
Eubacterium	129_V1_k141_80971_3	K00529	hcaD	1.82620866824056	0.173374613003096
Ruminococcus	147_V1_k141_64961_4	K00529	hcaD	0.783409791114489	0.0278637770897833
Ruminococcus	182_V1_k141_15166_2	K00529	hcaD	1.87048503611972	0.120743034055728
Eubacterium	189_V1_k141_26783_2	K00529	hcaD	3.83136127310034	0.210526315789474
Coprococcus	017_V1_k141_33541_21	K01451	hipO	12.145954645832	0.526315789473684
Roseburia	021_V1_k141_73225_2	K01451	hipO	5.26370392211455	0.495356037151703
Bifidobacterium	061_V1_k141_19543_70	K01451	hipO	5.13031927076276	0.114551083591331
Bifidobacterium	061_V1_k141_4196_1	K01451	hipO	33.3865454076313	0.891640866873065
Coprococcus	093_V1_k141_48244_3	K01451	hipO	4.14472786305619	0.303405572755418
Bifidobacterium	096_V1_k141_20099_4	K01451	hipO	8.44166251024184	0.507739938080495
Roseburia	129_V1_k141_154804_2	K01451	hipO	2.32920274042261	0.541795665634675
Coprococcus	162_V1_k141_110545_2	K01451	hipO	8.2559339525287	0.910216718266254
Bifidobacterium	191_V1_k141_89691_4	K01451	hipO	11.9592793257628	0.343653250773994
Roseburia	223_V1_k141_5505_2	K01451	hipO	1.44688918824455	0.256965944272446
Bifidobacterium	238_V1_k141_5928_2	K01451	hipO	0.39630610790161	0.0681114551083591
Bifidobacterium	290_V1_k141_27675_161	K01451	hipO	64.7112370270999	0.8328173374613
Coprococcus	299_V1_k141_96766_1	K01451	hipO	8.60080874455392	0.913312693498452
Roseburia	007_V1_k141_56990_10	K00817	hisC	0.804953560371638	0.086687306501548
Eubacterium	012_V1_k141_24642_37	K00817	hisC	0.411047559076947	0.0340557275541796
Ruminococcus	015_V1_k141_65345_3	K00817	hisC	3.34307184697585	0.191950464396285
Roseburia	021_V1_k141_10515_8	K00817	hisC	2.44203986962066	0.331269349845201
Ruminococcus	021_V1_k141_119688_15	K00817	hisC	1.44478844169381	0.0495356037151703
Eubacterium	021_V1_k141_148726_2	K00817	hisC	3.12786261754752	0.526315789473684
Roseburia	023_V1_k141_33480_6	K00817	hisC	44.086219548203	0.938080495356037
Coprococcus	028_V1_k141_104270_3	K00817	hisC	14.9190739247191	0.473684210526316
Ruminococcus	028_V1_k141_112613_2	K00817	hisC	4.03441531674553	0.272445820433437
Roseburia	029_V1_k141_67732_12	K00817	hisC	51.9805561181641	0.922600619195046
Ruminococcus	030_V1_k141_26398_3	K00817	hisC	1.65761846709744	0.0712074303405573
Ruminococcus	032_V1_k141_92483_2	K00817	hisC	0.355560180728545	0.021671826625387
Ruminococcus	033_V1_k141_65150_8	K00817	hisC	2.34204793028237	0.198142414860681
Ruminococcus	033_V1_k141_68346_4	K00817	hisC	22.2956860412902	0.622291021671827
Roseburia	045_V1_k141_9046_2	K00817	hisC	2.82454726663554	0.551083591331269
Ruminococcus	045_V1_k141_94732_6	K00817	hisC	2.83092817224622	0.436532507739938
Coprococcus	054_V1_k141_104654_3	K00817	hisC	0.218144596306533	0.0123839009287926
Bifidobacterium	054_V1_k141_45723_11	K00817	hisC	10.8517091046967	0.439628482972136
Ruminococcus	056_V1_k141_104758_14	K00817	hisC	1.38944139843511	0.0743034055727554
Roseburia	060_V1_k141_17987_2	K00817	hisC	1.86755324139251	0.408668730650155
Ruminococcus	060_V1_k141_38943_10	K00817	hisC	4.37667412788104	0.284829721362229
Roseburia	064_V1_k141_43261_5	K00817	hisC	49.0749972305239	0.938080495356037
Ruminococcus	064_V1_k141_53573_7	K00817	hisC	2.39340458157547	0.284829721362229
Eubacterium	064_V1_k141_56585_2	K00817	hisC	0.736308716271734	0.0681114551083591
Roseburia	074_V1_k141_92467_3	K00817	hisC	4.86429166417859	0.510835913312694
Coprococcus	077_V1_k141_127082_9	K00817	hisC	1.55964853976082	0.0835913312693498
Coprococcus	077_V1_k141_143858_2	K00817	hisC	6.82810975868498	0.894736842105263
Eubacterium	079_V1_k141_13495_2	K00817	hisC	1.19965426831251	0.331269349845201
Roseburia	091_V1_k141_113041_2	K00817	hisC	3.30004139627768	0.609907120743034
Roseburia	091_V1_k141_90523_2	K00817	hisC	5.54768443208323	0.498452012383901
Coprococcus	099_V1_k141_31505_14	K00817	hisC	5.0954592363261	0.294117647058824
Coprococcus	099_V1_k141_68540_21	K00817	hisC	3.12850219261183	0.263157894736842
Eubacterium	100_V1_k141_76762_11	K00817	hisC	6.6919577319483	0.730650154798762
Roseburia	101_V1_k141_7236_1	K00817	hisC	37.8900160288051	0.931888544891641
Eubacterium	116_V1_k141_12998_2	K00817	hisC	10.9685156038314	0.931888544891641
Coprococcus	126_V1_k141_58620_2	K00817	hisC	7.20048785064523	0.913312693498452
Roseburia	126_V1_k141_63671_16	K00817	hisC	3.23441314908543	0.671826625386997
Eubacterium	129_V1_k141_123700_2	K00817	hisC	1.35286312667585	0.1671826625387
Roseburia	133_V1_k141_20415_1	K00817	hisC	3.29240547893867	0.532507739938081
Roseburia	137_V1_k141_119590_2	K00817	hisC	0.630973213083882	0.0773993808049536
Roseburia	137_V1_k141_30811_2	K00817	hisC	0.456064340153517	0.0743034055727554
Eubacterium	137_V1_k141_3543_5	K00817	hisC	2.75293088514063	0.51702786377709
Ruminococcus	147_V1_k141_63804_119	K00817	hisC	0.52028392637213	0.0247678018575851
Eubacterium	147_V1_k141_77012_2	K00817	hisC	3.10182221091799	0.442724458204334
Ruminococcus	148_V1_k141_38967_43	K00817	hisC	1.79161030054934	0.111455108359133
Ruminococcus	148_V1_k141_40778_31	K00817	hisC	1.04076221214533	0.105263157894737
Bifidobacterium	151_V1_k141_25905_5	K00817	hisC	5.63383248036121	0.247678018575851
Bifidobacterium	156_V1_k141_15345_8	K00817	hisC	62.9146395400212	0.829721362229102
Roseburia	175_V1_k141_60000_7	K00817	hisC	3.0988026068398	0.637770897832817
Roseburia	175_V1_k141_71074_3	K00817	hisC	4.15064811349746	0.696594427244582
Ruminococcus	175_V1_k141_84884_2	K00817	hisC	2.56962987276054	0.448916408668731
Ruminococcus	178_V1_k141_75702_1	K00817	hisC	3.40325367284644	0.473684210526316
Coprococcus	179_V1_k141_62749_2	K00817	hisC	0.292742643732046	0.0154798761609907
Ruminococcus	181_V1_k141_79188_3	K00817	hisC	5.10198165605619	0.170278637770898
Coprococcus	182_V1_k141_172068_26	K00817	hisC	13.1989398630259	0.455108359133127
Roseburia	188_V1_k141_102894_13	K00817	hisC	2.9893168675882	0.417956656346749
Coprococcus	188_V1_k141_169210_2	K00817	hisC	6.31985930028483	0.885448916408669
Roseburia	188_V1_k141_71221_7	K00817	hisC	2.25930395946545	0.371517027863777
Coprococcus	200_V1_k141_85075_3	K00817	hisC	1.84428776670613	0.0959752321981424
Ruminococcus	202_V1_k141_150120_5	K00817	hisC	0.343019983113158	0.0278637770897833
Eubacterium	202_V1_k141_3982_4	K00817	hisC	2.22586454602656	0.207430340557276
Eubacterium	205_V1_k141_25810_7	K00817	hisC	1.53933964058949	0.352941176470588
Ruminococcus	210_V1_k141_31413_3	K00817	hisC	0.909552045617297	0.0773993808049536
Eubacterium	213_V1_k141_56474_12	K00817	hisC	5.8314801087274	0.25077399380805
Roseburia	218_V1_k141_119005_2	K00817	hisC	2.43045782906576	0.504643962848297
Bifidobacterium	225_V1_k141_56266_8	K00817	hisC	5.35195718434317	0.120743034055728
Roseburia	230_V1_k141_47534_2	K00817	hisC	20.080110545549	0.671826625386997
Ruminococcus	233_V1_k141_2871_6	K00817	hisC	1.27308383242304	0.219814241486068
Ruminococcus	241_V1_k141_69889_3	K00817	hisC	13.5820608350363	0.712074303405573
Bifidobacterium	250_V1_k141_15895_16	K00817	hisC	39.7276821785387	0.894736842105263
Eubacterium	258_V1_k141_51421_7	K00817	hisC	9.68684687497344	0.919504643962848
Roseburia	259_V1_k141_19570_5	K00817	hisC	2.44672767892588	0.359133126934985
Coprococcus	260_V1_k141_43380_2	K00817	hisC	0.233602715705455	0.0154798761609907
Bifidobacterium	263_V1_k141_124698_1	K00817	hisC	0.559769300765681	0.0743034055727554
Ruminococcus	263_V1_k141_39370_3	K00817	hisC	0.469631025560467	0.0897832817337461
Roseburia	264_V1_k141_51089_2	K00817	hisC	24.1051842076967	0.678018575851393
Bifidobacterium	272_V1_k141_86804_11	K00817	hisC	9.47220993660593	0.331269349845201
Roseburia	290_V1_k141_7244_4	K00817	hisC	1.40699719472786	0.238390092879257
Roseburia	296_V1_k141_116827_2	K00817	hisC	7.43265963984463	0.56656346749226
Roseburia	305_V1_k141_114081_3	K00817	hisC	1.17983325796324	0.386996904024768
Roseburia	308_V1_k141_111648_5	K00817	hisC	3.52975198176587	0.547987616099071
Roseburia	308_V1_k141_28841_17	K00817	hisC	2.99097607219049	0.498452012383901
Eubacterium	309_V1_k141_68815_15	K00817	hisC	5.45554575960595	0.777089783281734
Roseburia	311_V1_k141_64553_2	K00817	hisC	3.39850431881441	0.665634674922601
Eubacterium	313_V1_k141_116813_2	K00817	hisC	2.868824875488	0.513931888544892
Ruminococcus	324_V1_k141_13338_1	K00817	hisC	1.27413505831581	0.111455108359133
Roseburia	327_V1_k141_121917_2	K00817	hisC	0.549426590502941	0.154798761609907
Ruminococcus	001_V1_k141_52691_5	K00457	HPD	20.2351322365885	0.681114551083591
Ruminococcus	016_V1_k141_53441_2	K00457	HPD	0.409969322985201	0.0247678018575851
Ruminococcus	032_V1_k141_33468_2	K00457	HPD	0.558995528035635	0.021671826625387
Ruminococcus	040_V1_k141_18322_3	K00457	HPD	2.48681343882622	0.065015479876161
Eubacterium	045_V1_k141_128979_2	K00457	HPD	3.60509115926938	0.452012383900929
Eubacterium	061_V1_k141_62592_3	K00457	HPD	5.98696580290118	0.241486068111455
Eubacterium	108_V1_k141_27412_6	K00457	HPD	0.347997216022105	0.0247678018575851
Ruminococcus	127_V1_k141_59876_10	K00457	HPD	23.312980162825	0.551083591331269
Ruminococcus	148_V1_k141_87150_5	K00457	HPD	1.73809135842694	0.0959752321981424
Coprococcus	152_V1_k141_2253_2	K00457	HPD	0.434148250951827	0.0123839009287926
Ruminococcus	185_V1_k141_116192_43	K00457	HPD	5.93395252838248	0.086687306501548
Eubacterium	204_V1_k141_53906_1	K00457	HPD	1.90472550293598	0.1671826625387
Ruminococcus	212_V1_k141_121982_5	K00457	HPD	5.08057474001412	0.272445820433437
Ruminococcus	220_V1_k141_38793_25	K00457	HPD	1.58001494608563	0.0402476780185759
Ruminococcus	222_V1_k141_30958_3	K00457	HPD	5.80495356037201	0.260061919504644
Ruminococcus	231_V1_k141_133558_3	K00457	HPD	0.387862668910341	0.0185758513931889
Ruminococcus	240_V1_k141_80623_2	K00457	HPD	4.62962962963158	0.191950464396285
Roseburia	286_V1_k141_30092_3	K00457	HPD	5.69948024002269	0.547987616099071
Ruminococcus	310_V1_k141_7141_25	K00457	HPD	4.63328707163381	0.148606811145511
Roseburia	001_V1_k141_56196_3	K01666	mhpE	21.6527156671622	0.681114551083591
Ruminococcus	010_V1_k141_73541_14	K01666	mhpE	2.53839163316808	0.0495356037151703
Eubacterium	011_V1_k141_16635_21	K01666	mhpE	8.81624848841403	0.253869969040248
Eubacterium	012_V1_k141_24642_25	K01666	mhpE	0.538155203960805	0.0309597523219814
Ruminococcus	021_V1_k141_137646_2	K01666	mhpE	3.62608649282901	0.198142414860681
Roseburia	021_V1_k141_59329_2	K01666	mhpE	1.4632274872633	0.198142414860681
Ruminococcus	035_V1_k141_91405_1	K01666	mhpE	2.46862462790464	0.0804953560371517
Eubacterium	044_V1_k141_46719_1	K01666	mhpE	0.67427681437452	0.0712074303405573
Ruminococcus	055_V1_k141_212479_1	K01666	mhpE	35.36859778517	0.606811145510836
Roseburia	061_V1_k141_97610_1	K01666	mhpE	1.36324835327189	0.21671826625387
Ruminococcus	071_V1_k141_107120_4	K01666	mhpE	1.86832706081901	0.0959752321981424
Coprococcus	091_V1_k141_31764_1	K01666	mhpE	2.61311670974647	0.244582043343653
Eubacterium	096_V1_k141_52845_2	K01666	mhpE	9.25757299824131	0.764705882352941
Eubacterium	097_V1_k141_99483_2	K01666	mhpE	3.41441839893888	0.554179566563467
Coprococcus	108_V1_k141_70599_3	K01666	mhpE	1.92097339625711	0.176470588235294
Eubacterium	124_V1_k141_72084_4	K01666	mhpE	0.983947435682892	0.222910216718266
Roseburia	124_V1_k141_80887_2	K01666	mhpE	3.97113521028114	0.594427244582043
Roseburia	129_V1_k141_155379_2	K01666	mhpE	2.87754753176836	0.529411764705882
Roseburia	137_V1_k141_139980_9	K01666	mhpE	0.761253169233684	0.0835913312693498
Eubacterium	140_V1_k141_64085_1	K01666	mhpE	3.26426927046043	0.69969040247678
Ruminococcus	143_V1_k141_16683_2	K01666	mhpE	7.81410262479384	0.210526315789474
Ruminococcus	151_V1_k141_99025_9	K01666	mhpE	1.97829464295489	0.0990712074303406
Eubacterium	177_V1_k141_626_3	K01666	mhpE	0.826216955219009	0.18266253869969
Coprococcus	179_V1_k141_96814_2	K01666	mhpE	0.390569183138916	0.0154798761609907
Ruminococcus	182_V1_k141_127251_2	K01666	mhpE	1.93741846291635	0.120743034055728
Roseburia	259_V1_k141_81717_7	K01666	mhpE	51.2173680388354	0.941176470588235
Ruminococcus	263_V1_k141_73083_4	K01666	mhpE	0.504882114789381	0.0804953560371517
Roseburia	286_V1_k141_81105_28	K01666	mhpE	5.99928657132663	0.291021671826625
Ruminococcus	301_V1_k141_26903_26	K01666	mhpE	17.6203034820144	0.715170278637771
Coprococcus	303_V1_k141_19111_5	K01666	mhpE	20.3858061443257	0.547987616099071
Ruminococcus	315_V1_k141_46089_1	K01666	mhpE	3.70377405078991	0.303405572755418
Roseburia	007_V1_k141_53470_20	K01692	paaF	57.6375090491821	0.947368421052632
Roseburia	007_V1_k141_90338_2	K01692	paaF	0.654621628698483	0.0743034055727554
Eubacterium	012_V1_k141_77829_33	K01692	paaF	0.476606874167988	0.0309597523219814
Eubacterium	021_V1_k141_105253_2	K01692	paaF	2.21309256141895	0.43343653250774
Roseburia	030_V1_k141_20580_3	K01692	paaF	19.1879292551883	0.659442724458204
Coprococcus	031_V1_k141_118734_5	K01692	paaF	6.45776651968632	0.489164086687306
Coprococcus	033_V1_k141_82078_2	K01692	paaF	3.2015198423865	0.256965944272446
Coprococcus	036_V1_k141_9208_2	K01692	paaF	9.7859912101331	0.904024767801858
Coprococcus	054_V1_k141_12851_5	K01692	paaF	0.321562644890372	0.0123839009287926
Roseburia	076_V1_k141_52734_18	K01692	paaF	9.17909747631192	0.603715170278638
Roseburia	126_V1_k141_42388_35	K01692	paaF	3.94313263404241	0.613003095975232
Roseburia	160_V1_k141_89840_1	K01692	paaF	4.51350351461344	0.510835913312694
Roseburia	177_V1_k141_21271_3	K01692	paaF	4.7132757266292	0.464396284829721
Ruminococcus	183_V1_k141_47312_1	K01692	paaF	0.668011253420526	0.021671826625387
Roseburia	195_V1_k141_27844_2	K01692	paaF	3.32573943181994	0.414860681114551
Roseburia	223_V1_k141_96460_2	K01692	paaF	2.05243134174334	0.253869969040248
Ruminococcus	231_V1_k141_95729_2	K01692	paaF	0.643892284760062	0.021671826625387
Roseburia	243_V1_k141_81401_1	K01692	paaF	2.56603352578437	0.529411764705882
Roseburia	245_V1_k141_45286_1	K01692	paaF	3.95083406496814	0.631578947368421
Roseburia	311_V1_k141_140778_2	K01692	paaF	2.59952465834876	0.46749226006192
Roseburia	327_V1_k141_69978_2	K01692	paaF	0.77990215772935	0.170278637770898
Roseburia	007_V1_k141_7062_2	K00074	paaH	0.86885902850935	0.0835913312693498
Eubacterium	012_V1_k141_77829_32	K00074	paaH	0.869821612855573	0.0526315789473684
Bifidobacterium	038_V1_k141_43422_3	K00074	paaH	20.7350956576974	0.792569659442725
Roseburia	041_V1_k141_55852_2	K00074	paaH	2.07462257827746	0.306501547987616
Coprococcus	057_V1_k141_106349_3	K00074	paaH	0.858219938364582	0.160990712074303
Roseburia	072_V1_k141_79460_3	K00074	paaH	6.28770227570316	0.532507739938081
Roseburia	100_V1_k141_89881_1	K00074	paaH	12.2810563907265	0.826625386996904
Eubacterium	124_V1_k141_5224_2	K00074	paaH	0.947220993661053	0.18266253869969
Ruminococcus	133_V1_k141_108007_2	K00074	paaH	0.688909382341502	0.0247678018575851
Bifidobacterium	137_V1_k141_14251_1	K00074	paaH	1.87516480940625	0.0278637770897833
Eubacterium	137_V1_k141_71890_4	K00074	paaH	3.21300522379368	0.495356037151703
Roseburia	172_V1_k141_29440_2	K00074	paaH	7.547299621603	0.628482972136223
Roseburia	173_V1_k141_151420_3	K00074	paaH	4.02845348665907	0.51702786377709
Roseburia	175_V1_k141_56437_2	K00074	paaH	4.34074877916644	0.653250773993808
Eubacterium	189_V1_k141_20859_6	K00074	paaH	3.65712074303458	0.448916408668731
Coprococcus	212_V1_k141_109679_2	K00074	paaH	4.32301696225598	0.284829721362229
Roseburia	247_V1_k141_58944_2	K00074	paaH	3.14917068292427	0.405572755417957
Coprococcus	256_V1_k141_51093_2	K00074	paaH	7.93169330320861	0.888544891640867
Roseburia	262_V1_k141_109536_8	K00074	paaH	38.0702109022302	0.941176470588235
Coprococcus	280_V1_k141_93244_3	K00074	paaH	17.4055514772435	0.523219814241486
Roseburia	308_V1_k141_160549_2	K00074	paaH	28.0198170785794	0.712074303405573
Eubacterium	309_V1_k141_37787_31	K00074	paaH	2.02850877192966	0.352941176470588
Roseburia	316_V1_k141_100903_2	K00074	paaH	4.52515967501313	0.662538699690402
Coprococcus	060_V1_k141_4900_3	K02614	paaI	23.6042138508572	0.538699690402477
Roseburia	106_V1_k141_118459_1	K02614	paaI	3.30237358101269	0.337461300309598
Roseburia	106_V1_k141_49199_2	K02614	paaI	16.3179785470806	0.609907120743034
Roseburia	124_V1_k141_78460_1	K02614	paaI	4.55541917794793	0.479876160990712
Ruminococcus	147_V1_k141_121366_41	K02614	paaI	0.644024922988173	0.021671826625387
Roseburia	216_V1_k141_2465_4	K02614	paaI	1.94770272823833	0.213622291021672
Coprococcus	054_V1_k141_16926_1	K01912	paaK	0.443616360571337	0.0185758513931889
Coprococcus	054_V1_k141_99182_9	K01912	paaK	0.299128041758266	0.0123839009287926
Coprococcus	055_V1_k141_57121_9	K01912	paaK	4.82343967335215	0.291021671826625
Ruminococcus	056_V1_k141_44268_17	K01912	paaK	1.20320855614963	0.0773993808049536
Coprococcus	058_V1_k141_91472_80	K01912	paaK	16.7284018870749	0.507739938080495
Eubacterium	064_V1_k141_76164_2	K01912	paaK	0.717186923055164	0.0743034055727554
Coprococcus	076_V1_k141_57404_5	K01912	paaK	5.32244252684246	0.486068111455108
Eubacterium	079_V1_k141_13010_3	K01912	paaK	2.10984978786868	0.479876160990712
Ruminococcus	086_V1_k141_72845_4	K01912	paaK	21.9085219795332	0.743034055727554
Bifidobacterium	088_V1_k141_32854_3	K01912	paaK	4.31541457847849	0.126934984520124
Ruminococcus	114_V1_k141_3634_23	K01912	paaK	4.18557816586152	0.284829721362229
Ruminococcus	120_V1_k141_28631_6	K01912	paaK	3.94140553969463	0.495356037151703
Coprococcus	124_V1_k141_129629_13	K01912	paaK	24.4686738158285	0.575851393188854
Ruminococcus	125_V1_k141_44492_5	K01912	paaK	0.299610506341331	0.0278637770897833
Ruminococcus	125_V1_k141_51507_1	K01912	paaK	0.33921950846613	0.0278637770897833
Roseburia	129_V1_k141_15294_2	K01912	paaK	2.92318762367433	0.585139318885449
Roseburia	129_V1_k141_48958_2	K01912	paaK	1.47247602506967	0.380804953560372
Ruminococcus	147_V1_k141_53008_61	K01912	paaK	0.351114432463814	0.0278637770897833
Ruminococcus	148_V1_k141_125175_50	K01912	paaK	1.19021473457526	0.123839009287926
Ruminococcus	157_V1_k141_67498_1	K01912	paaK	1.22031140539201	0.114551083591331
Ruminococcus	157_V1_k141_69123_4	K01912	paaK	2.18829158457614	0.123839009287926
Bifidobacterium	166_V1_k141_100883_22	K01912	paaK	9.82966986563506	0.405572755417957
Eubacterium	173_V1_k141_142403_1	K01912	paaK	3.11846415640303	0.473684210526316
Eubacterium	173_V1_k141_88315_46	K01912	paaK	3.78475332106346	0.551083591331269
Eubacterium	177_V1_k141_47597_3	K01912	paaK	0.653674584988235	0.170278637770898
Ruminococcus	177_V1_k141_7048_6	K01912	paaK	1.91118859398599	0.0681114551083591
Bifidobacterium	195_V1_k141_68370_7	K01912	paaK	40.8875128998878	0.904024767801858
Ruminococcus	200_V1_k141_137163_2	K01912	paaK	2.80040478122784	0.201238390092879
Eubacterium	208_V1_k141_100332_9	K01912	paaK	0.34090513792735	0.105263157894737
Ruminococcus	220_V1_k141_39105_4	K01912	paaK	3.23530592533448	0.297213622291022
Ruminococcus	231_V1_k141_104657_2	K01912	paaK	0.499674834718111	0.0247678018575851
Bifidobacterium	237_V1_k141_2571_4	K01912	paaK	4.31991744066213	0.229102167182663
Ruminococcus	253_V1_k141_23421_4	K01912	paaK	2.6194925575745	0.386996904024768
Ruminococcus	254_V1_k141_59848_6	K01912	paaK	0.62154048222174	0.0959752321981424
Ruminococcus	263_V1_k141_78676_3	K01912	paaK	0.586191014529319	0.0804953560371517
Eubacterium	281_V1_k141_61664_6	K01912	paaK	12.6496807050957	0.934984520123839
Bifidobacterium	283_V1_k141_51879_3	K01912	paaK	49.10850218149	0.73374613003096
Roseburia	286_V1_k141_70662_8	K01912	paaK	0.857346987377344	0.185758513931889
Ruminococcus	293_V1_k141_27890_10	K01912	paaK	0.431174632795077	0.0247678018575851
Ruminococcus	293_V1_k141_61153_3	K01912	paaK	0.261737036538532	0.021671826625387
Eubacterium	188_V1_k141_127305_1	K18361	padB	3.54344497820637	0.814241486068111
Coprococcus	046_V1_k141_79385_1	K18357	padE	15.8171612675889	0.504643962848297
Coprococcus	055_V1_k141_74133_16	K18357	padE	3.52822308311598	0.25077399380805
Roseburia	110_V1_k141_10105_1	K18357	padE	4.30183515053472	0.671826625386997
Roseburia	137_V1_k141_9413_4	K18357	padE	0.605845899500929	0.0588235294117647
Eubacterium	140_V1_k141_94037_1	K18357	padE	4.35561221392533	0.495356037151703
Roseburia	296_V1_k141_53911_1	K18357	padE	0.734821346560371	0.13312693498452
Eubacterium	020_V1_k141_89663_2	K11358	yhdR	8.94132240881895	0.919504643962848
Eubacterium	038_V1_k141_24940_2	K11358	yhdR	6.49946315581081	0.761609907120743
Coprococcus	054_V1_k141_63775_14	K11358	yhdR	0.393512003419071	0.0154798761609907
Roseburia	067_V1_k141_15018_129	K11358	yhdR	74.0000311153266	0.95046439628483
Coprococcus	078_V1_k141_65007_36	K11358	yhdR	12.467294201043	0.476780185758514
Eubacterium	091_V1_k141_10404_4	K11358	yhdR	0.825593395252693	0.191950464396285
Coprococcus	091_V1_k141_67029_2	K11358	yhdR	3.28100405499753	0.275541795665635
Eubacterium	097_V1_k141_58323_2	K11358	yhdR	3.10121376897034	0.532507739938081
Roseburia	110_V1_k141_39513_2	K11358	yhdR	0.728319532295749	0.0804953560371517
Eubacterium	127_V1_k141_37722_2	K11358	yhdR	1.32386819693321	0.352941176470588
Roseburia	148_V1_k141_126625_2	K11358	yhdR	2.78245875298879	0.551083591331269
Coprococcus	148_V1_k141_161311_1	K11358	yhdR	11.3857877015773	0.501547987616099
Coprococcus	152_V1_k141_3944_3	K11358	yhdR	0.256701463976378	0.0123839009287926
Coprococcus	158_V1_k141_50730_1	K11358	yhdR	0.818834759145616	0.117647058823529
Coprococcus	163_V1_k141_102646_2	K11358	yhdR	6.60163562912617	0.907120743034056
Roseburia	173_V1_k141_36651_2	K11358	yhdR	3.82199957475769	0.569659442724458
Roseburia	175_V1_k141_103305_3	K11358	yhdR	0.682860208759827	0.18266253869969
Eubacterium	177_V1_k141_53159_3	K11358	yhdR	0.906585152382043	0.188854489164087
Ruminococcus	178_V1_k141_75702_2	K11358	yhdR	3.75246502978533	0.489164086687306
Roseburia	188_V1_k141_71221_6	K11358	yhdR	2.58255933952481	0.396284829721362
Roseburia	219_V1_k141_39578_3	K11358	yhdR	4.36399428512582	0.486068111455108
Roseburia	223_V1_k141_37759_2	K11358	yhdR	3.46158034755873	0.492260061919505
Roseburia	267_V1_k141_155207_12	K11358	yhdR	10.4141981678974	0.764705882352941
Roseburia	288_V1_k141_59955_47	K11358	yhdR	15.208978328176	0.637770897832817
Roseburia	305_V1_k141_81201_6	K11358	yhdR	3.22271106041628	0.674922600619195
Eubacterium	309_V1_k141_33559_1	K11358	yhdR	9.75036250342935	0.91640866873065
