# Supplementary material for: The influence of the gut microbiome on BCG-induced trained immunity
Source: Genome Biol. 2021 Sep 22;22:275. doi: 10.1186/s13059-021-02482-0 (PMC8456614; doi:10.1186/s13059-021-02482-0)
Supplement: Supplementary file 7 — Additional file 7: Table S6. List of key resources. [file 13059_2021_2482_MOESM7_ESM.xlsx]

## Sheet: Sheet1
REAGENT or RESOURCE	SOURCE	IDENTIFIER
Bacterial and Virus strains
Heat-killed Mycobacterium tuberculosis	Gift	H37Rv
Staphylococcus aureus	Sigma-Aldrich	Cat#L2880
Chemicals, peptides, and Recombinant Proteins
Bacille Calmette-Guérin Vaccine	InterVax	Bulgaria strain
Percoll	Sigma-Aldrich	Cat#P1644
Ficoll-Paque	GE Healthcare	Cat#17-1440-03
Roswell Park Memorial Institute medium (RPMI)	Invitrogen	Cat#22406031
Phosphate buffered saline	VWR	Cat#E504
Gentamycin	Centraform	N/A
Sodium pyruvate	Life Technologies	Cat#11360088
Glutamax	Life Technologies	Cat#35050087
Critical Commercial Assays
Human IL-1β ELISA	R&D systems	Cat#DY201
Human TNF-α ELISA	R&D systems	Cat#DY210
Human IL-6 ELISA	R&D systems	Cat#DY206
Human IFN-y Procartaplex	ThermoFisher	Cat#PPX-10-MXTDPTX
Software and Algorithms	SOURCE		WEBSITE
Trim_Galore! (v0.4.4 )	Babraham Bioinformatics		https://www.bioinformatics.babraham.ac.uk/projects/trim_galore/
Trimmomatic (v0.36)	ref. 59		http://www.usadellab.org/cms/?page=trimmomatic
KneadData (v0.7.2)	Huttenhower lab		http://huttenhower.sph.harvard.edu/kneaddata
MegaHIT (v1.1.4)	ref. 60		https://github.com/voutcn/megahit
Prodigal (v2.6.3)	ref. 61		https://github.com/hyattpd/prodigal/releases/
BWA (v0.7.17)	ref. 62		http://bio-bwa.sourceforge.net/
SAMTools (v1.8)	ref. 62		http://www.htslib.org/
CD-HIT (v4.7)	ref. 63		http://weizhongli-lab.org/cd-hit/
EggNOG Mapper (v1.0.3)	ref. 64		http://eggnog-mapper.embl.de/
MSPminer	ref. 65		https://www.enterome.com/downloads/
PhyloPhlAn (v3.0)	ref. 66		https://github.com/biobakery/phylophlan
Maaslin2 (v1.0.0)	Huttenhower lab		https://huttenhower.sph.harvard.edu/maaslin/
MetaPhlAn (v 2.2)	ref. 67		http://huttenhower.sph.harvard.edu/metaphlan
t-SNE (v0.15)			https://cran.r-project.org/web/packages/Rtsne
Philentropy (v0.4.0)			https://cran.r-project.org/web/packages/philentropy
Pvclust (v2.2)	Ryota Suzuki, Yoshikazu Terada, Hidetoshi Shimodaira		https://cran.r-project.org/web/packages/pvclust/index.html
R (v3.6.1)	Visualization packages: ggplot2, ggtree, ggpubr, pheatmap		https://www.r-project.org/
